# Supplementary material for: Regulation mechanisms of flavonoids biosynthesis of Hancheng Dahongpao peels (Zanthoxylum bungeanum Maxim) at different development stages by integrated metabolomics and transcriptomics analysis
Source: BMC Plant Biol. 2022 May 21;22:251. doi: 10.1186/s12870-022-03642-5 (PMC9123719; doi:10.1186/s12870-022-03642-5)
Supplement: Supplementary file 2 — Additional file 2: Table S1. The primers and UBQ gene. Table S2. Differentially accumulated flavonoid compounds in the green and yellow peels. Table S3. Differentially accumulated flavonoid compounds in the green and full red peels. Table S4. Differentially accumulated flavonoid compounds in the yellow and full red peels. Table S5. The transcriptome data of ‘Hancheng Dahongpao’ peels and the differentially expressed genes identified in G-vs-Y, Y-vs-R and G-vs-R. Table S6. Differentially expressed transcription factors identified in G-vs-R. Table S7. RT-qPCR data of 10 structure differentially expressed genes and 5 MYB transcription factors expression levels. [file 12870_2022_3642_MOESM2_ESM.zip]

Archive with 7 entries (7 files):
- Table S7_ESM.xlsx
- Table S6_ESM.xlsx
- Table S5_ESM.xlsx
- Table S4_ESM.xlsx
- Table S3_ESM.xlsx
- Table S2_ESM.xlsx
- Table S1_ESM.xlsx
