# Supplementary material for: Regulation mechanisms of flavonoids biosynthesis of Hancheng Dahongpao peels (Zanthoxylum bungeanum Maxim) at different development stages by integrated metabolomics and transcriptomics analysis
Source: BMC Plant Biol. 2022 May 21;22:251. doi: 10.1186/s12870-022-03642-5 (PMC9123719; doi:10.1186/s12870-022-03642-5)
Supplement: Supplementary file 2 — Additional file 2: Table S1. The primers and UBQ gene. Table S2. Differentially accumulated flavonoid compounds in the green and yellow peels. Table S3. Differentially accumulated flavonoid compounds in the green and full red peels. Table S4. Differentially accumulated flavonoid compounds in the yellow and full red peels. Table S5. The transcriptome data of ‘Hancheng Dahongpao’ peels and the differentially expressed genes identified in G-vs-Y, Y-vs-R and G-vs-R. Table S6. Differentially expressed transcription factors identified in G-vs-R. Table S7. RT-qPCR data of 10 structure differentially expressed genes and 5 MYB transcription factors expression levels. [file 12870_2022_3642_MOESM2_ESM.zip › Table S7_ESM.xlsx]

## Sheet: Sheet1
Table S7.Q-PCR data of the genes may be associated with flavonoids accumulation.
						UBQ1
			Ct1	Ct2	Ct3	Mean Ct		∆Ct1	∆Ct2	∆Ct3		∆∆Ct1	∆∆Ct2	∆∆Ct3		2-(∆∆Ct) 1	2-(∆∆Ct) 2	2-(∆∆Ct) 3	Mean	SD
C4H	Cluster-21629.137279	Sample 1	25.6592	25.523	25.566	23.9921		1.66709	1.53082	1.57386		1.42109e-14	1.42109e-14	1.42109e-14		1	1	1	1	0		1.66709	1.53082	1.57386
	Cluster-21629.137279	Sample 2	23.098	23.0454	22.9238	23.2814		-0.183481	-0.236059	-0.357653		-1.85057	-1.76688	-1.93151		3.60642	3.40316	3.81454	3.60804	0.205696		1.66709	1.53082	1.57386
	Cluster-21629.137279	Sample 3	24.47	24.7256	24.4126	23.5189		0.951151	1.20679	0.893727		-0.715935	-0.324027	-0.680132		1.64255	1.25182	1.60229	1.49888	0.214909		1.66709	1.53082	1.57386
CHS	Cluster-21629.72714	Sample 1	26.6442	26.2085	26.4111	24.0915		2.55273	2.117	2.31964		0	0	0		1	1	1	1	0		2.55273	2.117	2.31964
	Cluster-21629.72714	Sample 2	24.5457	24.2526	24.6117	23.5189		1.02681	0.733788	1.09285		-1.52592	-1.38321	-1.22679		2.8797	2.60848	2.34046	2.60955	0.269626		2.55273	2.117	2.31964
	Cluster-21629.72714	Sample 3	28.4541	28.3209	28.4224	23.9921		4.46195	4.32879	4.43023		1.90922	2.21179	2.11059		0.266236	0.215867	0.231552	0.237885	0.0257752		2.55273	2.117	2.31964
CHI	Cluster-21629.141078	Sample 1	28.5545	28.4103	28.3974	23.9921		4.56239	4.41817	4.40529		0	0	0		1	1	1	1	0		4.56239	4.41817	4.40529
	Cluster-21629.141078	Sample 2	24.6095	24.605	24.6593	23.2814		1.32804	1.32358	1.37791		-3.23435	-3.0946	-3.02737		9.41101	8.54214	8.15324	8.70213	0.643968		4.56239	4.41817	4.40529
	Cluster-21629.141078	Sample 3	28.3421	28.2469	28.1206	25.0152		3.32684	3.23165	3.10539		-1.23555	-1.18653	-1.29989		2.35471	2.27604	2.46211	2.36429	0.0934022		4.56239	4.41817	4.40529
F3H	Cluster-21629.130087	Sample 1	28.3276	28.1352	28.0793	23.1059		5.22179	5.02934	4.97344		9.59233e-14	9.59233e-14	9.59233e-14		1	1	1	1	0		5.22179	5.02934	4.97344
	Cluster-21629.130087	Sample 2	25.9603	26.1716	26.2006	23.1383		2.82204	3.03336	3.06229		-2.39975	-1.99599	-1.91115		5.27711	3.98889	3.76109	4.34236	0.81749		5.22179	5.02934	4.97344
	Cluster-21629.130087	Sample 3	24.5457	24.6257	24.3402	20.2526		4.29302	4.37308	4.08759		-0.928766	-0.656267	-0.885854		1.90365	1.576	1.84786	1.77584	0.175296		5.22179	5.02934	4.97344
F3'H	Cluster-21629.63210	Sample 1	31.4514	31.4014	31.3475	24.0915		7.35992	7.30989	7.25607		0	0	0		1	1	1	1	0		7.35992	7.30989	7.25607
	Cluster-21629.63210	Sample 2	28.9209	29.1429	28.9423	23.5189		5.40204	5.624	5.42346		-1.95788	-1.68589	-1.83262		3.88492	3.21738	3.56183	3.55471	0.333825		7.35992	7.30989	7.25607
	Cluster-21629.63210	Sample 3	28.9276	28.9246	29.1702	20.605		8.32263	8.31962	8.56519		0.962709	1.00973	1.30911		0.513093	0.496639	0.40357	0.4711	0.059059		7.35992	7.30989	7.25607
FLS	Cluster-21629.163828	Sample 1	29.7419	29.4404	29.2206	23.9921		5.74974	5.44827	5.22844		0	0	0		1	1	1	1	0		5.74974	5.44827	5.22844
	Cluster-21629.163828	Sample 2	30.4542	30.0922	30.5114	25.2814		5.17281	4.8108	5.23001		-0.576927	-0.637474	0.00156212		1.49167	1.5556	0.998918	1.34873	0.304628		5.74974	5.44827	5.22844
	Cluster-21629.163828	Sample 3	29.6593	29.6314	29.5181	23.2814		6.37791	6.35	6.2367		0.628174	0.901728	1.00825		0.646995	0.535245	0.497148	0.559796	0.0778817		5.74974	5.44827	5.22844
DFR	Cluster-21629.17311	Sample 1	30.1967	30.7132	30.3675	23.1059		7.09081	7.60735	7.26168		0	0	0		1	1	1	1	0		7.09081	7.60735	7.26168
	Cluster-21629.17311	Sample 2	32.12	32.2784	32.4984	25.9383		6.18175	6.3401	6.5601		-0.909065	-1.26725	-0.701574		1.87783	2.40702	1.62628	1.97038	0.398515		7.09081	7.60735	7.26168
	Cluster-21629.17311	Sample 3	31.3475	31.3243	31.2943	26.0915		5.25607	5.23282	5.20285		-1.83474	-2.37453	-2.05883		3.56707	5.18565	4.16648	4.3064	0.818315		7.09081	7.60735	7.26168
LAR	Cluster-21629.62532	Sample 1	27.9283	27.9418	27.8426	24.0915		3.83685	3.85031	3.7511		0	0	0		1	1	1	1	0		3.83685	3.85031	3.7511
	Cluster-21629.62532	Sample 2	30.4377	30.1853	30.0639	26.9189		3.5188	3.26645	3.14503		-0.318041	-0.583857	-0.606074		1.24664	1.49885	1.52211	1.42253	0.152774		3.83685	3.85031	3.7511
	Cluster-21629.62532	Sample 3	26.2803	26.3083	26.3343	20.6853		5.59503	5.62298	5.64903		1.75819	1.77267	1.89792		0.295619	0.292666	0.26833	0.285538	0.0149762		3.83685	3.85031	3.7511
ANS	Cluster-21629.125833	Sample 1	24.7778	24.8638	24.916	23.9921		0.785707	0.871618	0.923853		0	0	0		1	1	1	1	0		0.785707	0.871618	0.923853
	Cluster-21629.125833	Sample 2	25.6517	25.9198	25.9343	25.6814		-0.0297512	0.23835	0.252897		-0.815459	-0.633269	-0.670956		1.75986	1.55108	1.59213	1.63435	0.110611		0.785707	0.871618	0.923853
	Cluster-21629.125833	Sample 3	27.9174	27.7419	28.0198	27.9383		-0.0209332	-0.196413	0.0815336		-0.806641	-1.06803	-0.842319		1.74913	2.09657	1.79293	1.87954	0.189221		0.785707	0.871618	0.923853
UFGT	Cluster-21629.140426	Sample 1	25.2266	25.456	25.2788	23.1059		2.12079	2.35015	2.17295		0	0	0		1	1	1	1	0		2.12079	2.35015	2.17295
	Cluster-21629.140426	Sample 2	23.8529	23.9243	23.9174	22.9383		0.91466	0.986046	0.979067		-1.20613	-1.3641	-1.19389		2.30718	2.57416	2.28768	2.38967	0.160066		2.12079	2.35015	2.17295
	Cluster-21629.140426	Sample 3	23.2553	23.2423	23.2442	22.9194		0.335861	0.322846	0.324745		-1.78493	-2.0273	-1.84821		3.44601	4.07642	3.60053	3.70765	0.328571		2.12079	2.35015	2.17295
MYB-ZM1	Cluster-21629.10723	Sample 1	28.1191	28.3039	28.1849	24.0915		4.02765	4.2124	4.0934		0	0	0		1	1	1	1	0		4.02765	4.2124	4.0934
	Cluster-21629.10723	Sample 2	25.4449	25.3274	25.1775	22.5189		2.92601	2.80859	2.65861		-1.10163	-1.40381	-1.43479		2.14597	2.646	2.70343	2.49847	0.306616		4.02765	4.2124	4.0934
	Cluster-21629.10723	Sample 3	27.4449	27.5523	27.3628	25.3274		2.11742	2.22485	2.0353		-1.91022	-1.98755	-2.05809		3.75867	3.96562	4.16436	3.96288	0.202857		4.02765	4.2124	4.0934
MYB-ZM3	Cluster-21629.213334	Sample 1	25.566	25.4513	25.5615	23.9921		1.57386	1.45912	1.56939		0	0	0		1	1	1	1	0		1.57386	1.45912	1.56939
	Cluster-21629.213334	Sample 2	23.9238	23.8903	23.7428	23.2814		0.642347	0.608893	0.461347		-0.931511	-0.850227	-1.10804		1.90727	1.80278	2.15553	1.9552	0.181191		1.57386	1.45912	1.56939
	Cluster-21629.213334	Sample 3	26.4111	26.4436	26.3453	27.0915		-0.680359	-0.647874	-0.746177		-2.25422	-2.10699	-2.31557		4.77075	4.30793	4.978	4.68556	0.343065		1.57386	1.45912	1.56939
MYB-ZM6	Cluster-21629.166024	Sample 1	25.9343	26.0032	25.9229	23.2814		2.6529	2.72179	2.64145		0	0	0		1	1	1	1	0		2.6529	2.72179	2.64145
	Cluster-21629.166024	Sample 2	25.2788	25.3444	25.2734	24.1059		1.17295	1.23851	1.16758		-1.47994	-1.48328	-1.47386		2.78938	2.79584	2.77765	2.78762	0.00922203		2.6529	2.72179	2.64145
	Cluster-21629.166024	Sample 3	22.4274	22.3619	22.2322	21.9383		0.489067	0.423595	0.293944		-2.16383	-2.29819	-2.3475		4.48103	4.91841	5.08943	4.82962	0.313769		2.6529	2.72179	2.64145
