# Supplementary material for: Regulation mechanisms of flavonoids biosynthesis of Hancheng Dahongpao peels (Zanthoxylum bungeanum Maxim) at different development stages by integrated metabolomics and transcriptomics analysis
Source: BMC Plant Biol. 2022 May 21;22:251. doi: 10.1186/s12870-022-03642-5 (PMC9123719; doi:10.1186/s12870-022-03642-5)
Supplement: Supplementary file 2 — Additional file 2: Table S1. The primers and UBQ gene. Table S2. Differentially accumulated flavonoid compounds in the green and yellow peels. Table S3. Differentially accumulated flavonoid compounds in the green and full red peels. Table S4. Differentially accumulated flavonoid compounds in the yellow and full red peels. Table S5. The transcriptome data of ‘Hancheng Dahongpao’ peels and the differentially expressed genes identified in G-vs-Y, Y-vs-R and G-vs-R. Table S6. Differentially expressed transcription factors identified in G-vs-R. Table S7. RT-qPCR data of 10 structure differentially expressed genes and 5 MYB transcription factors expression levels. [file 12870_2022_3642_MOESM2_ESM.zip › Table S6_ESM.xlsx]

## Sheet: G-vs-Y
Table S6. Differentially expressed transcription factors in G-vs-Y
ID	Family	Category	Classification	G	Y	Fold Change	log2FoldChange	regulated	KEGG	NR	Swissprot	Tremble	KOG	GO	Pfam
Cluster-21629.143058	WRKY	TF	WRKY	6.94594	2937.76	422.947	8.72433163376377	up	K14484 auxin-responsive protein IAA | (RefSeq) hypothetical protein (A)	hypothetical protein CICLE_v10026400mg [Citrus clementina]	RecName: Full=Auxin-induced protein AUX22;	RecName: Full=Auxin-responsive protein {ECO:0000256|RuleBase:RU004549};	--	GO:0005634,nucleus; GO:0009734,auxin-activated signaling pathway; GO:0006355,regulation of transcription, DNA-templated; GO:0006351,transcription, DNA-templated	AUX/IAA family
Cluster-21629.213917	WRKY	TF	WRKY	4.44468	1283.66	288.807	8.17396091652116	up	K09350 homeobox protein Nkx-6.2 | (RefSeq) putative homeobox-leucine zipper protein ATHB-51 (A)	hypothetical protein CISIN_1g040769mg [Citrus sinensis]	RecName: Full=Putative homeobox-leucine zipper protein ATHB-51; AltName: Full=HD-ZIP protein ATHB-51; AltName: Full=Homeodomain transcription factor ATHB-51;	SubName: Full=Uncharacterized protein {ECO:0000313|EMBL:KDO60998.1};	Transcription factor HEX, contains HOX and HALZ domains	GO:0005634,nucleus; GO:0003700,DNA-binding transcription factor activity; GO:0043565,sequence-specific DNA binding; GO:0010434,bract formation; GO:0010582,floral meristem determinacy; GO:0009965,leaf morphogenesis; GO:0045893,positive regulation of transcription, DNA-templated; GO:0048510,regulation of timing of transition from vegetative to reproductive phase; GO:0006351,transcription, DNA-templ…	Protein of unknown function (DUF421)
Cluster-21629.4396	WRKY	TF	WRKY	2.11919	316.149	149.184	7.22094776960804	up	K09286 EREBP-like factor | (RefSeq) dehydration-responsive element-binding protein 1A-like (A)	dehydration-responsive element-binding protein 1B [Jatropha curcas]	RecName: Full=Dehydration-responsive element-binding protein 1F; Short=Protein DREB1F;	SubName: Full=Uncharacterized protein {ECO:0000313|EMBL:KDP25514.1};	--	GO:0005634,nucleus; GO:0003700,DNA-binding transcription factor activity; GO:0043565,sequence-specific DNA binding; GO:0044212,transcription regulatory region DNA binding; GO:0019760,glucosinolate metabolic process; GO:0010371,regulation of gibberellin biosynthetic process; GO:0048510,regulation of timing of transition from vegetative to reproductive phase; GO:0051510,regulation of unidimensional…	AP2 domain
Cluster-21629.146532	WRKY	TF	WRKY	25.2915	3119.76	123.352	6.94664102557897	up	K09286 EREBP-like factor | (RefSeq) hypothetical protein (A)	hypothetical protein CICLE_v10005891mg [Citrus clementina]	RecName: Full=Ethylene-responsive transcription factor 2; Short=NtERF2; AltName: Full=Ethylene-responsive element-binding factor 2; Short=EREBP-2;	SubName: Full=Uncharacterized protein {ECO:0000313|EMBL:ESR34763.1};	--	GO:0005634,nucleus; GO:0003677,DNA binding; GO:0003700,DNA-binding transcription factor activity; GO:0006952,defense response; GO:0009873,ethylene-activated signaling pathway; GO:0006351,transcription, DNA-templated	AP2 domain
Cluster-21629.142987	WRKY	TF	WRKY	3.47879	225.903	64.9372	6.02097382297714	up	K01892 histidyl-tRNA synthetase [EC:6.1.1.21] | (RefSeq) WRKY family transcription factor (A)	PREDICTED: probable WRKY transcription factor 47 isoform X1 [Citrus sinensis]	RecName: Full=Probable WRKY transcription factor 47; AltName: Full=WRKY DNA-binding protein 47;	SubName: Full=Uncharacterized protein {ECO:0000313|EMBL:KDO86773.1};	--	GO:0005634,nucleus; GO:0003700,DNA-binding transcription factor activity; GO:0043565,sequence-specific DNA binding; GO:0006351,transcription, DNA-templated	WRKY DNA -binding domain
Cluster-21629.63110	WRKY	TF	WRKY	2.21857	114.415	51.5716	5.68850373464022	up	K09286 EREBP-like factor | (RefSeq) ethylene-responsive transcription factor ERF010 (A)	hypothetical protein CICLE_v10010348mg [Citrus clementina]	RecName: Full=Ethylene-responsive transcription factor ERF017;	SubName: Full=Uncharacterized protein {ECO:0000313|EMBL:ESR66185.1};	--	GO:0005634,nucleus; GO:0003677,DNA binding; GO:0003700,DNA-binding transcription factor activity; GO:0009873,ethylene-activated signaling pathway; GO:0006351,transcription, DNA-templated	AP2 domain
Cluster-21629.136763	WRKY	TF	WRKY	10.8312	482.292	44.5279	5.47663676121994	up	K14777 ATP-dependent RNA helicase DDX47/RRP3 [EC:3.6.4.13] | (Kazusa) Lj5g3v1988830.1; - (A)	hypothetical protein CUMW_091180 [Citrus unshiu]	RecName: Full=Scarecrow-like protein 8; Short=AtSCL8; AltName: Full=GRAS family protein 30; Short=AtGRAS-30;	SubName: Full=Uncharacterized protein {ECO:0000313|EMBL:GAY45679.1};	--	GO:0005737,cytoplasm; GO:0005634,nucleus; GO:0003700,DNA-binding transcription factor activity; GO:0043565,sequence-specific DNA binding; GO:0006355,regulation of transcription, DNA-templated; GO:0006351,transcription, DNA-templated	GRAS domain family
Cluster-21629.235907	WRKY	TF	WRKY	2.7192	104.364	38.3805	5.26230245776675	up	K00521 ferric-chelate reductase [EC:1.16.1.7] | (RefSeq) ferric reduction oxidase 7, chloroplastic-like (A)	hypothetical protein CISIN_1g023996mg [Citrus sinensis]	RecName: Full=NAC domain-containing protein 90; Short=ANAC090;	SubName: Full=Uncharacterized protein {ECO:0000313|EMBL:KDO58132.1};	--	GO:0005634,nucleus; GO:0003677,DNA binding; GO:0003700,DNA-binding transcription factor activity; GO:0006351,transcription, DNA-templated	No apical meristem (NAM) protein
Cluster-21629.171717	WRKY	TF	WRKY	5.95449	199.607	33.5221	5.06704092316988	up	K12835 ATP-dependent RNA helicase DDX42 [EC:3.6.4.13] | (RefSeq) DEAD-box ATP-dependent RNA helicase 24 isoform X1 (A)	hypothetical protein CISIN_1g031298mg [Citrus sinensis]	RecName: Full=Probable WRKY transcription factor 75; AltName: Full=WRKY DNA-binding protein 75;	SubName: Full=Uncharacterized protein {ECO:0000313|EMBL:KDO64417.1};	--	GO:0005634,nucleus; GO:0003700,DNA-binding transcription factor activity; GO:0000978,RNA polymerase II proximal promoter sequence-specific DNA binding; GO:0044212,transcription regulatory region DNA binding; GO:0010055,atrichoblast differentiation; GO:0048527,lateral root development; GO:0000122,negative regulation of transcription by RNA polymerase II; GO:0043620,regulation of DNA-templated tran…	WRKY DNA -binding domain
Cluster-21629.153800	WRKY	TF	WRKY	39.9607	1221.22	30.5606	4.93360078664804	up	K14484 auxin-responsive protein IAA | (RefSeq) auxin-responsive protein IAA1 (A)	hypothetical protein CISIN_1g044582mg [Citrus sinensis]	RecName: Full=Auxin-responsive protein IAA1; AltName: Full=Indoleacetic acid-induced protein 1;	RecName: Full=Auxin-responsive protein {ECO:0000256|RuleBase:RU004549};	--	GO:0005634,nucleus; GO:0009734,auxin-activated signaling pathway; GO:0006355,regulation of transcription, DNA-templated; GO:0009733,response to auxin; GO:0006351,transcription, DNA-templated	AUX/IAA family
Cluster-21629.213916	WRKY	TF	WRKY	3.21492	89.4918	27.8364	4.79889980813642	up	K09286 EREBP-like factor | (RefSeq) dehydration-responsive element-binding protein 3 (A)	hypothetical protein CICLE_v10005869mg [Citrus clementina]	RecName: Full=Ethylene-responsive transcription factor ERF025;	SubName: Full=Uncharacterized protein {ECO:0000313|EMBL:GAY41238.1};	--	GO:0005634,nucleus; GO:0003700,DNA-binding transcription factor activity; GO:0043565,sequence-specific DNA binding; GO:0044212,transcription regulatory region DNA binding; GO:0050832,defense response to fungus; GO:0009873,ethylene-activated signaling pathway; GO:0019760,glucosinolate metabolic process; GO:0006351,transcription, DNA-templated	AP2 domain
Cluster-21629.160019	WRKY	TF	WRKY	8.10186	205.494	25.3638	4.6647011865202	up	K09422 transcription factor MYB, plant | (RefSeq) hypothetical protein (A)	hypothetical protein CICLE_v10026107mg [Citrus clementina]	RecName: Full=Transcription factor MYB73 {ECO:0000303|PubMed:11597504}; AltName: Full=Myb-related protein 73 {ECO:0000303|PubMed:11597504}; Short=AtMYB73 {ECO:0000303|PubMed:11597504};	SubName: Full=Uncharacterized protein {ECO:0000313|EMBL:ESR39228.1};	Transcription factor, Myb superfamily	GO:0005634,nucleus; GO:0003700,DNA-binding transcription factor activity; GO:0000981,DNA-binding transcription factor activity, RNA polymerase II-specific; GO:0043565,sequence-specific DNA binding; GO:0001135,RNA polymerase II transcription regulator recruiting activity; GO:0044212,transcription regulatory region DNA binding; GO:0030154,cell differentiation; GO:0019760,glucosinolate metabolic pro…	Myb DNA-binding like
Cluster-21629.133463	WRKY	TF	WRKY	21.8462	484.051	22.1572	4.46970646359053	up	K13425 WRKY transcription factor 22 | (RefSeq) WRKY transcription factor 22-like (A)	hypothetical protein CISIN_1g022353mg [Citrus sinensis]	RecName: Full=Probable WRKY transcription factor 65; AltName: Full=WRKY DNA-binding protein 65;	SubName: Full=Uncharacterized protein {ECO:0000313|EMBL:KDO77908.1};	--	GO:0005634,nucleus; GO:0003700,DNA-binding transcription factor activity; GO:0043565,sequence-specific DNA binding; GO:0006351,transcription, DNA-templated	Procyclic acidic repetitive protein (PARP)
Cluster-21629.141924	WRKY	TF	WRKY	5.29838	108.389	20.4571	4.35452926724473	up	K14492 two-component response regulator ARR-A family | (RefSeq) hypothetical protein (A)	hypothetical protein CICLE_v10022334mg [Citrus clementina]	RecName: Full=Two-component response regulator ARR6;	SubName: Full=Uncharacterized protein {ECO:0000313|EMBL:ESR52965.1};	GATA-4/5/6 transcription factors	GO:0005634,nucleus; GO:0000156,phosphorelay response regulator activity; GO:0009736,cytokinin-activated signaling pathway; GO:0006355,regulation of transcription, DNA-templated; GO:0009735,response to cytokinin; GO:0006351,transcription, DNA-templated	Response regulator receiver domain
Cluster-21629.150048	WRKY	TF	WRKY	117.952	2395.7	20.3107	4.34417051962091	up	K14494 DELLA protein | (RefSeq) hypothetical protein (A)	hypothetical protein CICLE_v10011367mg [Citrus clementina]	RecName: Full=DELLA protein GAI1; AltName: Full=Gibberellic acid-insensitive mutant protein 1; AltName: Full=VvGAI1;	SubName: Full=Uncharacterized protein {ECO:0000313|EMBL:ESR43857.1};	--	GO:0005634,nucleus; GO:0000989,NA; GO:0009740,gibberellic acid mediated signaling pathway; GO:0006355,regulation of transcription, DNA-templated; GO:0006351,transcription, DNA-templated	GRAS domain family
Cluster-21629.151013	WRKY	TF	WRKY	24.2756	478.123	19.6956	4.29980509618164	up	K00521 ferric-chelate reductase [EC:1.16.1.7] | (RefSeq) ferric reduction oxidase 7, chloroplastic-like (A)	hypothetical protein CICLE_v10032203mg [Citrus clementina]	RecName: Full=Transcription factor JUNGBRUNNEN 1; AltName: Full=NAC domain-containing protein 42; Short=ANAC042;	SubName: Full=Uncharacterized protein {ECO:0000313|EMBL:GAY68152.1};	--	GO:0005634,nucleus; GO:0003677,DNA binding; GO:0003700,DNA-binding transcription factor activity; GO:0009718,anthocyanin-containing compound biosynthetic process; GO:0010120,camalexin biosynthetic process; GO:0042538,hyperosmotic salinity response; GO:0010150,leaf senescence; GO:1900056,negative regulation of leaf senescence; GO:0006561,proline biosynthetic process; GO:0006351,transcription, DNA-…	No apical meristem (NAM) protein
Cluster-21629.125773	WRKY	TF	WRKY	80.2401	1534.9	19.1288	4.25767697184625	up	K14492 two-component response regulator ARR-A family | (RefSeq) hypothetical protein (A)	PREDICTED: two-component response regulator ORR9-like isoform X2 [Citrus sinensis]	RecName: Full=Two-component response regulator ORR9 {ECO:0000305}; AltName: Full=OsRR9 {ECO:0000303|PubMed:16919402}; AltName: Full=OsRRA1 {ECO:0000303|PubMed:16891544};	SubName: Full=Uncharacterized protein {ECO:0000313|EMBL:ESR47455.1};	GATA-4/5/6 transcription factors	GO:0005622,intracellular; GO:0009736,cytokinin-activated signaling pathway; GO:0000160,phosphorelay signal transduction system; GO:0006355,regulation of transcription, DNA-templated; GO:0006351,transcription, DNA-templated	Response regulator receiver domain
Cluster-21629.199856	WRKY	TF	WRKY	14.7482	257.594	17.4661	4.12648663318994	up	K13424 WRKY transcription factor 33 | (RefSeq) probable WRKY transcription factor 33 isoform X1 (A)	probable WRKY transcription factor 50 [Prunus persica]	RecName: Full=Probable WRKY transcription factor 50; AltName: Full=WRKY DNA-binding protein 50;	SubName: Full=Uncharacterized protein {ECO:0000313|EMBL:ONI33128.1};	--	GO:0005634,nucleus; GO:0003700,DNA-binding transcription factor activity; GO:0043565,sequence-specific DNA binding; GO:0050832,defense response to fungus; GO:0009867,jasmonic acid mediated signaling pathway; GO:0006351,transcription, DNA-templated	WRKY DNA -binding domain
Cluster-21629.172919	WRKY	TF	WRKY	35.8807	602.105	16.7807	4.06873399439688	up	K09284 AP2-like factor, euAP2 lineage | (RefSeq) hypothetical protein (A)	hypothetical protein CISIN_1g009943mg [Citrus sinensis]	RecName: Full=Floral homeotic protein APETALA 2 {ECO:0000303|PubMed:7919989};	SubName: Full=Uncharacterized protein {ECO:0000313|EMBL:KDO79139.1};	--	GO:0005634,nucleus; GO:0003677,DNA binding; GO:0003700,DNA-binding transcription factor activity; GO:0030154,cell differentiation; GO:0009908,flower development; GO:0010073,meristem maintenance; GO:0048481,plant ovule development; GO:0048316,seed development; GO:0010093,specification of floral organ identity; GO:0006351,transcription, DNA-templated	AP2 domain
Cluster-21629.133464	WRKY	TF	WRKY	56.3854	754.449	13.3802	3.74202800263972	up	K12835 ATP-dependent RNA helicase DDX42 [EC:3.6.4.13] | (RefSeq) DEAD-box ATP-dependent RNA helicase 24 isoform X1 (A)	PREDICTED: probable WRKY transcription factor 48 [Citrus sinensis]	RecName: Full=Probable WRKY transcription factor 48; AltName: Full=WRKY DNA-binding protein 48;	SubName: Full=Uncharacterized protein {ECO:0000313|EMBL:KDO71977.1};	--	GO:0005634,nucleus; GO:0003677,DNA binding; GO:0003700,DNA-binding transcription factor activity; GO:0043565,sequence-specific DNA binding; GO:0042742,defense response to bacterium; GO:0045893,positive regulation of transcription, DNA-templated; GO:0009617,response to bacterium; GO:0010200,response to chitin; GO:0006351,transcription, DNA-templated	WRKY DNA -binding domain
Cluster-21629.160816	WRKY	TF	WRKY	11.0665	146.814	13.2665	3.7297114265389	up	K01892 histidyl-tRNA synthetase [EC:6.1.1.21] | (RefSeq) WRKY family transcription factor (A)	PREDICTED: probable WRKY transcription factor 36 isoform X1 [Citrus sinensis]	RecName: Full=Probable WRKY transcription factor 72; AltName: Full=WRKY DNA-binding protein 72;	SubName: Full=Uncharacterized protein {ECO:0000313|EMBL:ESR51868.1};	--	GO:0005634,nucleus; GO:0003700,DNA-binding transcription factor activity; GO:0043565,sequence-specific DNA binding; GO:0006952,defense response; GO:0006351,transcription, DNA-templated	WRKY DNA -binding domain
Cluster-21629.129995	WRKY	TF	WRKY	2262.64	200.18	0.0884715	-3.49864276508064	down	K12835 ATP-dependent RNA helicase DDX42 [EC:3.6.4.13] | (RefSeq) DEAD-box ATP-dependent RNA helicase 24 isoform X1 (A)	hypothetical protein CISIN_1g031298mg [Citrus sinensis]	RecName: Full=Probable WRKY transcription factor 75; AltName: Full=WRKY DNA-binding protein 75;	SubName: Full=Uncharacterized protein {ECO:0000313|EMBL:KDO64417.1};	--	GO:0005634,nucleus; GO:0003700,DNA-binding transcription factor activity; GO:0000978,RNA polymerase II proximal promoter sequence-specific DNA binding; GO:0044212,transcription regulatory region DNA binding; GO:0010055,atrichoblast differentiation; GO:0048527,lateral root development; GO:0000122,negative regulation of transcription by RNA polymerase II; GO:0043620,regulation of DNA-templated tran…	WRKY DNA -binding domain
Cluster-21629.150090	WRKY	TF	WRKY	13.1056	140.407	10.7135	3.42135982882679	up	--	hypothetical protein CICLE_v10002297mg [Citrus clementina]	RecName: Full=Zinc finger protein ZAT10; AltName: Full=Salt-tolerance zinc finger;	SubName: Full=Uncharacterized protein {ECO:0000313|EMBL:ESR46865.1};	FOG: Zn-finger	GO:0005634,nucleus; GO:0003700,DNA-binding transcription factor activity; GO:0046872,metal ion binding; GO:0043565,sequence-specific DNA binding; GO:0035264,multicellular organism growth; GO:0045892,negative regulation of transcription, DNA-templated; GO:0010117,photoprotection; GO:0015979,photosynthesis; GO:0009737,response to abscisic acid; GO:0010200,response to chitin; GO:0009409,response to …	Zinc finger, C2H2 type
Cluster-21629.134692	WRKY	TF	WRKY	6.3802	66.1125	10.3621	3.37324920360987	up	K08064 nuclear transcription factor Y, alpha | (RefSeq) hypothetical protein (A)	hypothetical protein CISIN_1g021081mg [Citrus sinensis]	RecName: Full=Nuclear transcription factor Y subunit A-2; Short=AtNF-YA-2; AltName: Full=Transcriptional activator HAP2B;	SubName: Full=Uncharacterized protein {ECO:0000313|EMBL:KDO70648.1};	CCAAT-binding factor, subunit B (HAP2)	GO:0016602,CCAAT-binding factor complex; GO:0003677,DNA binding; GO:0003700,DNA-binding transcription factor activity; GO:0009567,double fertilization forming a zygote and endosperm; GO:0006355,regulation of transcription, DNA-templated; GO:0006351,transcription, DNA-templated	CCAAT-binding transcription factor (CBF-B/NF-YA) subunit B
Cluster-21629.189905	WRKY	TF	WRKY	13.6396	133.898	9.81683	3.29525775736116	up	K09422 transcription factor MYB, plant | (RefSeq) hypothetical protein (A)	hypothetical protein CISIN_1g022144mg [Citrus sinensis]	RecName: Full=Transcription factor MYB44 {ECO:0000303|PubMed:11597504}; AltName: Full=Myb-related protein 44 {ECO:0000303|PubMed:11597504}; Short=AtMYB44 {ECO:0000303|PubMed:11597504}; AltName: Full=Myb-related protein R1 {ECO:0000303|PubMed:9678577}; Short=AtMYBR1 {ECO:0000303|PubMed:9678577};	SubName: Full=Uncharacterized protein {ECO:0000313|EMBL:KDO84060.1};	Transcription factor, Myb superfamily	GO:0005634,nucleus; GO:0003700,DNA-binding transcription factor activity; GO:0000981,DNA-binding transcription factor activity, RNA polymerase II-specific; GO:0043565,sequence-specific DNA binding; GO:0001135,RNA polymerase II transcription regulator recruiting activity; GO:0044212,transcription regulatory region DNA binding; GO:0009738,abscisic acid-activated signaling pathway; GO:0030154,cell d…	Myb DNA-binding like
Cluster-21629.23051	WRKY	TF	WRKY	11.9296	116.88	9.79742	3.29240221436127	up	K09286 EREBP-like factor | (RefSeq) hypothetical protein (A)	hypothetical protein CICLE_v10021132mg [Citrus clementina]	RecName: Full=Ethylene-responsive transcription factor 13; Short=AtERF13; AltName: Full=Ethylene-responsive element-binding factor 13; Short=EREBP-13;	SubName: Full=Uncharacterized protein {ECO:0000313|EMBL:ESR58653.1};	--	GO:0005634,nucleus; GO:0003677,DNA binding; GO:0003700,DNA-binding transcription factor activity; GO:0043565,sequence-specific DNA binding; GO:0006952,defense response; GO:0009873,ethylene-activated signaling pathway; GO:0010200,response to chitin; GO:0006351,transcription, DNA-templated	AP2 domain
Cluster-21629.137684	WRKY	TF	WRKY	307.183	32.2588	0.105015	-3.25133227790092	down	K06236 collagen, type I, alpha | (RefSeq) hypothetical protein (A)	APL, partial [Pisum sativum]	RecName: Full=Myb family transcription factor APL {ECO:0000303|PubMed:14614507}; Short=AtAPL {ECO:0000303|PubMed:14614507}; AltName: Full=Protein ALTERED PHLOEM DEVELOPMENT {ECO:0000303|PubMed:14614507}; AltName: Full=Protein FE {ECO:0000303|PubMed:26239308}; AltName: Full=Protein PHOSPHATE STARVATION RESPONSE 2 {ECO:0000303|PubMed:15592750}; Short=AtPHR2 {ECO:0000303|PubMed:15592750}; AltName: F…	SubName: Full=APL {ECO:0000313|EMBL:AFQ69085.1}; Flags: Fragment;	--	GO:0005634,nucleus; GO:0003677,DNA binding; GO:0003700,DNA-binding transcription factor activity; GO:0009908,flower development; GO:0010088,phloem development; GO:0045893,positive regulation of transcription, DNA-templated; GO:0006355,regulation of transcription, DNA-templated; GO:0006351,transcription, DNA-templated; GO:0010089,xylem development	Myb-like DNA-binding domain
Cluster-21629.150089	WRKY	TF	WRKY	33.9803	303.622	8.93526	3.15950910527769	up	--	trihelix transcription factor gt-3a [Quercus suber]	RecName: Full=Trihelix transcription factor GT-3a; AltName: Full=Trihelix DNA-binding protein GT-3a;	SubName: Full=Myb_DNA-bind_4 domain-containing protein {ECO:0000313|EMBL:GAV87281.1};	Transcription factor GT-2 and related proteins, contains trihelix DNA-binding/SANT domain	GO:0005634,nucleus; GO:0003700,DNA-binding transcription factor activity; GO:0042802,identical protein binding; GO:0000981,DNA-binding transcription factor activity, RNA polymerase II-specific; GO:0043565,sequence-specific DNA binding; GO:0006355,regulation of transcription, DNA-templated; GO:0006351,transcription, DNA-templated	Myb-like DNA-binding domain
Cluster-21629.129318	WRKY	TF	WRKY	21.3121	189.738	8.90283	3.15426427572254	up	K23480 zinc finger protein 362/384 | (RefSeq) zinc finger protein ZAT5 (A)	hypothetical protein CICLE_v10029464mg [Citrus clementina]	RecName: Full=Zinc finger protein ZAT12; AltName: Full=Protein RESPONSIVE TO HIGH LIGHT 41;	SubName: Full=Uncharacterized protein {ECO:0000313|EMBL:ESR37995.1};	FOG: Zn-finger	GO:0005634,nucleus; GO:0003700,DNA-binding transcription factor activity; GO:0046872,metal ion binding; GO:0043565,sequence-specific DNA binding; GO:0009631,cold acclimation; GO:0042538,hyperosmotic salinity response; GO:0009643,photosynthetic acclimation; GO:0010200,response to chitin; GO:0009409,response to cold; GO:0009408,response to heat; GO:0009416,response to light stimulus; GO:0006979,res…	zinc-finger of acetyl-transferase ESCO
Cluster-21629.107657	WRKY	TF	WRKY	36.5752	4.25947	0.116458	-3.10212019476118	down	K13426 WRKY transcription factor 29 | (RefSeq) WRKY transcription factor 22-like (A)	hypothetical protein CISIN_1g021896mg [Citrus sinensis]	RecName: Full=WRKY transcription factor 22; AltName: Full=WRKY DNA-binding protein 22;	SubName: Full=Uncharacterized protein {ECO:0000313|EMBL:KDO76342.1};	--	GO:0005634,nucleus; GO:0003700,DNA-binding transcription factor activity; GO:0043565,sequence-specific DNA binding; GO:0006952,defense response; GO:0010150,leaf senescence; GO:0010200,response to chitin; GO:0006351,transcription, DNA-templated	WRKY DNA -binding domain
Cluster-21629.122694	WRKY	TF	WRKY	5.40531	46.217	8.55031	3.09597637282462	up	K00521 ferric-chelate reductase [EC:1.16.1.7] | (RefSeq) ferric reduction oxidase 7, chloroplastic-like (A)	No apical meristem (NAM) protein [Corchorus olitorius]	RecName: Full=NAC transcription factor 47 {ECO:0000305}; AltName: Full=NAC domain-containing protein 47 {ECO:0000305}; Short=ANAC047 {ECO:0000305}; AltName: Full=Protein SPEEDY HYPONASTIC GROWTH {ECO:0000303|PubMed:24363315};	SubName: Full=No apical meristem (NAM) protein {ECO:0000313|EMBL:OMO87810.1};	--	GO:0005634,nucleus; GO:0003700,DNA-binding transcription factor activity; GO:0043565,sequence-specific DNA binding; GO:0009793,embryo development ending in seed dormancy; GO:0010365,positive regulation of ethylene biosynthetic process; GO:0009413,response to flooding; GO:0006351,transcription, DNA-templated	No apical meristem (NAM) protein
Cluster-21629.172773	WRKY	TF	WRKY	3.0098	25.7234	8.54654	3.09534071252776	up	--	hypothetical protein CICLE_v10027584mg [Citrus clementina]	RecName: Full=bZIP transcription factor 2 {ECO:0000305}; Short=AtbZIP2 {ECO:0000303|PubMed:11906833}; AltName: Full=G-box-binding factor 5 {ECO:0000303|Ref.1}; AltName: Full=Protein FLORAL TRANSITION AT THE MERISTEM 3 {ECO:0000303|PubMed:22319055};	SubName: Full=Uncharacterized protein {ECO:0000313|EMBL:ESR39373.1};	--	GO:0005634,nucleus; GO:0003677,DNA binding; GO:0003700,DNA-binding transcription factor activity; GO:0046982,protein heterodimerization activity; GO:0006351,transcription, DNA-templated	Macoilin family
Cluster-21629.149048	WRKY	TF	WRKY	121.712	14.4722	0.118906	-3.07210841780554	down	K00521 ferric-chelate reductase [EC:1.16.1.7] | (RefSeq) ferric reduction oxidase 7, chloroplastic-like (A)	hypothetical protein CICLE_v10012093mg [Citrus clementina]	RecName: Full=NAC domain-containing protein 100 {ECO:0000303|PubMed:15029955}; Short=ANAC100 {ECO:0000303|PubMed:15029955}; Short=AtNAC5;	SubName: Full=Uncharacterized protein {ECO:0000313|EMBL:ESR44441.1};	--	GO:0005634,nucleus; GO:0003677,DNA binding; GO:0003700,DNA-binding transcription factor activity; GO:0006351,transcription, DNA-templated	No apical meristem (NAM) protein
Cluster-21629.149253	WRKY	TF	WRKY	141.063	18.0177	0.127728	-2.96885765406997	down	K22756 E3 SUMO-protein ligase NSE2 [EC:2.3.2.-] | (RefSeq) E3 SUMO-protein ligase MMS21 isoform X1 (A)	hypothetical protein CICLE_v10009522mg [Citrus clementina]	RecName: Full=Homeobox-leucine zipper protein ATHB-52; AltName: Full=HD-ZIP protein ATHB-52; AltName: Full=Homeodomain transcription factor ATHB-52;	SubName: Full=Uncharacterized protein {ECO:0000313|EMBL:GAY55845.1};	Transcription factor HEX, contains HOX and HALZ domains	GO:0005634,nucleus; GO:0003700,DNA-binding transcription factor activity; GO:0043565,sequence-specific DNA binding; GO:0009646,response to absence of light; GO:0009637,response to blue light; GO:0006351,transcription, DNA-templated	Homeobox domain
Cluster-21629.215527	WRKY	TF	WRKY	49.5027	374.14	7.55796	2.91799738517599	up	K13464 jasmonate ZIM domain-containing protein | (RefSeq) protein TIFY 10A (A)	hypothetical protein CISIN_1g023369mg [Citrus sinensis]	RecName: Full=Protein TIFY 10A; AltName: Full=Jasmonate ZIM domain-containing protein 1;	SubName: Full=Uncharacterized protein {ECO:0000313|EMBL:KDO73849.1};	--	GO:0005634,nucleus; GO:0003714,transcription corepressor activity; GO:0042742,defense response to bacterium; GO:0009908,flower development; GO:0009867,jasmonic acid mediated signaling pathway; GO:1903507,negative regulation of nucleic acid-templated transcription; GO:0009555,pollen development; GO:1900067,regulation of cellular response to alkaline pH; GO:0031347,regulation of defense response; G…	Divergent CCT motif
Cluster-21629.78305	WRKY	TF	WRKY	13.0931	93.994	7.1789	2.84376298718808	up	K09264 MADS-box transcription factor, plant | (RefSeq) agamous-like MADS-box protein AGL11 (A)	PREDICTED: agamous-like MADS-box protein AGL11 isoform X3 [Citrus sinensis]	RecName: Full=Agamous-like MADS-box protein AGL11; AltName: Full=Protein SEEDSTICK;	SubName: Full=Uncharacterized protein {ECO:0000313|EMBL:GAY61854.1};	MADS box transcription factor	GO:0005634,nucleus; GO:0003700,DNA-binding transcription factor activity; GO:0046983,protein dimerization activity; GO:0000977,RNA polymerase II regulatory region sequence-specific DNA binding; GO:0007275,multicellular organism development; GO:0045944,positive regulation of transcription by RNA polymerase II; GO:0006351,transcription, DNA-templated	K-box region
Cluster-21629.43543	WRKY	TF	WRKY	8.88555	63.0062	7.09087	2.82596193872663	up	K06236 collagen, type I, alpha | (RefSeq) hypothetical protein (A)	hypothetical protein CICLE_v10004984mg [Citrus clementina]	RecName: Full=Protein PHR1-LIKE 1; AltName: Full=Myb-like transcription factor 1;	SubName: Full=Uncharacterized protein {ECO:0000313|EMBL:ESR33889.1};	--	GO:0005634,nucleus; GO:0003677,DNA binding; GO:0003700,DNA-binding transcription factor activity; GO:0006351,transcription, DNA-templated	Myb-like DNA-binding domain
Cluster-21629.187194	WRKY	TF	WRKY	35.9289	5.1126	0.142298	-2.81301415005881	down	K14516 ethylene-responsive transcription factor 1 | (RefSeq) ethylene-responsive transcription factor 1B-like (A)	ethylene response factor protein 8 [Betula platyphylla]	RecName: Full=Ethylene-responsive transcription factor 1B; Short=AtERF1B; AltName: Full=Ethylene-responsive element-binding factor 1B; Short=EREBP-1B;	SubName: Full=ERF8 protein {ECO:0000313|EMBL:AJK26928.1};	--	GO:0005634,nucleus; GO:0003677,DNA binding; GO:0003700,DNA-binding transcription factor activity; GO:0006952,defense response; GO:0009873,ethylene-activated signaling pathway; GO:0009867,jasmonic acid mediated signaling pathway; GO:0006351,transcription, DNA-templated	Calcium signal-modulating cyclophilin ligand
Cluster-21629.194891	WRKY	TF	WRKY	41.8244	238.896	5.71189	2.5139676252092	up	K22534 PR domain zinc finger protein 5 | (RefSeq) zinc finger protein ZAT4-like (A)	PREDICTED: zinc finger protein ZAT10 [Citrus sinensis]	RecName: Full=Zinc finger protein ZAT10; AltName: Full=Salt-tolerance zinc finger;	SubName: Full=Cys2/His2-type zinc finger protein {ECO:0000313|EMBL:AGQ03803.1};	FOG: Zn-finger	GO:0005634,nucleus; GO:0003700,DNA-binding transcription factor activity; GO:0046872,metal ion binding; GO:0043565,sequence-specific DNA binding; GO:0035264,multicellular organism growth; GO:0045892,negative regulation of transcription, DNA-templated; GO:0010117,photoprotection; GO:0015979,photosynthesis; GO:0009737,response to abscisic acid; GO:0010200,response to chitin; GO:0009409,response to …	Zinc-finger of C2H2 type
Cluster-21629.154994	WRKY	TF	WRKY	29.8239	159.54	5.3494	2.41937639003152	up	K13424 WRKY transcription factor 33 | (RefSeq) probable WRKY transcription factor 25 (A)	hypothetical protein CISIN_1g011483mg [Citrus sinensis]	RecName: Full=WRKY transcription factor WRKY24 {ECO:0000303|PubMed:15047897}; Short=OsWRKY24 {ECO:0000303|PubMed:15047897};	SubName: Full=Uncharacterized protein {ECO:0000313|EMBL:KDO42284.1};	--	GO:0005634,nucleus; GO:0003700,DNA-binding transcription factor activity; GO:0043565,sequence-specific DNA binding; GO:0009738,abscisic acid-activated signaling pathway; GO:0009740,gibberellic acid mediated signaling pathway; GO:0009788,negative regulation of abscisic acid-activated signaling pathway; GO:0009938,negative regulation of gibberellic acid mediated signaling pathway; GO:0045893,positi…	WRKY DNA -binding domain
Cluster-21629.160045	WRKY	TF	WRKY	47.6932	254.799	5.34245	2.41750117190319	up	--	PREDICTED: transcription factor bHLH120-like [Citrus sinensis]	RecName: Full=Transcription factor bHLH120; AltName: Full=Basic helix-loop-helix protein 120; Short=AtbHLH120; Short=bHLH 120; AltName: Full=Transcription factor EN 4; AltName: Full=bHLH transcription factor bHLH120;	SubName: Full=Uncharacterized protein {ECO:0000313|EMBL:ESR35035.1};	--	GO:0090575,RNA polymerase II transcription factor complex; GO:0003700,DNA-binding transcription factor activity; GO:0046983,protein dimerization activity; GO:0000977,RNA polymerase II regulatory region sequence-specific DNA binding; GO:0006357,regulation of transcription by RNA polymerase II; GO:0006355,regulation of transcription, DNA-templated; GO:0006351,transcription, DNA-templated	Helix-loop-helix DNA-binding domain
Cluster-21629.143526	WRKY	TF	WRKY	548.906	111.129	0.202455	-2.30432409361236	down	K13433 pathogenesis-related genes transcriptional activator PTI5 | (RefSeq) pathogenesis-related genes transcriptional activator PTI5 (A)	PREDICTED: pathogenesis-related genes transcriptional activator PTI5 [Citrus sinensis]	RecName: Full=Pathogenesis-related genes transcriptional activator PTI5; AltName: Full=PTO-interacting protein 5;	SubName: Full=Uncharacterized protein {ECO:0000313|EMBL:KDO77754.1};	--	GO:0005634,nucleus; GO:0003677,DNA binding; GO:0003700,DNA-binding transcription factor activity; GO:0006952,defense response; GO:0006351,transcription, DNA-templated	AP2 domain
Cluster-21629.207275	WRKY	TF	WRKY	9.87817	48.3217	4.89176	2.29035454149742	up	K01892 histidyl-tRNA synthetase [EC:6.1.1.21] | (RefSeq) WRKY family transcription factor (A)	hypothetical protein CUMW_174710 [Citrus unshiu]	RecName: Full=WRKY transcription factor 42 {ECO:0000303|Ref.1}; AltName: Full=WRKY DNA-binding protein 42 {ECO:0000303|Ref.1};	SubName: Full=Uncharacterized protein {ECO:0000313|EMBL:GAY56808.1};	--	GO:0005634,nucleus; GO:0003700,DNA-binding transcription factor activity; GO:0043565,sequence-specific DNA binding; GO:0044212,transcription regulatory region DNA binding; GO:0045892,negative regulation of transcription, DNA-templated; GO:0006351,transcription, DNA-templated	WRKY DNA -binding domain
Cluster-21629.160310	WRKY	TF	WRKY	15.3576	73.5101	4.78657	2.25899200535966	up	--	hypothetical protein CUMW_237940, partial [Citrus unshiu]	RecName: Full=NAC transcription factor 56 {ECO:0000303|PubMed:15029955}; Short=AtNAC056 {ECO:0000303|PubMed:15029955}; AltName: Full=NAC domain-containing protein 2 {ECO:0000303|PubMed:11245578}; Short=AtNAC2 {ECO:0000303|PubMed:11245578}; AltName: Full=Protein NAC-REGULATED SEED MORPHOLOGY 1 {ECO:0000303|PubMed:18849494};	SubName: Full=Uncharacterized protein {ECO:0000313|EMBL:GAY65008.1}; Flags: Fragment;	--	GO:0005634,nucleus; GO:0003700,DNA-binding transcription factor activity; GO:0044212,transcription regulatory region DNA binding; GO:0080060,integument development; GO:0045995,regulation of embryonic development; GO:0009753,response to jasmonic acid; GO:0048317,seed morphogenesis; GO:0006351,transcription, DNA-templated	No apical meristem (NAM) protein
Cluster-21629.139649	WRKY	TF	WRKY	38.0635	161.01	4.23003	2.08066822272652	up	--	hypothetical protein CISIN_1g040563mg, partial [Citrus sinensis]	RecName: Full=Chitin-inducible gibberellin-responsive protein 2;	SubName: Full=Uncharacterized protein {ECO:0000313|EMBL:KDO41839.1}; Flags: Fragment;	--	GO:0005634,nucleus; GO:0003700,DNA-binding transcription factor activity; GO:0043565,sequence-specific DNA binding; GO:0006355,regulation of transcription, DNA-templated; GO:0006351,transcription, DNA-templated	GRAS domain family
Cluster-21629.152997	WRKY	TF	WRKY	49.1832	196.911	4.00363	2.00130769484663	up	K13425 WRKY transcription factor 22 | (RefSeq) hypothetical protein (A)	hypothetical protein CISIN_1g019126mg [Citrus sinensis]	RecName: Full=WRKY transcription factor 22; AltName: Full=WRKY DNA-binding protein 22;	SubName: Full=Uncharacterized protein {ECO:0000313|EMBL:GAY51432.1};	--	GO:0005634,nucleus; GO:0003700,DNA-binding transcription factor activity; GO:0043565,sequence-specific DNA binding; GO:0006952,defense response; GO:0010150,leaf senescence; GO:0010200,response to chitin; GO:0006351,transcription, DNA-templated	WRKY DNA -binding domain
Cluster-21629.109282	WRKY	TF	WRKY	10.2361	39.7727	3.88552	1.95810756030298	up	K14484 auxin-responsive protein IAA | (RefSeq) auxin-induced protein AUX28-like (A)	hypothetical protein CISIN_1g026823mg [Citrus sinensis]	RecName: Full=Auxin-induced protein AUX28;	RecName: Full=Auxin-responsive protein {ECO:0000256|RuleBase:RU004549};	--	GO:0005634,nucleus; GO:0009734,auxin-activated signaling pathway; GO:0006355,regulation of transcription, DNA-templated; GO:0006351,transcription, DNA-templated	AUX/IAA family
Cluster-21629.41433	WRKY	TF	WRKY	64.4775	18.0938	0.280622	-1.83329992769025	down	K01051 pectinesterase [EC:3.1.1.11] | (RefSeq) probable pectinesterase/pectinesterase inhibitor 58 (A)	trihelix transcription factor GTL1 isoform X3 [Manihot esculenta]	RecName: Full=Trihelix transcription factor GTL1; AltName: Full=GT2-LIKE protein 1; Short=AtGTL1; Short=Protein GT-2-LIKE1; AltName: Full=Trihelix DNA-binding protein GTL1;	SubName: Full=Uncharacterized protein {ECO:0000313|EMBL:OAY59075.1};	Transcription factor GT-2 and related proteins, contains trihelix DNA-binding/SANT domain	GO:0005634,nucleus; GO:0003677,DNA binding; GO:0003700,DNA-binding transcription factor activity; GO:0043565,sequence-specific DNA binding; GO:0042631,cellular response to water deprivation; GO:0030308,negative regulation of cell growth; GO:0032876,negative regulation of DNA endoreduplication; GO:0045892,negative regulation of transcription, DNA-templated; GO:0008361,regulation of cell size; GO:2…	Myb-like DNA-binding domain
Cluster-21629.150912	WRKY	TF	WRKY	38.2242	134.846	3.52777	1.81875494478485	up	K21548 ATF/CREB family transcription factor | (RefSeq) bZIP transcription factor 60 (A)	hypothetical protein CICLE_v10002005mg [Citrus clementina]	RecName: Full=bZIP transcription factor 50 {ECO:0000303|PubMed:18065552}; Short=OsbZIP50 {ECO:0000303|PubMed:18065552}; AltName: Full=OsBZIP74 {ECO:0000303|PubMed:22199238};	SubName: Full=Uncharacterized protein {ECO:0000313|EMBL:ESR48717.1};	--	GO:0005789,endoplasmic reticulum membrane; GO:0016021,integral component of membrane; GO:0005634,nucleus; GO:0003677,DNA binding; GO:0003700,DNA-binding transcription factor activity; GO:0030968,endoplasmic reticulum unfolded protein response; GO:0010200,response to chitin; GO:0034976,response to endoplasmic reticulum stress; GO:0006351,transcription, DNA-templated	bZIP Maf transcription factor
Cluster-21629.197935	WRKY	TF	WRKY	126.917	36.0061	0.283698	-1.81757034613496	down	K09286 EREBP-like factor | (RefSeq) hypothetical protein (A)	ethylene-responsive transcription factor ERF014 [Hevea brasiliensis]	RecName: Full=Ethylene-responsive transcription factor ERF014;	SubName: Full=Transcriptional factor TINY, putative {ECO:0000313|EMBL:EEF48370.1};	--	GO:0005634,nucleus; GO:0003700,DNA-binding transcription factor activity; GO:0043565,sequence-specific DNA binding; GO:0009873,ethylene-activated signaling pathway; GO:0009861,jasmonic acid and ethylene-dependent systemic resistance; GO:0045893,positive regulation of transcription, DNA-templated; GO:0045088,regulation of innate immune response; GO:1900030,regulation of pectin biosynthetic process…	AP2 domain
Cluster-21629.61452	WRKY	TF	WRKY	8.73125	30.1429	3.4523	1.78755980017289	up	K04733 interleukin-1 receptor-associated kinase 4 [EC:2.7.11.1] | (RefSeq) probable L-type lectin-domain containing receptor kinase S.5 (A)	hypothetical protein CICLE_v10016611mg [Citrus clementina]	--	SubName: Full=Uncharacterized protein {ECO:0000313|EMBL:GAY56560.1};	--	--	B-box zinc finger
Cluster-21629.139293	WRKY	TF	WRKY	42.9254	148.08	3.4497	1.78647196524492	up	K11422 histone-lysine N-methyltransferase SETD1 [EC:2.1.1.43] | (RefSeq) histone-lysine N-methyltransferase ATXR7-like isoform X1 (A)	hypothetical protein CISIN_1g042571mg [Citrus sinensis]	RecName: Full=Histone-lysine N-methyltransferase ATXR7 {ECO:0000305}; EC=2.1.1.43 {ECO:0000305}; AltName: Full=Protein SET DOMAIN GROUP 25 {ECO:0000303|PubMed:19726574}; AltName: Full=Trithorax-related protein 7 {ECO:0000303|PubMed:19855050};	RecName: Full=Histone-lysine N-methyltransferase {ECO:0000256|SAAS:SAAS00591749}; EC=2.1.1.43 {ECO:0000256|SAAS:SAAS00591749};	Histone H3 (Lys4) methyltransferase complex, subunit SET1 and related methyltransferases	GO:0005737,cytoplasm; GO:0005634,nucleus; GO:0018024,histone-lysine N-methyltransferase activity; GO:0009908,flower development; GO:0010452,histone H3-K36 methylation; GO:0051568,histone H3-K4 methylation; GO:0009909,regulation of flower development; GO:0006355,regulation of transcription, DNA-templated; GO:0006351,transcription, DNA-templated; GO:0010228,vegetative to reproductive phase transiti…	SET domain
Cluster-21629.138133	WRKY	TF	WRKY	163.174	47.5461	0.291382	-1.77901623178662	down	K13425 WRKY transcription factor 22 | (RefSeq) WRKY transcription factor 22 (A)	PREDICTED: probable WRKY transcription factor 65 [Citrus sinensis]	RecName: Full=Probable WRKY transcription factor 14; AltName: Full=AR411; AltName: Full=WRKY DNA-binding protein 14;	SubName: Full=Uncharacterized protein {ECO:0000313|EMBL:GAY44842.1};	--	GO:0005634,nucleus; GO:0003700,DNA-binding transcription factor activity; GO:0043565,sequence-specific DNA binding; GO:0006351,transcription, DNA-templated	WRKY DNA -binding domain
Cluster-21629.62890	WRKY	TF	WRKY	29.6252	97.9379	3.3059	1.72504461915885	up	--	PREDICTED: nodulation-signaling pathway 2 protein-like [Citrus sinensis]	RecName: Full=Nodulation-signaling pathway 2 protein;	SubName: Full=Uncharacterized protein {ECO:0000313|EMBL:GAY32086.1};	--	GO:0005783,endoplasmic reticulum; GO:0031965,nuclear membrane; GO:0009877,nodulation; GO:0006355,regulation of transcription, DNA-templated; GO:0006351,transcription, DNA-templated	GRAS domain family
Cluster-21629.160817	WRKY	TF	WRKY	51.9356	162.391	3.12678	1.64467765003358	up	K09286 EREBP-like factor | (RefSeq) hypothetical protein (A)	hypothetical protein CISIN_1g017798mg [Citrus sinensis]	RecName: Full=Ethylene-responsive transcription factor RAP2-13; AltName: Full=Ethylene-responsive transcription factor ERF058; AltName: Full=Protein RELATED TO APETALA2 13;	SubName: Full=Uncharacterized protein {ECO:0000313|EMBL:KDO80918.1};	--	GO:0005634,nucleus; GO:0003700,DNA-binding transcription factor activity; GO:0043565,sequence-specific DNA binding; GO:0009873,ethylene-activated signaling pathway; GO:0009409,response to cold; GO:0006970,response to osmotic stress; GO:0009414,response to water deprivation; GO:0006351,transcription, DNA-templated	AP2 domain
Cluster-21629.146594	WRKY	TF	WRKY	47.495	17.5805	0.370156	-1.4337959152781	down	--	heat shock factor protein 7 isoform X1 [Zea mays]	RecName: Full=Heat stress transcription factor A-5; Short=AtHsfA5; AltName: Full=AtHsf-12;	SubName: Full=Heat stress transcription factor B-2b {ECO:0000313|EMBL:AQK57924.1};	--	GO:0005737,cytoplasm; GO:0005634,nucleus; GO:0003700,DNA-binding transcription factor activity; GO:0043565,sequence-specific DNA binding; GO:0006351,transcription, DNA-templated	HSF-type DNA-binding
Cluster-21629.107326	WRKY	TF	WRKY	16.6303	44.0237	2.64721	1.40447086948014	up	K09338 homeobox-leucine zipper protein | (RefSeq) homeobox-leucine zipper protein ATHB-6-like (A)	hypothetical protein CISIN_1g024675mg [Citrus sinensis]	RecName: Full=Homeobox-leucine zipper protein ATHB-6; AltName: Full=HD-ZIP protein ATHB-6; AltName: Full=Homeodomain transcription factor ATHB-6;	SubName: Full=Uncharacterized protein {ECO:0000313|EMBL:KDO81047.1};	Transcription factor HEX, contains HOX and HALZ domains	GO:0005634,nucleus; GO:0003677,DNA binding; GO:0003700,DNA-binding transcription factor activity; GO:0043565,sequence-specific DNA binding; GO:0009738,abscisic acid-activated signaling pathway; GO:0009788,negative regulation of abscisic acid-activated signaling pathway; GO:0045893,positive regulation of transcription, DNA-templated; GO:0009414,response to water deprivation; GO:0006351,transcripti…	Homeobox KN domain
Cluster-21629.213705	WRKY	TF	WRKY	22.8791	58.6075	2.56162	1.35705594776252	up	K23480 zinc finger protein 362/384 | (RefSeq) zinc finger protein ZAT5 (A)	hypothetical protein CUMW_087540 [Citrus unshiu]	RecName: Full=Zinc finger protein ZAT5;	SubName: Full=Uncharacterized protein {ECO:0000313|EMBL:GAY45179.1};	FOG: Zn-finger	GO:0005634,nucleus; GO:0003700,DNA-binding transcription factor activity; GO:0046872,metal ion binding; GO:0043565,sequence-specific DNA binding; GO:0006355,regulation of transcription, DNA-templated; GO:0006351,transcription, DNA-templated	MYM-type Zinc finger with FCS sequence motif
Cluster-21629.72824	WRKY	TF	WRKY	28.407	11.2407	0.395701	-1.33751880907101	down	K06236 collagen, type I, alpha | (RefSeq) hypothetical protein (A)	hypothetical protein CICLE_v10020171mg [Citrus clementina]	RecName: Full=Myb-related protein 2 {ECO:0000303|PubMed:21255164}; AltName: Full=Myb family transcription factor PHL9 {ECO:0000305}; AltName: Full=Protein NITROGEN STARVATION RESPONSE 1 {ECO:0000303|PubMed:15592750}; Short=AtNSR1 {ECO:0000303|PubMed:15592750}; AltName: Full=Protein PHR1-LIKE 9 {ECO:0000305};	SubName: Full=Uncharacterized protein {ECO:0000313|EMBL:ESR56620.1};	--	GO:0005634,nucleus; GO:0003677,DNA binding; GO:0003700,DNA-binding transcription factor activity; GO:0006351,transcription, DNA-templated	Myb-like DNA-binding domain
Cluster-21629.58758	WRKY	TF	WRKY	16.4341	41.2205	2.50823	1.32666726674988	up	K13434 pathogenesis-related genes transcriptional activator PTI6 | (RefSeq) pathogenesis-related genes transcriptional activator PTI6 (A)	hypothetical protein CICLE_v10021073mg [Citrus clementina]	RecName: Full=Ethylene-responsive transcription factor CRF2; AltName: Full=Protein CYTOKININ RESPONSE FACTOR 2;	SubName: Full=Uncharacterized protein {ECO:0000313|EMBL:ESR52647.1};	--	GO:0005737,cytoplasm; GO:0005634,nucleus; GO:0003700,DNA-binding transcription factor activity; GO:0042802,identical protein binding; GO:0043565,sequence-specific DNA binding; GO:0048825,cotyledon development; GO:0009736,cytokinin-activated signaling pathway; GO:0009873,ethylene-activated signaling pathway; GO:0048364,root development; GO:0006351,transcription, DNA-templated	AP2 domain
Cluster-21629.115135	WRKY	TF	WRKY	27.658	67.4174	2.43754	1.28542475401972	up	--	trihelix transcription factor gt-3a [Quercus suber]	RecName: Full=Trihelix transcription factor GT-3a; AltName: Full=Trihelix DNA-binding protein GT-3a;	SubName: Full=Transcription factor, putative {ECO:0000313|EMBL:EEF28748.1};	Transcription factor GT-2 and related proteins, contains trihelix DNA-binding/SANT domain	GO:0005634,nucleus; GO:0003700,DNA-binding transcription factor activity; GO:0042802,identical protein binding; GO:0000981,DNA-binding transcription factor activity, RNA polymerase II-specific; GO:0043565,sequence-specific DNA binding; GO:0006355,regulation of transcription, DNA-templated; GO:0006351,transcription, DNA-templated	Alcohol dehydrogenase transcription factor Myb/SANT-like
Cluster-21629.198819	WRKY	TF	WRKY	16.9043	39.8073	2.35486	1.23564107062832	up	K20043 clathrin coat assembly protein AP180 | (RefSeq) putative clathrin assembly protein At5g35200 (A)	hypothetical protein CUMW_044330 [Citrus unshiu]	RecName: Full=Dof zinc finger protein DOF1.7; Short=AtDOF1.7;	SubName: Full=Uncharacterized protein {ECO:0000313|EMBL:GAY39433.1};	--	GO:0005634,nucleus; GO:0003700,DNA-binding transcription factor activity; GO:0046872,metal ion binding; GO:0044212,transcription regulatory region DNA binding; GO:0006355,regulation of transcription, DNA-templated; GO:0010200,response to chitin; GO:0006351,transcription, DNA-templated	Dof domain, zinc finger
Cluster-21629.75346	WRKY	TF	WRKY	24.3901	57.2734	2.34823	1.23157283285554	up	K18486 heart-and neural crest derivatives-expressed protein 2 | (RefSeq) transcription factor bHLH27-like (A)	hypothetical protein CICLE_v100092852mg [Citrus clementina]	RecName: Full=Transcription factor bHLH35; AltName: Full=Basic helix-loop-helix protein 35; Short=AtbHLH35; Short=bHLH 35; AltName: Full=Transcription factor EN 41; AltName: Full=bHLH transcription factor bHLH035;	SubName: Full=Uncharacterized protein {ECO:0000313|EMBL:ESR66476.1};	--	GO:0005634,nucleus; GO:0003677,DNA binding; GO:0046983,protein dimerization activity; GO:0006355,regulation of transcription, DNA-templated; GO:0006351,transcription, DNA-templated	Helix-loop-helix DNA-binding domain
Cluster-21629.139932	WRKY	TF	WRKY	447.133	1046.86	2.34128	1.2273001870535	up	K20043 clathrin coat assembly protein AP180 | (RefSeq) putative clathrin assembly protein At5g35200 (A)	PREDICTED: dof zinc finger protein DOF5.1-like [Juglans regia]	RecName: Full=Dof zinc finger protein DOF2.4; Short=AtDOF2.4;	SubName: Full=dof zinc finger protein DOF5.1-like {ECO:0000313|RefSeq:XP_018831327.1};	--	GO:0005634,nucleus; GO:0003700,DNA-binding transcription factor activity; GO:0046872,metal ion binding; GO:0043565,sequence-specific DNA binding; GO:0044212,transcription regulatory region DNA binding; GO:0006355,regulation of transcription, DNA-templated; GO:0006351,transcription, DNA-templated	Dof domain, zinc finger
Cluster-21629.137161	WRKY	TF	WRKY	187.748	82.0201	0.436863	-1.19474842161225	down	K09419 heat shock transcription factor, other eukaryote | (RefSeq) hypothetical protein (A)	hypothetical protein CISIN_1g016091mg [Citrus sinensis]	RecName: Full=Heat stress transcription factor A-2; Short=AtHsfA2; AltName: Full=AtHsf-04;	SubName: Full=Uncharacterized protein {ECO:0000313|EMBL:KDO80137.1};	Heat shock transcription factor	GO:0005737,cytoplasm; GO:0005634,nucleus; GO:0003700,DNA-binding transcription factor activity; GO:0043565,sequence-specific DNA binding; GO:0044212,transcription regulatory region DNA binding; GO:0034605,cellular response to heat; GO:0071456,cellular response to hypoxia; GO:0034620,cellular response to unfolded protein; GO:0010286,heat acclimation; GO:0045893,positive regulation of transcription…	HSF-type DNA-binding
Cluster-21629.71776	WRKY	TF	WRKY	28.5256	63.7789	2.23585	1.16082165351636	up	--	PREDICTED: probable serine/threonine-protein kinase mps1 isoform X2 [Citrus sinensis]	--	SubName: Full=Uncharacterized protein {ECO:0000313|EMBL:KDO61000.1};	--	--	Myb/SANT-like DNA-binding domain
Cluster-21629.129078	WRKY	TF	WRKY	29.1053	64.5625	2.21823	1.14941190685549	up	K10728 topoisomerase (DNA) II binding protein 1 | (RefSeq) BRCT domain-containing protein At4g02110 (A)	hypothetical protein CUMW_056490 [Citrus unshiu]	RecName: Full=BRCT domain-containing protein At4g02110;	SubName: Full=Uncharacterized protein {ECO:0000313|EMBL:GAY41054.1};	Nucleotide excision repair factor NEF2, RAD4/CUT5 component	--	BRCT domain, a BRCA1 C-terminus domain
Cluster-21629.71999	WRKY	TF	WRKY	10.0115	4.59048	0.458523	-1.12493530126347	down	K09422 transcription factor MYB, plant | (RefSeq) hypothetical protein (A)	hypothetical protein CICLE_v10001803mg [Citrus clementina]	RecName: Full=Transcription factor MYB52 {ECO:0000303|PubMed:9839469}; AltName: Full=Myb-related protein 52 {ECO:0000303|PubMed:9839469}; Short=AtMYB52 {ECO:0000303|PubMed:9839469}; AltName: Full=Protein ABA-HYPERSENSITIVE 1 {ECO:0000303|PubMed:21399993};	SubName: Full=Uncharacterized protein {ECO:0000313|EMBL:GAY52024.1};	Transcription factor, Myb superfamily	GO:0005634,nucleus; GO:0003700,DNA-binding transcription factor activity; GO:0000981,DNA-binding transcription factor activity, RNA polymerase II-specific; GO:0043565,sequence-specific DNA binding; GO:0001135,RNA polymerase II transcription regulator recruiting activity; GO:0044212,transcription regulatory region DNA binding; GO:0030154,cell differentiation; GO:0071555,cell wall organization; GO:…	Myb DNA-binding like
Cluster-21629.38890	WRKY	TF	WRKY	16.7831	7.84321	0.467328	-1.09749394706539	down	K09422 transcription factor MYB, plant | (RefSeq) MYB54; MYB transcription factor MYB54 (A)	MYB transcription factor [Trema orientalis]	RecName: Full=Myb-related protein 308;	SubName: Full=Putative transcription factor {ECO:0000313|EMBL:BAF46265.1};	Transcription factor, Myb superfamily	GO:0005634,nucleus; GO:0003677,DNA binding; GO:0006355,regulation of transcription, DNA-templated; GO:0006351,transcription, DNA-templated	Rap1 Myb domain
Cluster-21629.81788	WRKY	TF	WRKY	18.7584	40.1039	2.13791	1.09620201171988	up	K14486 auxin response factor | (RefSeq) auxin response factor 18 (A)	hypothetical protein CICLE_v100191742mg, partial [Citrus clementina]	RecName: Full=Auxin response factor 18;	RecName: Full=Auxin-responsive protein {ECO:0000256|RuleBase:RU004549}; Flags: Fragment;	--	GO:0005634,nucleus; GO:0003677,DNA binding; GO:0003700,DNA-binding transcription factor activity; GO:0009734,auxin-activated signaling pathway; GO:0006351,transcription, DNA-templated	AUX/IAA family
Cluster-21629.66715	WRKY	TF	WRKY	15.1588	32.3844	2.13634	1.09514194049386	up	K15032 mTERF domain-containing protein, mitochondrial | (RefSeq) hypothetical protein (A)	hypothetical protein CUMW_009470 [Citrus unshiu]	RecName: Full=Transcription termination factor MTEF1, chloroplastic {ECO:0000305}; AltName: Full=Mitochondrial transcription termination factor 1 {ECO:0000303|PubMed:23087700}; AltName: Full=Protein EMBRYO DEFECTIVE 93 {ECO:0000305}; AltName: Full=Protein SINGLET OXYGEN-LINKED DEATH ACTIVATOR 10 {ECO:0000303|PubMed:19563435}; Flags: Precursor;	SubName: Full=Uncharacterized protein {ECO:0000313|EMBL:GAY34056.1};	Mitochondrial transcription termination factor, mTERF	GO:0009507,chloroplast; GO:0003690,double-stranded DNA binding; GO:0019843,rRNA binding; GO:0003727,single-stranded RNA binding; GO:0009658,chloroplast organization; GO:0006353,DNA-templated transcription, termination; GO:0009793,embryo development ending in seed dormancy; GO:0006355,regulation of transcription, DNA-templated; GO:0042255,ribosome assembly; GO:0008380,RNA splicing	mTERF
Cluster-21629.105780	WRKY	TF	WRKY	17.1045	35.9361	2.10097	1.07105652229893	up	K09338 homeobox-leucine zipper protein | (RefSeq) homeobox-leucine zipper protein ATHB-7 (A)	hypothetical protein CUMW_236110 [Citrus unshiu]	RecName: Full=Homeobox-leucine zipper protein ATHB-12; AltName: Full=HD-ZIP protein ATHB-12; AltName: Full=Homeodomain transcription factor ATHB-12;	SubName: Full=Uncharacterized protein {ECO:0000313|EMBL:GAY64780.1};	Transcription factor HEX, contains HOX and HALZ domains	GO:0005634,nucleus; GO:0003700,DNA-binding transcription factor activity; GO:0043565,sequence-specific DNA binding; GO:0007275,multicellular organism development; GO:0045893,positive regulation of transcription, DNA-templated; GO:0009737,response to abscisic acid; GO:0006970,response to osmotic stress; GO:0009615,response to virus; GO:0009414,response to water deprivation; GO:0006351,transcriptio…	Homeobox KN domain
Cluster-21629.132345	WRKY	TF	WRKY	44.6338	22.0479	0.493974	-1.01749280314199	down	K22410 PR domain zinc finger protein 16 | (RefSeq) protein indeterminate-domain 2-like (A)	hypothetical protein CISIN_1g016352mg [Citrus sinensis]	RecName: Full=Protein indeterminate-domain 2 {ECO:0000303|PubMed:16784536};	SubName: Full=Uncharacterized protein {ECO:0000313|EMBL:KDO56271.1};	FOG: Zn-finger	GO:0003677,DNA binding; GO:0003700,DNA-binding transcription factor activity; GO:0046872,metal ion binding; GO:0006355,regulation of transcription, DNA-templated; GO:0006351,transcription, DNA-templated	Zinc-finger double domain
Cluster-21629.140273	TCP	TF	TCP	16.2772	69.1156	4.24616	2.08615909371464	up	--	hypothetical protein CUMW_237940, partial [Citrus unshiu]	RecName: Full=Protein SOMBRERO; AltName: Full=NAC domain-containing protein 33; Short=ANAC033;	SubName: Full=Uncharacterized protein {ECO:0000313|EMBL:GAY65008.1}; Flags: Fragment;	--	GO:0005634,nucleus; GO:0003677,DNA binding; GO:0003700,DNA-binding transcription factor activity; GO:0009834,plant-type secondary cell wall biogenesis; GO:0010455,positive regulation of cell fate commitment; GO:0003002,regionalization; GO:0006355,regulation of transcription, DNA-templated; GO:0048829,root cap development; GO:0006351,transcription, DNA-templated	No apical meristem (NAM) protein
Cluster-21629.244113	TCP	TF	TCP	74.8544	18.9452	0.253094	-1.98225320531998	down	K16222 Dof zinc finger protein DOF5.5 | (RefSeq) cyclic dof factor 1-like (A)	dof zinc finger protein DOF1.5-like isoform X1 [Hevea brasiliensis]	RecName: Full=Dof zinc finger protein DOF1.5; Short=AtDOF1.5;	SubName: Full=Uncharacterized protein {ECO:0000313|EMBL:OAY24937.1};	--	GO:0005634,nucleus; GO:0003700,DNA-binding transcription factor activity; GO:0046872,metal ion binding; GO:0044212,transcription regulatory region DNA binding; GO:0006355,regulation of transcription, DNA-templated; GO:0010214,seed coat development; GO:0006351,transcription, DNA-templated	Dof domain, zinc finger
Cluster-21629.44102	TCP	TF	TCP	63.1251	156.171	2.47399	1.30683881823176	up	K16221 transcription factor TCP21 (protein CCA1 HIKING EXPEDITION) | (RefSeq) transcription factor TCP7-like (A)	hypothetical protein CISIN_1g033243mg [Citrus sinensis]	RecName: Full=Transcription factor TCP11;	SubName: Full=Uncharacterized protein {ECO:0000313|EMBL:KDO48070.1};	--	GO:0005634,nucleus; GO:0003677,DNA binding; GO:0003700,DNA-binding transcription factor activity; GO:0007623,circadian rhythm; GO:0006355,regulation of transcription, DNA-templated; GO:0006351,transcription, DNA-templated	--
Cluster-21629.35312	TCP	TF	TCP	360.618	175.245	0.485957	-1.04110042769424	down	K13424 WRKY transcription factor 33 | (Kazusa) Lj0g3v0288169.1; - (A)	hypothetical protein CISIN_1g009794mg [Citrus sinensis]	RecName: Full=Probable WRKY transcription factor 61; AltName: Full=WRKY DNA-binding protein 61;	SubName: Full=Uncharacterized protein {ECO:0000313|EMBL:KDO76066.1};	--	GO:0005634,nucleus; GO:0003700,DNA-binding transcription factor activity; GO:0043565,sequence-specific DNA binding; GO:0006351,transcription, DNA-templated	WRKY DNA -binding domain
Cluster-21629.129771	Others	TR	Others	8.37409	1195.53	142.766	7.15750424042485	up	K08869 aarF domain-containing kinase | (RefSeq) predicted protein (A)	hypothetical protein CICLE_v10016071mg [Citrus clementina]	RecName: Full=Transcription factor SRM1 {ECO:0000305}; AltName: Full=Myb-related protein SRM1 {ECO:0000305}; AltName: Full=Protein SALT-RELATED MYB 1 {ECO:0000303|PubMed:26243618};	SubName: Full=Uncharacterized protein {ECO:0000313|EMBL:GAY53984.1};	Zuotin and related molecular chaperones (DnaJ superfamily), contains DNA-binding domains	GO:0005634,nucleus; GO:0003677,DNA binding; GO:0003700,DNA-binding transcription factor activity; GO:0009738,abscisic acid-activated signaling pathway; GO:1901001,negative regulation of response to salt stress; GO:0010116,positive regulation of abscisic acid biosynthetic process; GO:1905615,positive regulation of developmental vegetative growth; GO:0045893,positive regulation of transcription, DN…	Myb DNA-binding like
Cluster-21629.164456	Others	TR	Others	5.39103	473.353	87.8038	6.45621143787855	up	K04733 interleukin-1 receptor-associated kinase 4 [EC:2.7.11.1] | (RefSeq) uncharacterized protein LOC100501207 isoform X1 (A)	hypothetical protein CICLE_v10016993mg [Citrus clementina]	RecName: Full=LOB domain-containing protein 4; AltName: Full=ASYMMETRIC LEAVES 2-like protein 6; Short=AS2-like protein 6;	SubName: Full=Uncharacterized protein {ECO:0000313|EMBL:GAY33749.1};	--	--	Lateral organ boundaries (LOB) domain
Cluster-21629.126096	Others	TR	Others	637.306	19.6454	0.0308257	-5.01972408260112	down	K09422 transcription factor MYB, plant | (RefSeq) hypothetical protein (A)	hypothetical protein CISIN_1g024860mg [Citrus sinensis]	RecName: Full=Transcription factor MYB4 {ECO:0000305}; AltName: Full=Myb-related protein 4 {ECO:0000305}; Short=OsMyb4 {ECO:0000303|PubMed:14675437}; AltName: Full=Transcription factor RLTR1 {ECO:0000312|EMBL:AAP92750.1};	SubName: Full=Uncharacterized protein {ECO:0000313|EMBL:KDO55822.1};	Transcription factor, Myb superfamily	GO:0005634,nucleus; GO:0000981,DNA-binding transcription factor activity, RNA polymerase II-specific; GO:0043565,sequence-specific DNA binding; GO:0001135,RNA polymerase II transcription regulator recruiting activity; GO:0044212,transcription regulatory region DNA binding; GO:0030154,cell differentiation; GO:0045893,positive regulation of transcription, DNA-templated; GO:0006357,regulation of tra…	Myb-like DNA-binding domain
Cluster-21629.24298	Others	TR	Others	2.88368	80.4124	27.8853	4.80143411997177	up	K14494 DELLA protein | (Kazusa) Lj6g3v0433880.1; - (A)	hypothetical protein CUMW_069020 [Citrus unshiu]	RecName: Full=SCARECROW-LIKE protein 7 {ECO:0000303|PubMed:20616154}; AltName: Full=PeSCL7 {ECO:0000303|PubMed:20616154};	SubName: Full=Uncharacterized protein {ECO:0000313|EMBL:GAY42716.1};	--	GO:0005634,nucleus; GO:0003677,DNA binding; GO:0006355,regulation of transcription, DNA-templated; GO:0006351,transcription, DNA-templated	GRAS domain family
Cluster-21629.199043	Others	TR	Others	21.5692	535.505	24.8273	4.6338543304315	up	K19613 leucine-rich repeat protein SHOC2 | (RefSeq) uncharacterized protein LOC111313103 isoform X1 (A)	hypothetical protein CISIN_1g045032mg [Citrus sinensis]	RecName: Full=Probable WRKY transcription factor 53; AltName: Full=WRKY DNA-binding protein 53;	SubName: Full=Uncharacterized protein {ECO:0000313|EMBL:KDO56130.1};	--	GO:0009507,chloroplast; GO:0005634,nucleus; GO:0003677,DNA binding; GO:0003700,DNA-binding transcription factor activity; GO:0043565,sequence-specific DNA binding; GO:0009816,defense response to bacterium, incompatible interaction; GO:0010150,leaf senescence; GO:0045893,positive regulation of transcription, DNA-templated; GO:0031347,regulation of defense response; GO:0010200,response to chitin; G…	WRKY DNA -binding domain
Cluster-21629.134922	Others	TR	Others	430.564	17.4338	0.0404906	-4.62627075630192	down	K14494 DELLA protein | (RefSeq) DELLA protein SLR1-like (A)	hypothetical protein CICLE_v10019094mg [Citrus clementina]	RecName: Full=Scarecrow-like protein 6; Short=AtSCL6; AltName: Full=GRAS family protein 22; Short=AtGRAS-22; AltName: Full=SCL6-IV;	SubName: Full=Uncharacterized protein {ECO:0000313|EMBL:ESR58555.1};	--	GO:0005634,nucleus; GO:0003700,DNA-binding transcription factor activity; GO:0043565,sequence-specific DNA binding; GO:0030154,cell differentiation; GO:0051301,cell division; GO:0007623,circadian rhythm; GO:0006355,regulation of transcription, DNA-templated; GO:0048768,root hair cell tip growth; GO:0006351,transcription, DNA-templated	GRAS domain family
Cluster-21629.237702	Others	TR	Others	8.42265	182.64	21.6844	4.43858612995494	up	K09422 transcription factor MYB, plant | (RefSeq) myb-related protein Myb4-like (A)	myb-like protein Myb15 [Citrus trifoliata]	RecName: Full=Transcription factor MYB30 {ECO:0000305}; Short=OsMYB30 {ECO:0000303|PubMed:18987217};	SubName: Full=Myb-like protein Myb15 {ECO:0000313|EMBL:AKE14364.1};	Transcription factor, Myb superfamily	GO:0005634,nucleus; GO:0000981,DNA-binding transcription factor activity, RNA polymerase II-specific; GO:0043565,sequence-specific DNA binding; GO:0001135,RNA polymerase II transcription regulator recruiting activity; GO:0044212,transcription regulatory region DNA binding; GO:0030154,cell differentiation; GO:0006357,regulation of transcription by RNA polymerase II; GO:0006351,transcription, DNA-t…	Myb-like DNA-binding domain
Cluster-21629.150368	Others	TR	Others	730.436	52.5897	0.0719978	-3.79590405465203	down	K00521 ferric-chelate reductase [EC:1.16.1.7] | (RefSeq) ferric reduction oxidase 7, chloroplastic-like (A)	hypothetical protein CUMW_245570 [Citrus unshiu]	RecName: Full=NAC transcription factor 47 {ECO:0000305}; AltName: Full=NAC domain-containing protein 47 {ECO:0000305}; Short=ANAC047 {ECO:0000305}; AltName: Full=Protein SPEEDY HYPONASTIC GROWTH {ECO:0000303|PubMed:24363315};	SubName: Full=Uncharacterized protein {ECO:0000313|EMBL:GAY66041.1};	--	GO:0005634,nucleus; GO:0003700,DNA-binding transcription factor activity; GO:0043565,sequence-specific DNA binding; GO:0009793,embryo development ending in seed dormancy; GO:0010365,positive regulation of ethylene biosynthetic process; GO:0009413,response to flooding; GO:0006351,transcription, DNA-templated	No apical meristem (NAM) protein
Cluster-21629.237701	Others	TR	Others	5.61307	73.5623	13.1055	3.71210532100254	up	K09422 transcription factor MYB, plant | (RefSeq) myb-related protein Myb4-like (A)	myb-like protein Myb15 [Citrus trifoliata]	RecName: Full=Transcription factor MYB30 {ECO:0000305}; Short=OsMYB30 {ECO:0000303|PubMed:18987217};	SubName: Full=Myb-like protein Myb15 {ECO:0000313|EMBL:AKE14364.1};	Transcription factor, Myb superfamily	GO:0005634,nucleus; GO:0000981,DNA-binding transcription factor activity, RNA polymerase II-specific; GO:0043565,sequence-specific DNA binding; GO:0001135,RNA polymerase II transcription regulator recruiting activity; GO:0044212,transcription regulatory region DNA binding; GO:0030154,cell differentiation; GO:0006357,regulation of transcription by RNA polymerase II; GO:0006351,transcription, DNA-t…	SLIDE
Cluster-21629.115688	Others	TR	Others	111.205	8.90925	0.0801153	-3.64177792190809	down	K20043 clathrin coat assembly protein AP180 | (RefSeq) putative clathrin assembly protein At5g35200 (A)	Dof zinc finger protein [Morus notabilis]	RecName: Full=Dof zinc finger protein DOF1.7; Short=AtDOF1.7;	SubName: Full=Dof zinc finger protein {ECO:0000313|EMBL:EXB34849.1};	--	GO:0005634,nucleus; GO:0003700,DNA-binding transcription factor activity; GO:0046872,metal ion binding; GO:0044212,transcription regulatory region DNA binding; GO:0006355,regulation of transcription, DNA-templated; GO:0010200,response to chitin; GO:0006351,transcription, DNA-templated	Dof domain, zinc finger
Cluster-21629.149055	Others	TR	Others	69.2798	841.35	12.1442	3.60219899628091	up	K09422 transcription factor MYB, plant | (RefSeq) hypothetical protein (A)	hypothetical protein CICLE_v10018064mg, partial [Citrus clementina]	RecName: Full=Transcription repressor MYB4; AltName: Full=Myb-related protein 4; Short=AtMYB4;	SubName: Full=Uncharacterized protein {ECO:0000313|EMBL:ESR62427.1}; Flags: Fragment;	Transcription factor, Myb superfamily	GO:0005634,nucleus; GO:0003677,DNA binding; GO:0003700,DNA-binding transcription factor activity; GO:0000981,DNA-binding transcription factor activity, RNA polymerase II-specific; GO:0043565,sequence-specific DNA binding; GO:0001135,RNA polymerase II transcription regulator recruiting activity; GO:0044212,transcription regulatory region DNA binding; GO:0030154,cell differentiation; GO:1903086,neg…	Myb-like DNA-binding domain
Cluster-21629.157961	Others	TR	Others	28.3219	337.39	11.9127	3.57442481815561	up	--	hypothetical protein CICLE_v10002297mg [Citrus clementina]	RecName: Full=Zinc finger protein ZAT10; AltName: Full=Salt-tolerance zinc finger;	SubName: Full=Uncharacterized protein {ECO:0000313|EMBL:ESR46865.1};	FOG: Zn-finger	GO:0005634,nucleus; GO:0003700,DNA-binding transcription factor activity; GO:0046872,metal ion binding; GO:0043565,sequence-specific DNA binding; GO:0035264,multicellular organism growth; GO:0045892,negative regulation of transcription, DNA-templated; GO:0010117,photoprotection; GO:0015979,photosynthesis; GO:0009737,response to abscisic acid; GO:0010200,response to chitin; GO:0009409,response to …	Zinc finger, C2H2 type
Cluster-21629.164010	Others	TR	Others	137.096	11.8465	0.0864101	-3.53265690768063	down	K22410 PR domain zinc finger protein 16 | (RefSeq) protein indeterminate-domain 2-like (A)	PREDICTED: protein indeterminate-domain 2-like [Gossypium hirsutum]	RecName: Full=Protein indeterminate-domain 2 {ECO:0000303|PubMed:16784536};	SubName: Full=protein indeterminate-domain 2-like {ECO:0000313|RefSeq:XP_016708704.1};	FOG: Zn-finger	GO:0003677,DNA binding; GO:0003700,DNA-binding transcription factor activity; GO:0046872,metal ion binding; GO:0006355,regulation of transcription, DNA-templated; GO:0006351,transcription, DNA-templated	Zinc-finger double domain
Cluster-21629.212490	Others	TR	Others	55.9936	547.846	9.78409	3.29043705310683	up	K09422 transcription factor MYB, plant | (RefSeq) transcription factor MYB41-like isoform X1 (A)	hypothetical protein CUMW_142730 [Citrus unshiu]	RecName: Full=Transcription factor MYB4 {ECO:0000305}; AltName: Full=Myb-related protein 4 {ECO:0000305}; Short=OsMyb4 {ECO:0000303|PubMed:14675437}; AltName: Full=Transcription factor RLTR1 {ECO:0000312|EMBL:AAP92750.1};	SubName: Full=Uncharacterized protein {ECO:0000313|EMBL:GAY52552.1};	Transcription factor, Myb superfamily	GO:0005634,nucleus; GO:0000981,DNA-binding transcription factor activity, RNA polymerase II-specific; GO:0043565,sequence-specific DNA binding; GO:0001135,RNA polymerase II transcription regulator recruiting activity; GO:0044212,transcription regulatory region DNA binding; GO:0030154,cell differentiation; GO:0045893,positive regulation of transcription, DNA-templated; GO:0006357,regulation of tra…	SLIDE
Cluster-21629.242492	Others	TR	Others	41.5946	4.45743	0.107164	-3.22211291296058	down	K12129 pseudo-response regulator 7 | (RefSeq) two-component response regulator-like APRR7 (A)	PREDICTED: two-component response regulator-like APRR7 [Citrus sinensis]	RecName: Full=Two-component response regulator-like APRR3; AltName: Full=Pseudo-response regulator 3;	SubName: Full=Uncharacterized protein {ECO:0000313|EMBL:ESR37935.1};	GATA-4/5/6 transcription factors	GO:0005634,nucleus; GO:0000160,phosphorelay signal transduction system; GO:0006355,regulation of transcription, DNA-templated; GO:0048511,rhythmic process; GO:0006351,transcription, DNA-templated	Response regulator receiver domain
Cluster-16345.1	Others	TR	Others	175.256	21.9844	0.125442	-2.99490857617224	down	K13424 WRKY transcription factor 33 | (RefSeq) probable WRKY transcription factor 26 (A)	hypothetical protein CUMW_029140 [Citrus unshiu]	RecName: Full=Probable WRKY transcription factor 50; AltName: Full=WRKY DNA-binding protein 50;	SubName: Full=Uncharacterized protein {ECO:0000313|EMBL:GAY37457.1};	--	GO:0005634,nucleus; GO:0003700,DNA-binding transcription factor activity; GO:0043565,sequence-specific DNA binding; GO:0050832,defense response to fungus; GO:0009867,jasmonic acid mediated signaling pathway; GO:0006351,transcription, DNA-templated	WRKY DNA -binding domain
Cluster-21629.67409	Others	TR	Others	8.31717	64.5919	7.76609	2.95718754043831	up	K09260 MADS-box transcription enhancer factor 2A | (RefSeq) MADS-box transcription factor 26-like (A)	PREDICTED: agamous-like MADS-box protein AGL12 [Citrus sinensis]	RecName: Full=Agamous-like MADS-box protein AGL12 {ECO:0000305}; AltName: Full=Protein XAANTAL 1 {ECO:0000303|PubMed:18203871};	SubName: Full=Uncharacterized protein {ECO:0000313|EMBL:ESR54833.1};	MADS box transcription factor	GO:0005634,nucleus; GO:0003700,DNA-binding transcription factor activity; GO:0046983,protein dimerization activity; GO:0000977,RNA polymerase II regulatory region sequence-specific DNA binding; GO:0009908,flower development; GO:0045944,positive regulation of transcription by RNA polymerase II; GO:0040008,regulation of growth; GO:0048364,root development; GO:0006351,transcription, DNA-templated; G…	K-box region
Cluster-21629.81407	Others	TR	Others	234.133	32.054	0.136905	-2.86874855536435	down	K14494 DELLA protein | (RefSeq) RGL2a; DELLA protein GAI (A)	hypothetical protein CISIN_1g035867mg [Citrus sinensis]	RecName: Full=Protein SHORT-ROOT; Short=AtSHR; AltName: Full=GRAS family protein 26; Short=AtGRAS-26; AltName: Full=Protein SHOOT GRAVITROPISM 7;	SubName: Full=Uncharacterized protein {ECO:0000313|EMBL:KDO78892.1};	--	GO:0005769,early endosome; GO:0005770,late endosome; GO:0005634,nucleus; GO:0055037,recycling endosome; GO:0003700,DNA-binding transcription factor activity; GO:0043565,sequence-specific DNA binding; GO:0008356,asymmetric cell division; GO:0055072,iron ion homeostasis; GO:0048366,leaf development; GO:0045930,negative regulation of mitotic cell cycle; GO:0009956,radial pattern formation; GO:003235…	GRAS domain family
Cluster-21629.175640	Others	TR	Others	14.9394	80.2074	5.36884	2.42461082318753	up	K14494 DELLA protein | (RefSeq) DELLA protein SLN1-like (A)	hypothetical protein CUMW_069020 [Citrus unshiu]	RecName: Full=SCARECROW-LIKE protein 7 {ECO:0000303|PubMed:20616154}; AltName: Full=PeSCL7 {ECO:0000303|PubMed:20616154};	SubName: Full=Uncharacterized protein {ECO:0000313|EMBL:GAY42716.1};	--	GO:0005634,nucleus; GO:0003677,DNA binding; GO:0006355,regulation of transcription, DNA-templated; GO:0006351,transcription, DNA-templated	GRAS domain family
Cluster-21629.224212	Others	TR	Others	76.5581	335.009	4.37587	2.1295706943402	up	K09286 EREBP-like factor | (RefSeq) ethylene-responsive transcription factor RAP2-3 (A)	hypothetical protein CISIN_1g025382mg [Citrus sinensis]	RecName: Full=Ethylene-responsive transcription factor RAP2-3; AltName: Full=Cadmium-induced protein AS30; AltName: Full=Ethylene response factor 72; Short=ERF72; AltName: Full=Ethylene-responsive element binding protein; Short=AtEBP; AltName: Full=Protein RELATED TO APETALA2 3; Short=Related to AP2 3;	SubName: Full=Uncharacterized protein {ECO:0000313|EMBL:KDO71762.1};	--	GO:0005737,cytoplasm; GO:0005634,nucleus; GO:0005886,plasma membrane; GO:0003677,DNA binding; GO:0003700,DNA-binding transcription factor activity; GO:0043565,sequence-specific DNA binding; GO:0008219,cell death; GO:0009873,ethylene-activated signaling pathway; GO:0010286,heat acclimation; GO:0045893,positive regulation of transcription, DNA-templated; GO:0009735,response to cytokinin; GO:0009723…	AP2 domain
Cluster-21629.148824	Others	TR	Others	29.5807	125.435	4.24042	2.08420751740359	up	K00521 ferric-chelate reductase [EC:1.16.1.7] | (RefSeq) ferric reduction oxidase 7, chloroplastic-like (A)	PREDICTED: NAC domain-containing protein 90 isoform X1 [Citrus sinensis]	RecName: Full=NAC domain-containing protein 90; Short=ANAC090;	SubName: Full=Uncharacterized protein {ECO:0000313|EMBL:KDO58132.1};	--	GO:0005634,nucleus; GO:0003677,DNA binding; GO:0003700,DNA-binding transcription factor activity; GO:0006351,transcription, DNA-templated	No apical meristem (NAM) protein
Cluster-21629.237214	Others	TR	Others	83.1633	19.6916	0.236782	-2.07836699245437	down	K04733 interleukin-1 receptor-associated kinase 4 [EC:2.7.11.1] | (RefSeq) probable L-type lectin-domain containing receptor kinase S.5 (A)	uncharacterized protein LOC110650600 isoform X3 [Hevea brasiliensis]	--	SubName: Full=Uncharacterized protein {ECO:0000313|EMBL:KDO43778.1};	--	--	PLATZ transcription factor
Cluster-21629.219356	Others	TR	Others	9.20369	37.2072	4.04264	2.01529833279883	up	K09338 homeobox-leucine zipper protein | (RefSeq) homeobox-leucine zipper protein REVOLUTA (A)	hypothetical protein CISIN_1g0032502mg, partial [Citrus sinensis]	RecName: Full=Homeobox-leucine zipper protein REVOLUTA; AltName: Full=HD-ZIP protein REV; AltName: Full=Homeodomain transcription factor REV; AltName: Full=Protein AMPHIVASAL VASCULAR BUNDLE 1; AltName: Full=Protein INTERFASCICULAR FIBERLESS 1;	SubName: Full=Uncharacterized protein {ECO:0000313|EMBL:KDO73297.1}; Flags: Fragment;	--	GO:0005634,nucleus; GO:0003700,DNA-binding transcription factor activity; GO:0008289,lipid binding; GO:0043565,sequence-specific DNA binding; GO:0044212,transcription regulatory region DNA binding; GO:0030154,cell differentiation; GO:0009855,determination of bilateral symmetry; GO:0010014,meristem initiation; GO:0009944,polarity specification of adaxial/abaxial axis; GO:0009956,radial pattern for…	bZIP transcription factor
Cluster-21629.82621	Others	TR	Others	68.2251	17.5194	0.256788	-1.96135014528379	down	K09338 homeobox-leucine zipper protein | (RefSeq) hypothetical protein (A)	hypothetical protein CICLE_v10017539mg [Citrus clementina]	RecName: Full=Homeobox-leucine zipper protein HAT5; AltName: Full=HD-ZIP protein ATHB-1; AltName: Full=Homeodomain transcription factor ATHB-1; AltName: Full=Homeodomain-leucine zipper protein HAT5; Short=HD-ZIP protein 5;	SubName: Full=Uncharacterized protein {ECO:0000313|EMBL:GAY46728.1};	Transcription factor HEX, contains HOX and HALZ domains	GO:0005634,nucleus; GO:0003700,DNA-binding transcription factor activity; GO:0042803,protein homodimerization activity; GO:0043565,sequence-specific DNA binding; GO:0009965,leaf morphogenesis; GO:0045893,positive regulation of transcription, DNA-templated; GO:0009637,response to blue light; GO:0009651,response to salt stress; GO:0006351,transcription, DNA-templated	Homeobox domain
Cluster-16345.0	Others	TR	Others	108.674	34.6701	0.319029	-1.64823878597261	down	K14494 DELLA protein | (RefSeq) DELLA protein GAI-like (A)	hypothetical protein CICLE_v10014845mg [Citrus clementina]	RecName: Full=Scarecrow-like transcription factor PAT1; AltName: Full=GRAS family protein 29; Short=AtGRAS-29; AltName: Full=Protein PHYTOCHROME A SIGNAL TRANSDUCTION 1;	SubName: Full=Uncharacterized protein {ECO:0000313|EMBL:GAY53143.1};	--	GO:0005737,cytoplasm; GO:0005634,nucleus; GO:0003700,DNA-binding transcription factor activity; GO:0043565,sequence-specific DNA binding; GO:0004871,NA; GO:0009640,photomorphogenesis; GO:0006355,regulation of transcription, DNA-templated; GO:0006351,transcription, DNA-templated	GRAS domain family
Cluster-21629.39637	Others	TR	Others	5.79001	17.0198	2.93951	1.55557779688628	up	--	hypothetical protein CICLE_v10010768mg [Citrus clementina]	RecName: Full=Protein OVEREXPRESSOR OF CATIONIC PEROXIDASE 3 {ECO:0000303|PubMed:15923348};	SubName: Full=Uncharacterized protein {ECO:0000313|EMBL:ESR63713.1};	--	GO:0005634,nucleus; GO:0003677,DNA binding; GO:0003700,DNA-binding transcription factor activity; GO:0004601,peroxidase activity; GO:0009738,abscisic acid-activated signaling pathway; GO:0006952,defense response; GO:0042742,defense response to bacterium; GO:0050832,defense response to fungus; GO:0002229,defense response to oomycetes; GO:0009682,induced systemic resistance; GO:0009867,jasmonic aci…	Homeobox domain
Cluster-21629.126368	Others	TR	Others	80.5304	28.0137	0.347865	-1.52340139307465	down	--	hypothetical protein CUMW_237940, partial [Citrus unshiu]	RecName: Full=NAC domain-containing protein 68 {ECO:0000303|PubMed:15029955}; Short=ONAC068 {ECO:0000303|PubMed:15029955}; AltName: Full=OsNAC4 {ECO:0000303|PubMed:10660065};	SubName: Full=Uncharacterized protein {ECO:0000313|EMBL:GAY65008.1}; Flags: Fragment;	--	GO:0005634,nucleus; GO:0003677,DNA binding; GO:0006355,regulation of transcription, DNA-templated; GO:0006351,transcription, DNA-templated	No apical meristem (NAM) protein
Cluster-22840.0	Others	TR	Others	82.1372	231.722	2.82115	1.49628526420952	up	K00521 ferric-chelate reductase [EC:1.16.1.7] | (RefSeq) ferric reduction oxidase 7, chloroplastic-like (A)	hypothetical protein CICLE_v10029007mg [Citrus clementina]	RecName: Full=NAC domain-containing protein 22 {ECO:0000303|PubMed:15029955}; Short=ONAC022 {ECO:0000303|PubMed:15029955};	SubName: Full=Uncharacterized protein {ECO:0000313|EMBL:ESR35717.1};	--	GO:0005634,nucleus; GO:0043565,sequence-specific DNA binding; GO:1901002,positive regulation of response to salt stress; GO:1902584,positive regulation of response to water deprivation; GO:0045893,positive regulation of transcription, DNA-templated; GO:0006351,transcription, DNA-templated	No apical meristem (NAM) protein
Cluster-21629.48349	Others	TR	Others	64.2412	179.158	2.78884	1.47966534106435	up	K09422 transcription factor MYB, plant | (RefSeq) myb-related protein Myb4-like (A)	myb-like protein Myb15 [Citrus limon]	RecName: Full=Transcription factor MYB4 {ECO:0000305}; AltName: Full=Myb-related protein 4 {ECO:0000305}; Short=OsMyb4 {ECO:0000303|PubMed:14675437}; AltName: Full=Transcription factor RLTR1 {ECO:0000312|EMBL:AAP92750.1};	SubName: Full=Myb-like protein Myb15 {ECO:0000313|EMBL:AKE14365.1};	Transcription factor, Myb superfamily	GO:0005634,nucleus; GO:0000981,DNA-binding transcription factor activity, RNA polymerase II-specific; GO:0043565,sequence-specific DNA binding; GO:0001135,RNA polymerase II transcription regulator recruiting activity; GO:0044212,transcription regulatory region DNA binding; GO:0030154,cell differentiation; GO:0045893,positive regulation of transcription, DNA-templated; GO:0006357,regulation of tra…	SLIDE
Cluster-21629.34301	Others	TR	Others	59.234	162.933	2.75066	1.45977809329581	up	K09286 EREBP-like factor | (RefSeq) hypothetical protein (A)	hypothetical protein CUMW_186630 [Citrus unshiu]	RecName: Full=Ethylene-responsive transcription factor 9; Short=AtERF9; AltName: Full=Ethylene-responsive element-binding factor 9; Short=EREBP-9;	SubName: Full=Uncharacterized protein {ECO:0000313|EMBL:GAY58387.1};	--	GO:0016020,membrane; GO:0005634,nucleus; GO:0003700,DNA-binding transcription factor activity; GO:0043565,sequence-specific DNA binding; GO:0006952,defense response; GO:0009873,ethylene-activated signaling pathway; GO:0019760,glucosinolate metabolic process; GO:0006351,transcription, DNA-templated	AP2 domain
Cluster-21629.23325	Others	TR	Others	96.5395	265.249	2.74757	1.45815602470791	up	K13464 jasmonate ZIM domain-containing protein | (RefSeq) hypothetical protein (A)	hypothetical protein CISIN_1g017322mg [Citrus sinensis]	RecName: Full=Protein TIFY 6B; AltName: Full=Jasmonate ZIM domain-containing protein 3; AltName: Full=Protein JASMONATE INSENSITIVE 3;	SubName: Full=Uncharacterized protein {ECO:0000313|EMBL:KDO64554.1};	--	GO:0005634,nucleus; GO:0042802,identical protein binding; GO:0003714,transcription corepressor activity; GO:0006952,defense response; GO:0009867,jasmonic acid mediated signaling pathway; GO:1903507,negative regulation of nucleic acid-templated transcription; GO:0031347,regulation of defense response; GO:2000022,regulation of jasmonic acid mediated signaling pathway; GO:0006355,regulation of trans…	tify domain
Cluster-21629.4259	Others	TR	Others	36.9358	13.4979	0.365441	-1.45228896043435	down	K00521 ferric-chelate reductase [EC:1.16.1.7] | (RefSeq) ferric reduction oxidase 7, chloroplastic-like (A)	hypothetical protein CICLE_v10015688mg [Citrus clementina]	RecName: Full=NAC transcription factor 56 {ECO:0000303|PubMed:15029955}; Short=AtNAC056 {ECO:0000303|PubMed:15029955}; AltName: Full=NAC domain-containing protein 2 {ECO:0000303|PubMed:11245578}; Short=AtNAC2 {ECO:0000303|PubMed:11245578}; AltName: Full=Protein NAC-REGULATED SEED MORPHOLOGY 1 {ECO:0000303|PubMed:18849494};	SubName: Full=Uncharacterized protein {ECO:0000313|EMBL:GAY34429.1};	--	GO:0005634,nucleus; GO:0003700,DNA-binding transcription factor activity; GO:0044212,transcription regulatory region DNA binding; GO:0080060,integument development; GO:0045995,regulation of embryonic development; GO:0009753,response to jasmonic acid; GO:0048317,seed morphogenesis; GO:0006351,transcription, DNA-templated	No apical meristem (NAM) protein
Cluster-21629.82622	Others	TR	Others	89.8413	33.5952	0.373939	-1.41912410790441	down	K12133 MYB-related transcription factor LHY | (RefSeq) protein LHY-like isoform X1 (A)	lhy1, partial [Populus tremula]	RecName: Full=Protein CCA1 {ECO:0000303|PubMed:9144958}; AltName: Full=MYB-related transcription factor CCA1 {ECO:0000303|PubMed:9144958}; AltName: Full=Protein CIRCADIAN CLOCK ASSOCIATED 1 {ECO:0000303|PubMed:9144958};	SubName: Full=Lhy1 {ECO:0000313|EMBL:AEA50874.1}; Flags: Fragment;	Zuotin and related molecular chaperones (DnaJ superfamily), contains DNA-binding domains	GO:0005634,nucleus; GO:0003677,DNA binding; GO:0003700,DNA-binding transcription factor activity; GO:0043565,sequence-specific DNA binding; GO:0007623,circadian rhythm; GO:0048574,long-day photoperiodism, flowering; GO:0042754,negative regulation of circadian rhythm; GO:0045892,negative regulation of transcription, DNA-templated; GO:0045893,positive regulation of transcription, DNA-templated; GO:…	Myb DNA-binding like
Cluster-21629.5038	Others	TR	Others	29.1027	11.3905	0.391391	-1.3533159505443	down	K16190 glucuronokinase [EC:2.7.1.43] | (RefSeq) transcription factor ABORTED MICROSPORES-like (A)	hypothetical protein CICLE_v10025967mg [Citrus clementina]	RecName: Full=Transcription factor bHLH93; AltName: Full=Basic helix-loop-helix protein 93; Short=AtbHLH93; Short=bHLH 93; AltName: Full=Transcription factor EN 47; AltName: Full=bHLH transcription factor bHLH093;	SubName: Full=Uncharacterized protein {ECO:0000313|EMBL:ESR39442.1};	--	GO:0005634,nucleus; GO:0003677,DNA binding; GO:0003700,DNA-binding transcription factor activity; GO:0046983,protein dimerization activity; GO:0045487,gibberellin catabolic process; GO:0007275,multicellular organism development; GO:0010371,regulation of gibberellin biosynthetic process; GO:0006351,transcription, DNA-templated	Helix-loop-helix DNA-binding domain
Cluster-21629.158497	Others	TR	Others	69.8075	170.152	2.43744	1.28536582014907	up	K13425 WRKY transcription factor 22 | (RefSeq) probable WRKY transcription factor 27 (A)	PREDICTED: probable WRKY transcription factor 17 [Citrus sinensis]	RecName: Full=Probable WRKY transcription factor 11; AltName: Full=WRKY DNA-binding protein 11;	SubName: Full=Uncharacterized protein {ECO:0000313|EMBL:GAY44451.1};	--	GO:0005634,nucleus; GO:0005516,calmodulin binding; GO:0003700,DNA-binding transcription factor activity; GO:0043565,sequence-specific DNA binding; GO:0042742,defense response to bacterium; GO:0010200,response to chitin; GO:0006351,transcription, DNA-templated	WRKY DNA -binding domain
Cluster-21629.85062	Others	TR	Others	58.4681	25.6779	0.439178	-1.18712294175099	down	K14486 auxin response factor | (RefSeq) auxin response factor 18-like (A)	PREDICTED: auxin response factor 2 [Theobroma cacao]	RecName: Full=Auxin response factor 23; AltName: Full=OsARF1;	RecName: Full=Auxin response factor {ECO:0000256|RuleBase:RU004561};	--	GO:0005634,nucleus; GO:0003677,DNA binding; GO:0009734,auxin-activated signaling pathway; GO:0006355,regulation of transcription, DNA-templated; GO:0006351,transcription, DNA-templated	AUX/IAA family
Cluster-21629.224499	Others	TR	Others	63.9472	145.168	2.27012	1.18277171859448	up	K09286 EREBP-like factor | (RefSeq) ethylene-responsive transcription factor RAP2-3 (A)	hypothetical protein CISIN_1g025382mg [Citrus sinensis]	RecName: Full=Ethylene-responsive transcription factor RAP2-3; AltName: Full=Cadmium-induced protein AS30; AltName: Full=Ethylene response factor 72; Short=ERF72; AltName: Full=Ethylene-responsive element binding protein; Short=AtEBP; AltName: Full=Protein RELATED TO APETALA2 3; Short=Related to AP2 3;	SubName: Full=Uncharacterized protein {ECO:0000313|EMBL:KDO71762.1};	--	GO:0005737,cytoplasm; GO:0005634,nucleus; GO:0005886,plasma membrane; GO:0003677,DNA binding; GO:0003700,DNA-binding transcription factor activity; GO:0043565,sequence-specific DNA binding; GO:0008219,cell death; GO:0009873,ethylene-activated signaling pathway; GO:0010286,heat acclimation; GO:0045893,positive regulation of transcription, DNA-templated; GO:0009735,response to cytokinin; GO:0009723…	AP2 domain
Cluster-21629.117975	Others	TR	Others	76.7712	34.6215	0.45097	-1.14889541627665	down	K14963 COMPASS component SWD3 | (RefSeq) transcription factor bHLH18-like (A)	transcription factor bHLH19-like isoform X1 [Durio zibethinus]	RecName: Full=Transcription factor bHLH25; AltName: Full=Basic helix-loop-helix protein 25; Short=AtbHLH25; Short=bHLH 25; AltName: Full=Transcription factor EN 29; AltName: Full=bHLH transcription factor bHLH025;	SubName: Full=Uncharacterized protein {ECO:0000313|EMBL:GAY38860.1};	--	GO:0005634,nucleus; GO:0003677,DNA binding; GO:0003700,DNA-binding transcription factor activity; GO:0046983,protein dimerization activity; GO:0006355,regulation of transcription, DNA-templated; GO:0006351,transcription, DNA-templated	Helix-loop-helix DNA-binding domain
Cluster-21629.124459	Others	TR	Others	263.875	121.157	0.459146	-1.12297502291094	down	K13425 WRKY transcription factor 22 | (RefSeq) WRKY transcription factor 22-like (A)	PREDICTED: probable WRKY transcription factor 17 [Citrus sinensis]	RecName: Full=Probable WRKY transcription factor 11; AltName: Full=WRKY DNA-binding protein 11;	SubName: Full=Uncharacterized protein {ECO:0000313|EMBL:GAY44451.1};	--	GO:0005634,nucleus; GO:0005516,calmodulin binding; GO:0003700,DNA-binding transcription factor activity; GO:0043565,sequence-specific DNA binding; GO:0042742,defense response to bacterium; GO:0010200,response to chitin; GO:0006351,transcription, DNA-templated	WRKY DNA -binding domain
Cluster-21629.44601	Others	TR	Others	66.2875	31.147	0.469878	-1.08964226770774	down	K00521 ferric-chelate reductase [EC:1.16.1.7] | (RefSeq) ferric reduction oxidase 7, chloroplastic-like (A)	hypothetical protein CISIN_1g015998mg [Citrus sinensis]	RecName: Full=NAC domain-containing protein 62 {ECO:0000303|PubMed:15029955}; Short=ANAC062 {ECO:0000303|PubMed:15029955}; AltName: Full=Protein NTM1-like 6 {ECO:0000303|PubMed:17158162};	SubName: Full=Uncharacterized protein {ECO:0000313|EMBL:KDO86657.1};	--	GO:0016021,integral component of membrane; GO:0005634,nucleus; GO:0005886,plasma membrane; GO:0003677,DNA binding; GO:0003700,DNA-binding transcription factor activity; GO:0043621,protein self-association; GO:0070417,cellular response to cold; GO:0009814,defense response, incompatible interaction; GO:1900103,positive regulation of endoplasmic reticulum unfolded protein response; GO:0010200,respon…	No apical meristem (NAM) protein
Cluster-21629.169330	Others	TR	Others	143.01	303.511	2.12231	1.08563256746356	up	--	hypothetical protein CICLE_v10017198mg [Citrus clementina]	RecName: Full=Protein TIFY 5A {ECO:0000303|PubMed:17499004}; AltName: Full=Jasmonate ZIM domain-containing protein 8 {ECO:0000303|PubMed:17637675};	SubName: Full=Uncharacterized protein {ECO:0000313|EMBL:ESR62952.1};	--	GO:0005634,nucleus; GO:0003714,transcription corepressor activity; GO:0006952,defense response; GO:1903507,negative regulation of nucleic acid-templated transcription; GO:0031347,regulation of defense response; GO:2000022,regulation of jasmonic acid mediated signaling pathway; GO:0006355,regulation of transcription, DNA-templated; GO:0009611,response to wounding; GO:0006351,transcription, DNA-tem…	tify domain
Cluster-21629.33730	OFP	TF	OFP	14.1392	46.1258	3.26227	1.70587526636437	up	K11446 histone demethylase JARID1 [EC:1.14.11.-] | (RefSeq) lysine-specific demethylase JMJ18-like (A)	lysine-specific demethylase JMJ18-like [Manihot esculenta]	RecName: Full=Probable lysine-specific demethylase JMJ14; EC=1.14.11.-; AltName: Full=Jumonji domain-containing protein 14; AltName: Full=Jumonji domain-containing protein 4; AltName: Full=Lysine-specific histone demethylase JMJ14; AltName: Full=Protein JUMONJI 14;	SubName: Full=Uncharacterized protein {ECO:0000313|EMBL:OAY54336.1};	DNA-binding protein jumonji/RBP2/SMCY, contains JmjC domain	GO:0005654,nucleoplasm; GO:0005634,nucleus; GO:0051213,dioxygenase activity; GO:0003700,DNA-binding transcription factor activity; GO:0032453,histone demethylase activity (H3-K4 specific); GO:0046872,metal ion binding; GO:0000976,transcription regulatory region sequence-specific DNA binding; GO:0009908,flower development; GO:0034720,histone H3-K4 demethylation; GO:0010216,maintenance of DNA methy…	jmjN domain
Cluster-21629.123980	NAC	TF	NAC	1595.14	3.1178	0.00195456	-8.99893771334257	down	--	hypothetical protein CISIN_1g008335mg [Citrus sinensis]	RecName: Full=NAC domain-containing protein 72; Short=ANAC072; AltName: Full=Protein RESPONSIVE TO DESICCATION 26;	SubName: Full=Uncharacterized protein {ECO:0000313|EMBL:KDO46826.1};	--	GO:0005634,nucleus; GO:0003677,DNA binding; GO:0006355,regulation of transcription, DNA-templated; GO:0006351,transcription, DNA-templated	No apical meristem (NAM) protein
Cluster-21629.146288	NAC	TF	NAC	8.65941	1283.04	148.167	7.21107710834626	up	K13415 protein brassinosteroid insensitive 1 [EC:2.7.10.1 2.7.11.1] | (RefSeq) uncharacterized LOC103401427 (A)	hypothetical protein CISIN_1g032310mg [Citrus sinensis]	RecName: Full=Squamosa promoter-binding protein 2;	RecName: Full=Squamosa promoter-binding-like protein {ECO:0000256|PIRNR:PIRNR037575};	--	GO:0005634,nucleus; GO:0003677,DNA binding; GO:0003700,DNA-binding transcription factor activity; GO:0046872,metal ion binding; GO:0009908,flower development; GO:0006351,transcription, DNA-templated	SBP domain
Cluster-21629.146290	NAC	TF	NAC	3.93878	240.559	61.0745	5.93249937940389	up	K00521 ferric-chelate reductase [EC:1.16.1.7] | (RefSeq) ferric reduction oxidase 7, chloroplastic-like (A)	hypothetical protein CICLE_v10029007mg [Citrus clementina]	RecName: Full=NAC domain-containing protein 22 {ECO:0000303|PubMed:15029955}; Short=ONAC022 {ECO:0000303|PubMed:15029955};	SubName: Full=Uncharacterized protein {ECO:0000313|EMBL:ESR35717.1};	--	GO:0005634,nucleus; GO:0043565,sequence-specific DNA binding; GO:1901002,positive regulation of response to salt stress; GO:1902584,positive regulation of response to water deprivation; GO:0045893,positive regulation of transcription, DNA-templated; GO:0006351,transcription, DNA-templated	No apical meristem (NAM) protein
Cluster-21629.109646	NAC	TF	NAC	2.83022	124.136	43.8609	5.45486239247084	up	K00521 ferric-chelate reductase [EC:1.16.1.7] | (RefSeq) ferric reduction oxidase 7, chloroplastic-like (A)	PREDICTED: NAC domain-containing protein 90 isoform X2 [Citrus sinensis]	RecName: Full=NAC domain-containing protein 90; Short=ANAC090;	SubName: Full=Uncharacterized protein {ECO:0000313|EMBL:KDO58133.1};	--	GO:0005634,nucleus; GO:0003677,DNA binding; GO:0003700,DNA-binding transcription factor activity; GO:0006351,transcription, DNA-templated	No apical meristem (NAM) protein
Cluster-21629.17099	NAC	TF	NAC	206.486	5.26871	0.025516	-5.29245366132605	down	K13415 protein brassinosteroid insensitive 1 [EC:2.7.10.1 2.7.11.1] | (RefSeq) uncharacterized LOC103401427 (A)	PREDICTED: squamosa promoter-binding-like protein 12 isoform X1 [Citrus sinensis]	RecName: Full=Squamosa promoter-binding-like protein 6;	SubName: Full=Uncharacterized protein {ECO:0000313|EMBL:GAY64853.1};	--	GO:0005634,nucleus; GO:0003677,DNA binding; GO:0003700,DNA-binding transcription factor activity; GO:0046872,metal ion binding; GO:0042742,defense response to bacterium; GO:0010468,regulation of gene expression; GO:0006355,regulation of transcription, DNA-templated; GO:0006351,transcription, DNA-templated	SBP domain
Cluster-21629.146289	NAC	TF	NAC	2.2453	83.9693	37.3978	5.22488078940036	up	K18878 BHLH transcription factor Upa20 | (RefSeq) Upa20; transcription factor bHLH137-like (A)	PREDICTED: transcription factor bHLH63-like isoform X1 [Citrus sinensis]	RecName: Full=Transcription factor bHLH63; AltName: Full=Basic helix-loop-helix protein 63; Short=AtbHLH63; Short=bHLH 63; AltName: Full=Protein CRYPTOCHROME INTERACTING BASIC-HELIX-LOOP-HELIX 1; AltName: Full=Transcription factor EN 84; AltName: Full=bHLH transcription factor bHLH063;	SubName: Full=Uncharacterized protein {ECO:0000313|EMBL:GAY57325.1};	--	GO:0005634,nucleus; GO:0003677,DNA binding; GO:0003700,DNA-binding transcription factor activity; GO:0046983,protein dimerization activity; GO:0009908,flower development; GO:0009911,positive regulation of flower development; GO:0009637,response to blue light; GO:0006351,transcription, DNA-templated	SIT4 phosphatase-associated protein
Cluster-21629.82787	NAC	TF	NAC	3.67755	103.896	28.2513	4.82024531687342	up	K14431 transcription factor TGA | (RefSeq) hypothetical protein (A)	unnamed protein product, partial [Vitis vinifera]	RecName: Full=Transcription factor TGA1; AltName: Full=DNA-binding protein TGA1a-like protein; AltName: Full=bZIP transcription factor 47; Short=AtbZIP47;	SubName: Full=Uncharacterized protein {ECO:0000313|EMBL:CBI21482.3};	--	GO:0005634,nucleus; GO:0003700,DNA-binding transcription factor activity; GO:0043565,sequence-specific DNA binding; GO:0044212,transcription regulatory region DNA binding; GO:0042742,defense response to bacterium; GO:0006351,transcription, DNA-templated	bZIP Maf transcription factor
Cluster-21629.3568	NAC	TF	NAC	8.75043	186.099	21.2675	4.41057586440394	up	K09286 EREBP-like factor | (RefSeq) dehydration-responsive element-binding protein 1A-like (A)	hypothetical protein CICLE_v10021923mg [Citrus clementina]	RecName: Full=Dehydration-responsive element-binding protein 1F; Short=Protein DREB1F;	SubName: Full=Uncharacterized protein {ECO:0000313|EMBL:ESR53769.1};	--	GO:0005634,nucleus; GO:0003700,DNA-binding transcription factor activity; GO:0043565,sequence-specific DNA binding; GO:0044212,transcription regulatory region DNA binding; GO:0019760,glucosinolate metabolic process; GO:0010371,regulation of gibberellin biosynthetic process; GO:0048510,regulation of timing of transition from vegetative to reproductive phase; GO:0051510,regulation of unidimensional…	AP2 domain
Cluster-21629.210361	NAC	TF	NAC	3.85858	70.0178	18.146	4.18157881898554	up	K18835 WRKY transcription factor 2 | (RAP-DB) Os09g0481700, WRKY_GENE_90, WRKY90; SUSIBA2-like (WRKY transcription factor 80). (A)	hypothetical protein CICLE_v10032816mg [Citrus clementina]	RecName: Full=Probable WRKY transcription factor 75; AltName: Full=WRKY DNA-binding protein 75;	SubName: Full=Uncharacterized protein {ECO:0000313|EMBL:GAY44146.1};	--	GO:0005634,nucleus; GO:0003700,DNA-binding transcription factor activity; GO:0000978,RNA polymerase II proximal promoter sequence-specific DNA binding; GO:0044212,transcription regulatory region DNA binding; GO:0010055,atrichoblast differentiation; GO:0048527,lateral root development; GO:0000122,negative regulation of transcription by RNA polymerase II; GO:0043620,regulation of DNA-templated tran…	WRKY DNA -binding domain
Cluster-21629.218184	NAC	TF	NAC	5.76591	97.3521	16.8841	4.07759140542388	up	K18834 WRKY transcription factor 1 | (RefSeq) probable WRKY transcription factor 58 (A)	transcription factor, partial [Glycine max]	RecName: Full=Probable WRKY transcription factor 31; AltName: Full=WRKY DNA-binding protein 31;	SubName: Full=Transcription factor {ECO:0000313|EMBL:ABS18435.1}; Flags: Fragment;	--	GO:0005634,nucleus; GO:0003700,DNA-binding transcription factor activity; GO:0043565,sequence-specific DNA binding; GO:0006351,transcription, DNA-templated	WRKY DNA -binding domain
Cluster-21629.139229	NAC	TF	NAC	41.0297	513.108	12.5058	3.6445227382922	up	K14494 DELLA protein | (RefSeq) DELLA protein GAIP-B-like (A)	PREDICTED: scarecrow-like protein 13 [Citrus sinensis]	RecName: Full=Scarecrow-like transcription factor PAT1; AltName: Full=GRAS family protein 29; Short=AtGRAS-29; AltName: Full=Protein PHYTOCHROME A SIGNAL TRANSDUCTION 1;	SubName: Full=Uncharacterized protein {ECO:0000313|EMBL:KDO78491.1};	--	GO:0005737,cytoplasm; GO:0005634,nucleus; GO:0003700,DNA-binding transcription factor activity; GO:0043565,sequence-specific DNA binding; GO:0004871,NA; GO:0009640,photomorphogenesis; GO:0006355,regulation of transcription, DNA-templated; GO:0006351,transcription, DNA-templated	GRAS domain family
Cluster-21629.150716	NAC	TF	NAC	18.2654	225.105	12.3241	3.62341518967711	up	K00521 ferric-chelate reductase [EC:1.16.1.7] | (RefSeq) ferric reduction oxidase 7, chloroplastic-like (A)	No apical meristem (NAM) protein [Corchorus olitorius]	RecName: Full=NAC transcription factor 47 {ECO:0000305}; AltName: Full=NAC domain-containing protein 47 {ECO:0000305}; Short=ANAC047 {ECO:0000305}; AltName: Full=Protein SPEEDY HYPONASTIC GROWTH {ECO:0000303|PubMed:24363315};	SubName: Full=No apical meristem (NAM) protein {ECO:0000313|EMBL:OMO87810.1};	--	GO:0005634,nucleus; GO:0003700,DNA-binding transcription factor activity; GO:0043565,sequence-specific DNA binding; GO:0009793,embryo development ending in seed dormancy; GO:0010365,positive regulation of ethylene biosynthetic process; GO:0009413,response to flooding; GO:0006351,transcription, DNA-templated	No apical meristem (NAM) protein
Cluster-21629.157525	NAC	TF	NAC	416.89	34.97	0.0838829	-3.5754794502671	down	K13415 protein brassinosteroid insensitive 1 [EC:2.7.10.1 2.7.11.1] | (RefSeq) uncharacterized LOC103401427 (A)	hypothetical protein CICLE_v10021106mg [Citrus clementina]	RecName: Full=Squamosa promoter-binding-like protein 8;	SubName: Full=Uncharacterized protein {ECO:0000313|EMBL:ESR58589.1};	--	GO:0005737,cytoplasm; GO:0005634,nucleus; GO:0003677,DNA binding; GO:0046872,metal ion binding; GO:0048653,anther development; GO:0030154,cell differentiation; GO:0009554,megasporogenesis; GO:0009556,microsporogenesis; GO:0006355,regulation of transcription, DNA-templated; GO:0006351,transcription, DNA-templated	SBP domain
Cluster-21629.234901	NAC	TF	NAC	3.93878	43.9173	11.15	3.47897110212264	up	K09286 EREBP-like factor | (RefSeq) hypothetical protein (A)	hypothetical protein CICLE_v10027548mg [Citrus clementina]	RecName: Full=Ethylene-responsive transcription factor ERF109;	SubName: Full=Uncharacterized protein {ECO:0000313|EMBL:ESR39128.1};	--	GO:0005634,nucleus; GO:0003677,DNA binding; GO:0003700,DNA-binding transcription factor activity; GO:0051301,cell division; GO:0050832,defense response to fungus; GO:0009873,ethylene-activated signaling pathway; GO:0010087,phloem or xylem histogenesis; GO:0010200,response to chitin; GO:0006351,transcription, DNA-templated	AP2 domain
Cluster-21629.25448	NAC	TF	NAC	78.4428	7.6314	0.0972861	-3.36162179300831	down	K19613 leucine-rich repeat protein SHOC2 | (RefSeq) uncharacterized protein LOC111313103 isoform X1 (A)	PREDICTED: probable WRKY transcription factor 46 [Citrus sinensis]	RecName: Full=Probable WRKY transcription factor 41; AltName: Full=WRKY DNA-binding protein 41;	SubName: Full=Uncharacterized protein {ECO:0000313|EMBL:KDO86417.1};	--	GO:0005634,nucleus; GO:0003700,DNA-binding transcription factor activity; GO:0043565,sequence-specific DNA binding; GO:0006351,transcription, DNA-templated	WRKY DNA -binding domain
Cluster-21629.19144	NAC	TF	NAC	309.706	32.5024	0.104946	-3.25228362689451	down	K12135 zinc finger protein CONSTANS | (RefSeq) CO; B-box type zinc finger protein with CCT domain-containing protein (A)	PREDICTED: zinc finger protein CONSTANS-LIKE 16 [Citrus sinensis]	RecName: Full=Zinc finger protein CONSTANS-LIKE 16;	SubName: Full=Uncharacterized protein {ECO:0000313|EMBL:KDO76999.1};	GATA-4/5/6 transcription factors	GO:0016020,membrane; GO:0005634,nucleus; GO:0003700,DNA-binding transcription factor activity; GO:0008270,zinc ion binding; GO:0006355,regulation of transcription, DNA-templated	B-box zinc finger
Cluster-21629.94425	NAC	TF	NAC	2.63	23.2327	8.83372	3.14302162050171	up	K09422 transcription factor MYB, plant | (RefSeq) myb-related protein Myb4-like (A)	hypothetical protein CISIN_1g024484mg [Citrus sinensis]	RecName: Full=Transcription factor MYB15 {ECO:0000305}; AltName: Full=Myb-related protein 15 {ECO:0000305}; Short=AtMYB15 {ECO:0000312|EMBL:CAA74603.1}; AltName: Full=Myb-related protein Y19 {ECO:0000305}; Short=AtY19 {ECO:0000303|PubMed:8980549};	SubName: Full=Uncharacterized protein {ECO:0000313|EMBL:KDO57594.1};	Transcription factor, Myb superfamily	GO:0005634,nucleus; GO:0003700,DNA-binding transcription factor activity; GO:0000981,DNA-binding transcription factor activity, RNA polymerase II-specific; GO:0043565,sequence-specific DNA binding; GO:0001135,RNA polymerase II transcription regulator recruiting activity; GO:0044212,transcription regulatory region DNA binding; GO:0030154,cell differentiation; GO:0006357,regulation of transcription…	Myb-like DNA-binding domain
Cluster-21629.204587	NAC	TF	NAC	10.0868	83.9087	8.3187	3.05635877883781	up	K09419 heat shock transcription factor, other eukaryote | (RefSeq) hypothetical protein (A)	hypothetical protein CICLE_v10015413mg [Citrus clementina]	RecName: Full=Heat stress transcription factor A-4b; AltName: Full=Heat stress transcription factor 4; Short=OsHsf-04; AltName: Full=Heat stress transcription factor 9; Short=rHsf9;	SubName: Full=Uncharacterized protein {ECO:0000313|EMBL:GAY51764.1};	Heat shock transcription factor	GO:0005737,cytoplasm; GO:0005634,nucleus; GO:0003700,DNA-binding transcription factor activity; GO:0043565,sequence-specific DNA binding; GO:0006351,transcription, DNA-templated	HSF-type DNA-binding
Cluster-21629.53186	NAC	TF	NAC	65.4679	8.12101	0.124046	-3.01105496138172	down	K09422 transcription factor MYB, plant | (RefSeq) transcription factor MYB108-like (A)	hypothetical protein CUMW_017400 [Citrus unshiu]	RecName: Full=Transcription factor MYB2 {ECO:0000305}; AltName: Full=Myb-related protein 2 {ECO:0000305}; Short=OsMYB2 {ECO:0000303|PubMed:22301384};	SubName: Full=Uncharacterized protein {ECO:0000313|EMBL:GAY35621.1};	Transcription factor, Myb superfamily	GO:0005634,nucleus; GO:0000981,DNA-binding transcription factor activity, RNA polymerase II-specific; GO:0043565,sequence-specific DNA binding; GO:0001135,RNA polymerase II transcription regulator recruiting activity; GO:0044212,transcription regulatory region DNA binding; GO:0030154,cell differentiation; GO:1901002,positive regulation of response to salt stress; GO:1902584,positive regulation of…	Myb-like DNA-binding domain
Cluster-21629.129129	NAC	TF	NAC	11.7268	76.1931	6.49737	2.69985534782047	up	K09286 EREBP-like factor | (RefSeq) dehydration-responsive element-binding protein 1A-like (A)	hypothetical protein CICLE_v10005869mg [Citrus clementina]	RecName: Full=Ethylene-responsive transcription factor ERF025;	SubName: Full=Uncharacterized protein {ECO:0000313|EMBL:GAY41238.1};	--	GO:0005634,nucleus; GO:0003700,DNA-binding transcription factor activity; GO:0043565,sequence-specific DNA binding; GO:0044212,transcription regulatory region DNA binding; GO:0050832,defense response to fungus; GO:0009873,ethylene-activated signaling pathway; GO:0019760,glucosinolate metabolic process; GO:0006351,transcription, DNA-templated	AP2 domain
Cluster-21629.150717	NAC	TF	NAC	40.6284	232.423	5.7207	2.5161913185334	up	K14484 auxin-responsive protein IAA | (RefSeq) auxin-responsive protein IAA29 (A)	PREDICTED: auxin-responsive protein IAA29 [Citrus sinensis]	RecName: Full=Auxin-responsive protein IAA29; AltName: Full=Indoleacetic acid-induced protein 29;	SubName: Full=Uncharacterized protein {ECO:0000313|EMBL:GAY45851.1};	--	GO:0005634,nucleus; GO:0003700,DNA-binding transcription factor activity; GO:0009734,auxin-activated signaling pathway; GO:0009733,response to auxin; GO:0010218,response to far red light; GO:0010114,response to red light; GO:0006351,transcription, DNA-templated	AUX/IAA family
Cluster-21629.108954	NAC	TF	NAC	5.69736	26.7229	4.6904	2.22971204151453	up	K09286 EREBP-like factor | (RefSeq) hypothetical protein (A)	hypothetical protein CICLE_v10027548mg [Citrus clementina]	RecName: Full=Ethylene-responsive transcription factor ERF109;	SubName: Full=Uncharacterized protein {ECO:0000313|EMBL:ESR39128.1};	--	GO:0005634,nucleus; GO:0003677,DNA binding; GO:0003700,DNA-binding transcription factor activity; GO:0051301,cell division; GO:0050832,defense response to fungus; GO:0009873,ethylene-activated signaling pathway; GO:0010087,phloem or xylem histogenesis; GO:0010200,response to chitin; GO:0006351,transcription, DNA-templated	AP2 domain
Cluster-21629.147641	NAC	TF	NAC	372.387	80.2741	0.215566	-2.21379718880221	down	K14494 DELLA protein | (RefSeq) DELLA protein GAI (A)	hypothetical protein CUMW_069020 [Citrus unshiu]	RecName: Full=SCARECROW-LIKE protein 7 {ECO:0000303|PubMed:20616154}; AltName: Full=PeSCL7 {ECO:0000303|PubMed:20616154};	SubName: Full=Uncharacterized protein {ECO:0000313|EMBL:GAY42716.1};	--	GO:0005634,nucleus; GO:0003677,DNA binding; GO:0006355,regulation of transcription, DNA-templated; GO:0006351,transcription, DNA-templated	GRAS domain family
Cluster-21629.159634	NAC	TF	NAC	87.4479	392.588	4.48939	2.16652068926832	up	K19613 leucine-rich repeat protein SHOC2 | (RefSeq) uncharacterized protein LOC111313103 isoform X1 (A)	PREDICTED: probable WRKY transcription factor 41 isoform X1 [Citrus sinensis]	RecName: Full=Probable WRKY transcription factor 53; AltName: Full=WRKY DNA-binding protein 53;	SubName: Full=Uncharacterized protein {ECO:0000313|EMBL:GAY45574.1};	--	GO:0009507,chloroplast; GO:0005634,nucleus; GO:0003677,DNA binding; GO:0003700,DNA-binding transcription factor activity; GO:0043565,sequence-specific DNA binding; GO:0009816,defense response to bacterium, incompatible interaction; GO:0010150,leaf senescence; GO:0045893,positive regulation of transcription, DNA-templated; GO:0031347,regulation of defense response; GO:0010200,response to chitin; G…	WRKY DNA -binding domain
Cluster-21629.54244	NAC	TF	NAC	128.174	28.6662	0.223651	-2.16068052951641	down	K14494 DELLA protein | (RefSeq) hypothetical protein (A)	hypothetical protein CICLE_v10011367mg [Citrus clementina]	RecName: Full=DELLA protein GAI; AltName: Full=GhGAI; AltName: Full=Gibberellic acid-insensitive mutant protein;	SubName: Full=Uncharacterized protein {ECO:0000313|EMBL:ESR43857.1};	--	GO:0005634,nucleus; GO:0000989,NA; GO:0009740,gibberellic acid mediated signaling pathway; GO:2000273,positive regulation of signaling receptor activity; GO:0006355,regulation of transcription, DNA-templated; GO:0009739,response to gibberellin; GO:0090378,seed trichome elongation; GO:0006351,transcription, DNA-templated	GRAS domain family
Cluster-21629.159635	NAC	TF	NAC	254.467	57.6063	0.22638	-2.1431789952484	down	K14404 cleavage and polyadenylation specificity factor subunit 4 | (RefSeq) Putative PCSF-30 (A)	hypothetical protein CISIN_1g039602mg, partial [Citrus sinensis]	RecName: Full=Zinc finger CCCH domain-containing protein 7; Short=AtC3H7; EC=3.1.-.-; AltName: Full=AtSmicl;	SubName: Full=Uncharacterized protein {ECO:0000313|EMBL:KDO80467.1}; Flags: Fragment;	C3H1-type Zn-finger protein	GO:0005847,mRNA cleavage and polyadenylation specificity factor complex; GO:0003677,DNA binding; GO:0004521,endoribonuclease activity; GO:0046872,metal ion binding; GO:0003723,RNA binding; GO:0006378,mRNA polyadenylation; GO:0016973,poly(A)+ mRNA export from nucleus	Torus domain
Cluster-21629.125144	NAC	TF	NAC	54.9777	222.755	4.05174	2.01854314988773	up	K13433 pathogenesis-related genes transcriptional activator PTI5 | (RefSeq) pathogenesis-related genes transcriptional activator PTI5 (A)	PREDICTED: pathogenesis-related genes transcriptional activator PTI5 [Citrus sinensis]	RecName: Full=Pathogenesis-related genes transcriptional activator PTI5; AltName: Full=PTO-interacting protein 5;	SubName: Full=Uncharacterized protein {ECO:0000313|EMBL:KDO77754.1};	--	GO:0005634,nucleus; GO:0003677,DNA binding; GO:0003700,DNA-binding transcription factor activity; GO:0006952,defense response; GO:0006351,transcription, DNA-templated	AP2 domain
Cluster-13269.0	NAC	TF	NAC	203.406	50.2145	0.246868	-2.01818576242388	down	K13425 WRKY transcription factor 22 | (RefSeq) WRKY transcription factor 22-like (A)	hypothetical protein CICLE_v10021624mg [Citrus clementina]	RecName: Full=Probable WRKY transcription factor 35; AltName: Full=WRKY DNA-binding protein 35;	SubName: Full=Uncharacterized protein {ECO:0000313|EMBL:ESR57748.1};	--	GO:0005634,nucleus; GO:0003700,DNA-binding transcription factor activity; GO:0043565,sequence-specific DNA binding; GO:0009793,embryo development ending in seed dormancy; GO:0009555,pollen development; GO:0006351,transcription, DNA-templated	WRKY DNA -binding domain
Cluster-21629.147640	NAC	TF	NAC	16.2482	65.358	4.02248	2.0080853831589	up	K23480 zinc finger protein 362/384 | (RefSeq) zinc finger protein ZAT5 (A)	hypothetical protein CICLE_v10032889mg [Citrus clementina]	RecName: Full=Zinc finger protein ZAT11;	SubName: Full=Uncharacterized protein {ECO:0000313|EMBL:ESR49296.1};	FOG: Zn-finger	GO:0005634,nucleus; GO:0003700,DNA-binding transcription factor activity; GO:0046872,metal ion binding; GO:0003676,nucleic acid binding; GO:0071289,cellular response to nickel ion; GO:2000280,regulation of root development; GO:0006355,regulation of transcription, DNA-templated; GO:0010200,response to chitin; GO:0006351,transcription, DNA-templated	C2H2 type zinc-finger (2 copies)
Cluster-21629.127374	NAC	TF	NAC	10.2896	39.9503	3.88258	1.95701743151275	up	K09286 EREBP-like factor | (RefSeq) hypothetical protein (A)	hypothetical protein CUMW_075760 [Citrus unshiu]	RecName: Full=Ethylene-responsive transcription factor 1A; Short=AtERF1A; AltName: Full=Ethylene-responsive element-binding factor 1A; Short=EREBP-1A;	SubName: Full=Uncharacterized protein {ECO:0000313|EMBL:GAY43603.1};	--	GO:0005634,nucleus; GO:0003677,DNA binding; GO:0003700,DNA-binding transcription factor activity; GO:0051301,cell division; GO:0006952,defense response; GO:0009873,ethylene-activated signaling pathway; GO:0010087,phloem or xylem histogenesis; GO:0010200,response to chitin; GO:0006351,transcription, DNA-templated	AP2 domain
Cluster-21629.18120	NAC	TF	NAC	6.32901	23.5408	3.71951	1.89511310991251	up	--	hypothetical protein CUMW_245570 [Citrus unshiu]	RecName: Full=NAC transcription factor 47 {ECO:0000305}; AltName: Full=NAC domain-containing protein 47 {ECO:0000305}; Short=ANAC047 {ECO:0000305}; AltName: Full=Protein SPEEDY HYPONASTIC GROWTH {ECO:0000303|PubMed:24363315};	SubName: Full=Uncharacterized protein {ECO:0000313|EMBL:GAY66041.1};	--	GO:0005634,nucleus; GO:0003700,DNA-binding transcription factor activity; GO:0043565,sequence-specific DNA binding; GO:0009793,embryo development ending in seed dormancy; GO:0010365,positive regulation of ethylene biosynthetic process; GO:0009413,response to flooding; GO:0006351,transcription, DNA-templated	No apical meristem (NAM) protein
Cluster-21629.65344	NAC	TF	NAC	8.37555	29.7089	3.5471	1.82663917051258	up	K21630 GATA-type zinc finger protein 1 | (RefSeq) GATA transcription factor 2-like (A)	GATA transcription factor 5-like [Durio zibethinus]	RecName: Full=GATA transcription factor 2; Short=AtGATA-2;	SubName: Full=GATA transcription factor 9, putative {ECO:0000313|EMBL:EOY11203.1};	GATA-4/5/6 transcription factors	GO:0005634,nucleus; GO:0005667,transcription factor complex; GO:0003682,chromatin binding; GO:0003700,DNA-binding transcription factor activity; GO:0000977,RNA polymerase II regulatory region sequence-specific DNA binding; GO:0001085,RNA polymerase II transcription factor binding; GO:0001228,DNA-binding transcription activator activity, RNA polymerase II-specific; GO:0008270,zinc ion binding; GO:…	GATA zinc finger
Cluster-21629.241956	NAC	TF	NAC	62.766	18.4986	0.294723	-1.76256894314052	down	K21554 CREB3 regulatory factor | (RefSeq) B3 domain-containing transcription factor VRN1-like (A)	hypothetical protein CUMW_069770 [Citrus unshiu]	RecName: Full=Putative B3 domain-containing protein At5g66980;	SubName: Full=Uncharacterized protein {ECO:0000313|EMBL:GAY42815.1};	--	GO:0005634,nucleus; GO:0003677,DNA binding; GO:0006355,regulation of transcription, DNA-templated; GO:0006351,transcription, DNA-templated	B3 DNA binding domain
Cluster-21629.71469	NAC	TF	NAC	8.65369	27.6847	3.19918	1.67770006242814	up	K09338 homeobox-leucine zipper protein | (RefSeq) homeobox-leucine zipper protein HOX11-like isoform X1 (A)	hypothetical protein B456_006G143600 [Gossypium raimondii]	RecName: Full=Homeobox-leucine zipper protein HAT14; AltName: Full=Homeodomain-leucine zipper protein HAT14; Short=HD-ZIP protein 14;	SubName: Full=Uncharacterized protein {ECO:0000313|EMBL:KJB36148.1};	Transcription factor HEX, contains HOX and HALZ domains	GO:0005634,nucleus; GO:0003700,DNA-binding transcription factor activity; GO:0043565,sequence-specific DNA binding; GO:0006351,transcription, DNA-templated	Homeobox KN domain
Cluster-21629.17060	NAC	TF	NAC	7.51281	23.5143	3.1299	1.64611501779639	up	K09338 homeobox-leucine zipper protein | (RefSeq) homeobox-leucine zipper protein ATHB-6-like (A)	hypothetical protein CISIN_1g0195702mg, partial [Citrus sinensis]	RecName: Full=Homeobox-leucine zipper protein ATHB-6; AltName: Full=HD-ZIP protein ATHB-6; AltName: Full=Homeodomain transcription factor ATHB-6;	SubName: Full=Uncharacterized protein {ECO:0000313|EMBL:KDO60669.1}; Flags: Fragment;	Transcription factor HEX, contains HOX and HALZ domains	GO:0005634,nucleus; GO:0003677,DNA binding; GO:0003700,DNA-binding transcription factor activity; GO:0043565,sequence-specific DNA binding; GO:0009738,abscisic acid-activated signaling pathway; GO:0009788,negative regulation of abscisic acid-activated signaling pathway; GO:0045893,positive regulation of transcription, DNA-templated; GO:0009414,response to water deprivation; GO:0006351,transcripti…	Psb28 protein
Cluster-21629.103336	NAC	TF	NAC	116.266	39.4882	0.339638	-1.55793199059375	down	K14486 auxin response factor | (RefSeq) auxin response factor 1 (A)	LOW QUALITY PROTEIN: auxin response factor 2-like [Herrania umbratica]	RecName: Full=Auxin response factor 23; AltName: Full=OsARF1;	RecName: Full=Auxin response factor {ECO:0000256|RuleBase:RU004561};	--	GO:0005634,nucleus; GO:0003677,DNA binding; GO:0009734,auxin-activated signaling pathway; GO:0006355,regulation of transcription, DNA-templated; GO:0006351,transcription, DNA-templated	B3 DNA binding domain
Cluster-21629.192485	NAC	TF	NAC	6.35083	18.267	2.87632	1.52422195622099	up	K04733 interleukin-1 receptor-associated kinase 4 [EC:2.7.11.1] | (RefSeq) probable L-type lectin-domain containing receptor kinase S.5 (A)	hypothetical protein L195_g017249 [Trifolium pratense]	--	SubName: Full=Uncharacterized protein {ECO:0000313|EMBL:CBI33878.3};	--	--	PLATZ transcription factor
Cluster-21629.72154	NAC	TF	NAC	131.781	47.0432	0.356981	-1.48608201860596	down	K12133 MYB-related transcription factor LHY | (RefSeq) POPTRDRAFT_552367, POPTRDRAFT_552368; hypothetical protein (A)	hypothetical protein CCACVL1_01635 [Corchorus capsularis]	RecName: Full=Protein CCA1 {ECO:0000303|PubMed:9144958}; AltName: Full=MYB-related transcription factor CCA1 {ECO:0000303|PubMed:9144958}; AltName: Full=Protein CIRCADIAN CLOCK ASSOCIATED 1 {ECO:0000303|PubMed:9144958};	SubName: Full=Uncharacterized protein {ECO:0000313|EMBL:OMP06302.1};	Zuotin and related molecular chaperones (DnaJ superfamily), contains DNA-binding domains	GO:0005634,nucleus; GO:0003677,DNA binding; GO:0003700,DNA-binding transcription factor activity; GO:0043565,sequence-specific DNA binding; GO:0007623,circadian rhythm; GO:0048574,long-day photoperiodism, flowering; GO:0042754,negative regulation of circadian rhythm; GO:0045892,negative regulation of transcription, DNA-templated; GO:0045893,positive regulation of transcription, DNA-templated; GO:…	Myb DNA-binding like
Cluster-21629.64820	NAC	TF	NAC	36.7819	13.2706	0.360792	-1.47075999593265	down	K08869 aarF domain-containing kinase | (RefSeq) predicted protein (A)	putative transcription factor [Quercus suber]	RecName: Full=Transcription factor MYBS3 {ECO:0000303|PubMed:12172034}; AltName: Full=Myb-related protein S3 {ECO:0000303|PubMed:12172034}; Short=OsMYBS3 {ECO:0000303|PubMed:12172034};	SubName: Full=myb-like protein J {ECO:0000313|RefSeq:XP_018845997.1};	--	GO:0005634,nucleus; GO:0003677,DNA binding; GO:0003700,DNA-binding transcription factor activity; GO:0046872,metal ion binding; GO:0045892,negative regulation of transcription, DNA-templated; GO:0009723,response to ethylene; GO:0009739,response to gibberellin; GO:0009744,response to sucrose; GO:0006351,transcription, DNA-templated	Myb-like DNA-binding domain
Cluster-21629.15244	NAC	TF	NAC	54.2422	148.439	2.73659	1.45238032048908	up	--	hypothetical protein CISIN_1g029862mg [Citrus sinensis]	RecName: Full=Putative axial regulator YABBY 2;	SubName: Full=Uncharacterized protein {ECO:0000313|EMBL:KDO48951.1};	--	GO:0005634,nucleus; GO:0003677,DNA binding; GO:0003700,DNA-binding transcription factor activity; GO:0046872,metal ion binding; GO:0010158,abaxial cell fate specification; GO:0007275,multicellular organism development	Probable zinc-ribbon domain
Cluster-21629.49337	NAC	TF	NAC	4.73264	12.8396	2.71298	1.43987826853536	up	K18834 WRKY transcription factor 1 | (RefSeq) WRKY transcription factor SUSIBA2-like (A)	PREDICTED: probable WRKY transcription factor 47 isoform X2 [Citrus sinensis]	RecName: Full=WRKY transcription factor 42 {ECO:0000303|Ref.1}; AltName: Full=WRKY DNA-binding protein 42 {ECO:0000303|Ref.1};	SubName: Full=Uncharacterized protein {ECO:0000313|EMBL:KDO86773.1};	--	GO:0005634,nucleus; GO:0003700,DNA-binding transcription factor activity; GO:0043565,sequence-specific DNA binding; GO:0044212,transcription regulatory region DNA binding; GO:0045892,negative regulation of transcription, DNA-templated; GO:0006351,transcription, DNA-templated	WRKY DNA -binding domain
Cluster-21629.166092	NAC	TF	NAC	32.607	12.2855	0.376776	-1.40822173433355	down	K09286 EREBP-like factor | (RefSeq) ethylene-responsive transcription factor 13-like (A)	hypothetical protein CISIN_1g026607mg [Citrus sinensis]	RecName: Full=Ethylene-responsive transcription factor 13; Short=AtERF13; AltName: Full=Ethylene-responsive element-binding factor 13; Short=EREBP-13;	SubName: Full=Uncharacterized protein {ECO:0000313|EMBL:KDO85528.1};	--	GO:0005634,nucleus; GO:0003677,DNA binding; GO:0003700,DNA-binding transcription factor activity; GO:0043565,sequence-specific DNA binding; GO:0006952,defense response; GO:0009873,ethylene-activated signaling pathway; GO:0010200,response to chitin; GO:0006351,transcription, DNA-templated	AP2 domain
Cluster-21629.170883	NAC	TF	NAC	158.353	405.809	2.56269	1.35765640113635	up	--	hypothetical protein CICLE_v10016466mg [Citrus clementina]	RecName: Full=Transcription factor bHLH162; AltName: Full=Basic helix-loop-helix protein 162; Short=AtbHLH162 {ECO:0000303|PubMed:14600211}; Short=bHLH 162; AltName: Full=bHLH transcription factor bHLH162;	SubName: Full=Uncharacterized protein {ECO:0000313|EMBL:ESR60531.1};	--	GO:0090575,RNA polymerase II transcription factor complex; GO:0003700,DNA-binding transcription factor activity; GO:0046983,protein dimerization activity; GO:0000977,RNA polymerase II regulatory region sequence-specific DNA binding; GO:0050832,defense response to fungus; GO:0006357,regulation of transcription by RNA polymerase II; GO:0006355,regulation of transcription, DNA-templated; GO:0006351,…	E2 domain of amyloid precursor protein
Cluster-21629.170870	NAC	TF	NAC	55.1922	26.0246	0.471527	-1.08458621801337	down	K09422 transcription factor MYB, plant | (RefSeq) myb-related protein Myb4-like (A)	PREDICTED: myb-related protein Myb4-like [Populus euphratica]	RecName: Full=Transcription factor MYB4 {ECO:0000305}; AltName: Full=Myb-related protein 4 {ECO:0000305}; Short=OsMyb4 {ECO:0000303|PubMed:14675437}; AltName: Full=Transcription factor RLTR1 {ECO:0000312|EMBL:AAP92750.1};	SubName: Full=myb-related protein Myb4-like {ECO:0000313|RefSeq:XP_016708781.1};	Transcription factor, Myb superfamily	GO:0005634,nucleus; GO:0000981,DNA-binding transcription factor activity, RNA polymerase II-specific; GO:0043565,sequence-specific DNA binding; GO:0001135,RNA polymerase II transcription regulator recruiting activity; GO:0044212,transcription regulatory region DNA binding; GO:0030154,cell differentiation; GO:0045893,positive regulation of transcription, DNA-templated; GO:0006357,regulation of tra…	SLIDE
Cluster-21629.42608	MYB	TF	MYB->MYB	3.86877	174.884	45.2041	5.49838193131187	up	K19613 leucine-rich repeat protein SHOC2 | (RefSeq) uncharacterized protein LOC111313103 isoform X1 (A)	hypothetical protein CICLE_v10033384mg [Citrus clementina]	RecName: Full=WRKY transcription factor 55; AltName: Full=WRKY DNA-binding protein 55;	SubName: Full=Uncharacterized protein {ECO:0000313|EMBL:GAY53937.1};	--	GO:0005634,nucleus; GO:0003700,DNA-binding transcription factor activity; GO:0043565,sequence-specific DNA binding; GO:0006351,transcription, DNA-templated	WRKY DNA -binding domain
Cluster-21629.65290	MYB	TF	MYB->MYB	4.49551	45.3316	10.0838	3.33396070202985	up	K23480 zinc finger protein 362/384 | (RefSeq) zinc finger protein ZAT5 (A)	hypothetical protein CICLE_v10013311mg [Citrus clementina]	RecName: Full=Zinc finger protein ZAT11;	SubName: Full=Uncharacterized protein {ECO:0000313|EMBL:ESR42250.1};	FOG: Zn-finger	GO:0005634,nucleus; GO:0003700,DNA-binding transcription factor activity; GO:0046872,metal ion binding; GO:0003676,nucleic acid binding; GO:0071289,cellular response to nickel ion; GO:2000280,regulation of root development; GO:0006355,regulation of transcription, DNA-templated; GO:0010200,response to chitin; GO:0006351,transcription, DNA-templated	C2H2-type zinc ribbon
Cluster-21629.136186	MYB	TF	MYB->MYB	23.2058	290.073	12.5	3.64386110607226	up	K09286 EREBP-like factor | (RefSeq) ethylene-responsive transcription factor ERF023-like (A)	ethylene-responsive transcription factor ERF027-like [Durio zibethinus]	RecName: Full=Ethylene-responsive transcription factor ERF026;	SubName: Full=Uncharacterized protein {ECO:0000313|EMBL:GAY41238.1};	--	GO:0005634,nucleus; GO:0003677,DNA binding; GO:0003700,DNA-binding transcription factor activity; GO:0009873,ethylene-activated signaling pathway; GO:0006351,transcription, DNA-templated	AP2 domain
Cluster-21629.123090	MYB	TF	MYB->MYB	343.326	46.4573	0.135315	-2.88560109306676	down	K09419 heat shock transcription factor, other eukaryote | (RefSeq) hypothetical protein (A)	hypothetical protein CICLE_v10015413mg [Citrus clementina]	RecName: Full=Heat stress transcription factor A-4b; AltName: Full=Heat stress transcription factor 4; Short=OsHsf-04; AltName: Full=Heat stress transcription factor 9; Short=rHsf9;	SubName: Full=Uncharacterized protein {ECO:0000313|EMBL:GAY51764.1};	Heat shock transcription factor	GO:0005737,cytoplasm; GO:0005634,nucleus; GO:0003700,DNA-binding transcription factor activity; GO:0043565,sequence-specific DNA binding; GO:0006351,transcription, DNA-templated	HSF-type DNA-binding
Cluster-21629.10723	MYB	TF	MYB->MYB	21.4569	145.501	6.78109	2.76151710344193	up	K09419 heat shock transcription factor, other eukaryote | (RefSeq) heat stress transcription factor B-3-like (A)	PREDICTED: heat stress transcription factor B-3-like [Lupinus angustifolius]	RecName: Full=Heat stress transcription factor B-3; Short=AtHsfB3; AltName: Full=AtHsf-05;	SubName: Full=Uncharacterized protein {ECO:0000313|EMBL:OIV92314.1};	Heat shock transcription factor	GO:0005737,cytoplasm; GO:0005634,nucleus; GO:0003700,DNA-binding transcription factor activity; GO:0043565,sequence-specific DNA binding; GO:0046686,response to cadmium ion; GO:0006351,transcription, DNA-templated	Coiled-coil domain of unknown function
Cluster-21629.166024	MYB	TF	MYB->MYB	54.9163	336.611	6.12952	2.61577452555993	up	K09287 RAV-like factor | (RefSeq) AP2/ERF and B3 domain-containing transcription factor RAV1-like (A)	hypothetical protein CISIN_1g0393862mg, partial [Citrus sinensis]	RecName: Full=B3 domain-containing protein Os07g0679700;	SubName: Full=Uncharacterized protein {ECO:0000313|EMBL:KDO40398.1}; Flags: Fragment;	--	GO:0005634,nucleus; GO:0003677,DNA binding; GO:0008270,zinc ion binding; GO:0006355,regulation of transcription, DNA-templated; GO:0006351,transcription, DNA-templated	B3 DNA binding domain
Cluster-21629.213334	MYB	TF	MYB->MYB	12.6878	68.3979	5.39083	2.43050701133534	up	K12835 ATP-dependent RNA helicase DDX42 [EC:3.6.4.13] | (RefSeq) DEAD-box ATP-dependent RNA helicase 24 isoform X1 (A)	PREDICTED: probable WRKY transcription factor 23 [Citrus sinensis]	RecName: Full=Probable WRKY transcription factor 23; AltName: Full=WRKY DNA-binding protein 23;	SubName: Full=Uncharacterized protein {ECO:0000313|EMBL:KDO86946.1};	--	GO:0005634,nucleus; GO:0003700,DNA-binding transcription factor activity; GO:0043565,sequence-specific DNA binding; GO:0009733,response to auxin; GO:0009624,response to nematode; GO:0006351,transcription, DNA-templated	WRKY DNA -binding domain
Cluster-21629.226097	MYB	TF	MYB->MYB	15.1892	77.8589	5.12594	2.35781640631364	up	K12835 ATP-dependent RNA helicase DDX42 [EC:3.6.4.13] | (RefSeq) DEAD-box ATP-dependent RNA helicase 24 isoform X1 (A)	PREDICTED: probable WRKY transcription factor 28 [Citrus sinensis]	RecName: Full=Probable WRKY transcription factor 71; AltName: Full=WRKY DNA-binding protein 71;	SubName: Full=Uncharacterized protein {ECO:0000313|EMBL:GAY68263.1};	--	GO:0005634,nucleus; GO:0003700,DNA-binding transcription factor activity; GO:1990837,sequence-specific double-stranded DNA binding; GO:0045893,positive regulation of transcription, DNA-templated; GO:0006351,transcription, DNA-templated; GO:0010228,vegetative to reproductive phase transition of meristem	WRKY DNA -binding domain
Cluster-21629.134107	MYB	TF	MYB->MYB	304.507	61.4705	0.201869	-2.30850805868025	down	--	hypothetical protein CICLE_v10016434mg [Citrus clementina]	RecName: Full=NAC transcription factor NAM-B1;	SubName: Full=Uncharacterized protein {ECO:0000313|EMBL:ESR60244.1};	--	GO:0005634,nucleus; GO:0003677,DNA binding; GO:0006355,regulation of transcription, DNA-templated; GO:0006351,transcription, DNA-templated	No apical meristem (NAM) protein
Cluster-21629.30342	MYB	TF	MYB->MYB	75.4529	15.2392	0.201969	-2.30779287356564	down	K09419 heat shock transcription factor, other eukaryote | (RefSeq) hypothetical protein (A)	hypothetical protein CICLE_v10015413mg [Citrus clementina]	RecName: Full=Heat stress transcription factor A-4b; AltName: Full=Heat stress transcription factor 4; Short=OsHsf-04; AltName: Full=Heat stress transcription factor 9; Short=rHsf9;	SubName: Full=Uncharacterized protein {ECO:0000313|EMBL:GAY51764.1};	Heat shock transcription factor	GO:0005737,cytoplasm; GO:0005634,nucleus; GO:0003700,DNA-binding transcription factor activity; GO:0043565,sequence-specific DNA binding; GO:0006351,transcription, DNA-templated	HSF-type DNA-binding
Cluster-21629.26787	MYB	TF	MYB->MYB	14.4794	71.2159	4.91842	2.29819501550847	up	K09422 transcription factor MYB, plant | (RefSeq) protein ODORANT1 (A)	hypothetical protein CUMW_076770 [Citrus unshiu]	RecName: Full=Transcription factor MYB20 {ECO:0000305}; AltName: Full=Myb-related protein 20 {ECO:0000303|PubMed:16463103}; Short=AtMYB20 {ECO:0000303|PubMed:11597504};	SubName: Full=Uncharacterized protein {ECO:0000313|EMBL:GAY43735.1};	Transcription factor, Myb superfamily	GO:0005634,nucleus; GO:0001046,core promoter sequence-specific DNA binding; GO:0003700,DNA-binding transcription factor activity; GO:0000981,DNA-binding transcription factor activity, RNA polymerase II-specific; GO:0043565,sequence-specific DNA binding; GO:0001135,RNA polymerase II transcription regulator recruiting activity; GO:0044212,transcription regulatory region DNA binding; GO:0030154,cell…	Myb DNA-binding like
Cluster-21629.148846	MYB	TF	MYB->MYB	27.821	111.846	4.0202	2.00726777920973	up	K19613 leucine-rich repeat protein SHOC2 | (RefSeq) uncharacterized protein LOC111313103 isoform X1 (A)	hypothetical protein CICLE_v10033384mg [Citrus clementina]	RecName: Full=WRKY transcription factor 55; AltName: Full=WRKY DNA-binding protein 55;	SubName: Full=Uncharacterized protein {ECO:0000313|EMBL:GAY53937.1};	--	GO:0005634,nucleus; GO:0003700,DNA-binding transcription factor activity; GO:0043565,sequence-specific DNA binding; GO:0006351,transcription, DNA-templated	WRKY DNA -binding domain
Cluster-21629.8677	MYB	TF	MYB->MYB	3.91959	13.5147	3.44798	1.78575103875018	up	K09422 transcription factor MYB, plant | (RefSeq) hypothetical protein (A)	hypothetical protein CISIN_1g042846mg [Citrus sinensis]	RecName: Full=Transcription factor MYB15 {ECO:0000305}; AltName: Full=Myb-related protein 15 {ECO:0000305}; Short=AtMYB15 {ECO:0000312|EMBL:CAA74603.1}; AltName: Full=Myb-related protein Y19 {ECO:0000305}; Short=AtY19 {ECO:0000303|PubMed:8980549};	SubName: Full=Uncharacterized protein {ECO:0000313|EMBL:KDO55821.1};	Transcription factor, Myb superfamily	GO:0005634,nucleus; GO:0003700,DNA-binding transcription factor activity; GO:0000981,DNA-binding transcription factor activity, RNA polymerase II-specific; GO:0043565,sequence-specific DNA binding; GO:0001135,RNA polymerase II transcription regulator recruiting activity; GO:0044212,transcription regulatory region DNA binding; GO:0030154,cell differentiation; GO:0006357,regulation of transcription…	Myb-like DNA-binding domain
Cluster-21629.80954	MYB	TF	MYB->MYB	13.8692	44.545	3.21178	1.68337502313104	up	--	hypothetical protein CISIN_1g017930mg [Citrus sinensis]	RecName: Full=Probable WRKY transcription factor 7; AltName: Full=WRKY DNA-binding protein 7;	SubName: Full=Uncharacterized protein {ECO:0000313|EMBL:KDO79092.1};	--	GO:0005634,nucleus; GO:0005516,calmodulin binding; GO:0003700,DNA-binding transcription factor activity; GO:0043565,sequence-specific DNA binding; GO:0006351,transcription, DNA-templated	WRKY DNA -binding domain
Cluster-21629.71403	MYB	TF	MYB->MYB	85.4002	30.1815	0.353413	-1.50057366221452	down	K04733 interleukin-1 receptor-associated kinase 4 [EC:2.7.11.1] | (RefSeq) probable L-type lectin-domain containing receptor kinase S.5 (A)	hypothetical protein CICLE_v10016611mg [Citrus clementina]	--	SubName: Full=Uncharacterized protein {ECO:0000313|EMBL:GAY56560.1};	--	--	B-box zinc finger
Cluster-21629.146413	MYB	TF	MYB->MYB	75.6999	208.332	2.75208	1.46052411073578	up	K05387 glutamate receptor, ionotropic, plant | (RefSeq) hypothetical protein (A)	hypothetical protein CICLE_v10010672mg, partial [Citrus clementina]	RecName: Full=Glutamate receptor 2.8; AltName: Full=Ligand-gated ion channel 2.8; Flags: Precursor;	SubName: Full=Uncharacterized protein {ECO:0000313|EMBL:ESR66689.1}; Flags: Fragment;	Glutamate-gated kainate-type ion channel receptor subunit GluR5 and related subunits	GO:0016021,integral component of membrane; GO:0005622,intracellular; GO:0005886,plasma membrane; GO:0005262,calcium channel activity; GO:0008066,glutamate receptor activity; GO:0004970,ionotropic glutamate receptor activity; GO:0006816,calcium ion transport; GO:0019722,calcium-mediated signaling; GO:0071230,cellular response to amino acid stimulus	Periplasmic binding protein
Cluster-21629.132864	MYB	TF	MYB->MYB	187.437	445.568	2.37717	1.24924312311647	up	K12130 pseudo-response regulator 5 | (RefSeq) two-component response regulator-like APRR5 (A)	hypothetical protein CICLE_v10019177mg [Citrus clementina]	RecName: Full=Two-component response regulator-like APRR5; AltName: Full=Pseudo-response regulator 5;	SubName: Full=Uncharacterized protein {ECO:0000313|EMBL:ESR54490.1};	GATA-4/5/6 transcription factors	GO:0005634,nucleus; GO:0000160,phosphorelay signal transduction system; GO:0006355,regulation of transcription, DNA-templated; GO:0048511,rhythmic process; GO:0006351,transcription, DNA-templated	Response regulator receiver domain
Cluster-21629.144890	MYB	TF	MYB->MYB	487.645	1096.81	2.2492	1.16941054353902	up	K09284 AP2-like factor, euAP2 lineage | (RefSeq) floral homeotic protein APETALA 2-like (A)	PREDICTED: floral homeotic protein APETALA 2-like [Phoenix dactylifera]	RecName: Full=Floral homeotic protein APETALA 2 {ECO:0000303|PubMed:7919989};	SubName: Full=floral homeotic protein APETALA 2-like {ECO:0000313|RefSeq:XP_008802331.1};	--	GO:0005634,nucleus; GO:0003677,DNA binding; GO:0003700,DNA-binding transcription factor activity; GO:0030154,cell differentiation; GO:0009908,flower development; GO:0010073,meristem maintenance; GO:0048481,plant ovule development; GO:0048316,seed development; GO:0010093,specification of floral organ identity; GO:0006351,transcription, DNA-templated	AP2 domain
Cluster-21629.31608	MADS-M-type	TF	MADS->MADS-M-type	4.58249	236.646	51.6414	5.69045497808126	up	K20043 clathrin coat assembly protein AP180 | (RefSeq) putative clathrin assembly protein At5g35200 (A)	PREDICTED: dof zinc finger protein DOF1.2 [Citrus sinensis]	RecName: Full=Dof zinc finger protein DOF3.5; Short=AtDOF3.5;	SubName: Full=Uncharacterized protein {ECO:0000313|EMBL:GAY39831.1};	--	GO:0005634,nucleus; GO:0003677,DNA binding; GO:0003700,DNA-binding transcription factor activity; GO:0046872,metal ion binding; GO:0006355,regulation of transcription, DNA-templated; GO:0006351,transcription, DNA-templated	Transposase zinc-ribbon domain
Cluster-21629.47781	MADS-MIKC	TF	MADS->MADS-MIKC	90.1036	14.504	0.16097	-2.63513584082383	down	K19600 tubby-related protein 1 | (RefSeq) hypothetical protein (A)	tubby-like F-box protein 5 [Cucurbita moschata]	RecName: Full=Tubby-like F-box protein 5; Short=OsTLP5; AltName: Full=Tubby-like F-box protein 8; Short=OsTLP8;	RecName: Full=Tubby-like F-box protein {ECO:0000256|RuleBase:RU361125};	Tub family proteins	GO:0035091,phosphatidylinositol binding	Domain of unknown function (DUF3527)
Cluster-21629.224735	MADS-MIKC	TF	MADS->MADS-MIKC	25.3217	75.1431	2.96754	1.56926788096159	up	K09286 EREBP-like factor | (RefSeq) ethylene-responsive transcription factor RAP2-3 (A)	hypothetical protein CISIN_1g025382mg [Citrus sinensis]	RecName: Full=Ethylene-responsive transcription factor RAP2-3; AltName: Full=Cadmium-induced protein AS30; AltName: Full=Ethylene response factor 72; Short=ERF72; AltName: Full=Ethylene-responsive element binding protein; Short=AtEBP; AltName: Full=Protein RELATED TO APETALA2 3; Short=Related to AP2 3;	SubName: Full=Uncharacterized protein {ECO:0000313|EMBL:KDO71762.1};	--	GO:0005737,cytoplasm; GO:0005634,nucleus; GO:0005886,plasma membrane; GO:0003677,DNA binding; GO:0003700,DNA-binding transcription factor activity; GO:0043565,sequence-specific DNA binding; GO:0008219,cell death; GO:0009873,ethylene-activated signaling pathway; GO:0010286,heat acclimation; GO:0045893,positive regulation of transcription, DNA-templated; GO:0009735,response to cytokinin; GO:0009723…	AP2 domain
Cluster-21629.140529	HSF	TF	HSF	4.32612	250.884	57.9929	5.85780506460579	up	K14492 two-component response regulator ARR-A family | (RefSeq) hypothetical protein (A)	hypothetical protein CICLE_v10022334mg [Citrus clementina]	RecName: Full=Two-component response regulator ARR6;	SubName: Full=Uncharacterized protein {ECO:0000313|EMBL:ESR52965.1};	GATA-4/5/6 transcription factors	GO:0005634,nucleus; GO:0000156,phosphorelay response regulator activity; GO:0009736,cytokinin-activated signaling pathway; GO:0006355,regulation of transcription, DNA-templated; GO:0009735,response to cytokinin; GO:0006351,transcription, DNA-templated	Response regulator receiver domain
Cluster-21629.42308	HSF	TF	HSF	21.5056	556.87	25.8942	4.69455799903863	up	K14484 auxin-responsive protein IAA | (RefSeq) auxin-responsive protein IAA9-like isoform X1 (A)	AUX/IAA27 A, partial [Malus domestica]	RecName: Full=Auxin-responsive protein IAA3; AltName: Full=Indoleacetic acid-induced protein 3;	RecName: Full=Auxin-responsive protein {ECO:0000256|RuleBase:RU004549}; Flags: Fragment;	--	GO:0005634,nucleus; GO:0009734,auxin-activated signaling pathway; GO:0006355,regulation of transcription, DNA-templated; GO:0009733,response to auxin; GO:0006351,transcription, DNA-templated	AUX/IAA family
Cluster-21629.152491	HSF	TF	HSF	15.9768	387.045	24.2255	4.59845334270073	up	--	PREDICTED: 36.4 kDa proline-rich protein [Gossypium arboreum]	RecName: Full=pEARLI1-like lipid transfer protein 1; AltName: Full=Protein AZELAIC ACID INDUCED 1; Flags: Precursor;	SubName: Full=Bifunctional inhibitor/plant lipid transfer protein/seed storage helical domain {ECO:0000313|EMBL:OUZ99850.1};	--	GO:0048046,apoplast; GO:0005618,cell wall; GO:0009707,chloroplast outer membrane; GO:0005783,endoplasmic reticulum; GO:0009506,plasmodesma; GO:0043621,protein self-association; GO:0070417,cellular response to cold; GO:0009631,cold acclimation; GO:0050832,defense response to fungus; GO:0009682,induced systemic resistance; GO:0009626,plant-type hypersensitive response; GO:0009627,systemic acquired …	Probable lipid transfer
Cluster-21629.110238	HSF	TF	HSF	2.31531	55.6846	24.0506	4.58800084082371	up	K13422 transcription factor MYC2 | (RefSeq) transcription factor MYC2-like (A)	PREDICTED: transcription factor bHLH61-like [Citrus sinensis]	RecName: Full=Transcription factor bHLH93; AltName: Full=Basic helix-loop-helix protein 93; Short=AtbHLH93; Short=bHLH 93; AltName: Full=Transcription factor EN 47; AltName: Full=bHLH transcription factor bHLH093;	SubName: Full=Uncharacterized protein {ECO:0000313|EMBL:GAY48097.1};	--	GO:0005634,nucleus; GO:0003677,DNA binding; GO:0003700,DNA-binding transcription factor activity; GO:0046983,protein dimerization activity; GO:0045487,gibberellin catabolic process; GO:0007275,multicellular organism development; GO:0010371,regulation of gibberellin biosynthetic process; GO:0006351,transcription, DNA-templated	Helix-loop-helix DNA-binding domain
Cluster-21629.142449	HSF	TF	HSF	18.5711	394.932	21.266	4.41047630504183	up	K13464 jasmonate ZIM domain-containing protein | (RefSeq) jasmonate ZIM-domain protein 3 (A)	hypothetical protein BC332_31927 [Capsicum chinense]	RecName: Full=Protein TIFY 7; AltName: Full=Jasmonate ZIM domain-containing protein 9;	SubName: Full=Uncharacterized protein {ECO:0000313|EMBL:PHT99090.1};	--	GO:0005634,nucleus; GO:0003714,transcription corepressor activity; GO:0006952,defense response; GO:1903507,negative regulation of nucleic acid-templated transcription; GO:0031347,regulation of defense response; GO:2000022,regulation of jasmonic acid mediated signaling pathway; GO:0006355,regulation of transcription, DNA-templated; GO:0009753,response to jasmonic acid; GO:0009611,response to wound…	Divergent CCT motif
Cluster-21629.156212	HSF	TF	HSF	10.296	185.619	18.0283	4.17219262511287	up	K10523 speckle-type POZ protein | (RefSeq) BTB/POZ and TAZ domain-containing protein 1-like (A)	hypothetical protein CUMW_130670 [Citrus unshiu]	RecName: Full=BTB/POZ and TAZ domain-containing protein 1; AltName: Full=BTB and TAZ domain protein 1;	SubName: Full=Uncharacterized protein {ECO:0000313|EMBL:GAY50964.1};	CREB binding protein/P300 and related TAZ Zn-finger proteins	GO:0005737,cytoplasm; GO:0005634,nucleus; GO:0019005,SCF ubiquitin ligase complex; GO:0005516,calmodulin binding; GO:0004402,histone acetyltransferase activity; GO:0003712,transcription coregulator activity; GO:0031625,ubiquitin protein ligase binding; GO:0008270,zinc ion binding; GO:0009553,embryo sac development; GO:0009555,pollen development; GO:0043161,proteasome-mediated ubiquitin-dependent …	BTB/POZ domain
Cluster-21629.162043	HSF	TF	HSF	1307.65	83.5304	0.0638782	-3.96853260714971	down	K01892 histidyl-tRNA synthetase [EC:6.1.1.21] | (RefSeq) WRKY family transcription factor (A)	hypothetical protein CICLE_v10014642mg [Citrus clementina]	RecName: Full=WRKY transcription factor 6 {ECO:0000303|PubMed:11722756}; AltName: Full=WRKY DNA-binding protein 6 {ECO:0000303|PubMed:11722756}; Short=AtWRKY6 {ECO:0000303|PubMed:11722756};	SubName: Full=Uncharacterized protein {ECO:0000313|EMBL:GAY35238.1};	--	GO:0005634,nucleus; GO:0003700,DNA-binding transcription factor activity; GO:0043565,sequence-specific DNA binding; GO:0044212,transcription regulatory region DNA binding; GO:0080169,cellular response to boron-containing substance deprivation; GO:0016036,cellular response to phosphate starvation; GO:0009873,ethylene-activated signaling pathway; GO:0045892,negative regulation of transcription, DNA…	WRKY DNA -binding domain
Cluster-21629.45179	HSF	TF	HSF	3.30676	35.5296	10.7445	3.42553259449274	up	K09338 homeobox-leucine zipper protein | (RefSeq) homeobox-leucine zipper protein ATHB-7 (A)	hypothetical protein CUMW_236110 [Citrus unshiu]	RecName: Full=Homeobox-leucine zipper protein ATHB-12; AltName: Full=HD-ZIP protein ATHB-12; AltName: Full=Homeodomain transcription factor ATHB-12;	SubName: Full=Uncharacterized protein {ECO:0000313|EMBL:GAY64780.1};	Transcription factor HEX, contains HOX and HALZ domains	GO:0005634,nucleus; GO:0003700,DNA-binding transcription factor activity; GO:0043565,sequence-specific DNA binding; GO:0007275,multicellular organism development; GO:0045893,positive regulation of transcription, DNA-templated; GO:0009737,response to abscisic acid; GO:0006970,response to osmotic stress; GO:0009615,response to virus; GO:0009414,response to water deprivation; GO:0006351,transcriptio…	FlxA-like protein
Cluster-21629.53638	HSF	TF	HSF	8.99247	95.0014	10.5645	3.40115899153931	up	K00521 ferric-chelate reductase [EC:1.16.1.7] | (RefSeq) ferric reduction oxidase 7, chloroplastic-like (A)	hypothetical protein CICLE_v10032304mg [Citrus clementina]	RecName: Full=NAC transcription factor 29; Short=AtNAC029; AltName: Full=Protein NAC-LIKE, ACTIVATED BY AP3/PI; Short=AtNAP;	SubName: Full=Uncharacterized protein {ECO:0000313|EMBL:ESR51967.1};	--	GO:0005634,nucleus; GO:0003677,DNA binding; GO:0003700,DNA-binding transcription factor activity; GO:0009793,embryo development ending in seed dormancy; GO:0009908,flower development; GO:0009835,fruit ripening; GO:0010150,leaf senescence; GO:0009825,multidimensional cell growth; GO:0006351,transcription, DNA-templated	No apical meristem (NAM) protein
Cluster-21629.145884	HSF	TF	HSF	99.6844	10.1896	0.102218	-3.29027339516919	down	--	hypothetical protein CISIN_1g028144mg [Citrus sinensis]	RecName: Full=Axial regulator YABBY 1; AltName: Full=Fl-54; AltName: Full=Protein ABNORMAL FLORAL ORGANS; AltName: Full=Protein FILAMENTOUS FLOWER; AltName: Full=Protein antherless;	SubName: Full=Uncharacterized protein {ECO:0000313|EMBL:KDO48375.1};	--	GO:0005634,nucleus; GO:0003677,DNA binding; GO:0003700,DNA-binding transcription factor activity; GO:0046872,metal ion binding; GO:0010158,abaxial cell fate specification; GO:0045165,cell fate commitment; GO:0010154,fruit development; GO:0010450,inflorescence meristem growth; GO:0009933,meristem structural organization; GO:0009944,polarity specification of adaxial/abaxial axis; GO:0009909,regulat…	HMG (high mobility group) box
Cluster-21629.216698	HSF	TF	HSF	30.754	3.36073	0.109278	-3.19392586697549	down	--	hypothetical protein CUMW_192380 [Citrus unshiu]	RecName: Full=Putative axial regulator YABBY 2;	SubName: Full=Uncharacterized protein {ECO:0000313|EMBL:GAY59154.1};	--	GO:0005634,nucleus; GO:0003677,DNA binding; GO:0003700,DNA-binding transcription factor activity; GO:0046872,metal ion binding; GO:0010158,abaxial cell fate specification; GO:0007275,multicellular organism development	YABBY protein
Cluster-21629.117355	HSF	TF	HSF	17.6345	144.281	8.18174	3.03240829331131	up	K13459 disease resistance protein RPS2 | (RefSeq) disease resistance protein RPS2 (A)	WRKY transcription factor [Citrus maxima]	RecName: Full=Probable WRKY transcription factor 70; AltName: Full=WRKY DNA-binding protein 70;	SubName: Full=WRKY transcription factor {ECO:0000313|EMBL:ANA95961.1};	--	GO:0005634,nucleus; GO:0003700,DNA-binding transcription factor activity; GO:0043565,sequence-specific DNA binding; GO:0042742,defense response to bacterium; GO:0050832,defense response to fungus; GO:0009864,induced systemic resistance, jasmonic acid mediated signaling pathway; GO:1900056,negative regulation of leaf senescence; GO:0045892,negative regulation of transcription, DNA-templated; GO:00…	SAM dependent carboxyl methyltransferase
Cluster-21629.160648	HSF	TF	HSF	33.9821	266.096	7.83048	2.96910018897823	up	--	PREDICTED: transcription factor bHLH120-like [Citrus sinensis]	RecName: Full=Transcription factor bHLH120; AltName: Full=Basic helix-loop-helix protein 120; Short=AtbHLH120; Short=bHLH 120; AltName: Full=Transcription factor EN 4; AltName: Full=bHLH transcription factor bHLH120;	SubName: Full=Uncharacterized protein {ECO:0000313|EMBL:ESR35035.1};	--	GO:0090575,RNA polymerase II transcription factor complex; GO:0003700,DNA-binding transcription factor activity; GO:0046983,protein dimerization activity; GO:0000977,RNA polymerase II regulatory region sequence-specific DNA binding; GO:0006357,regulation of transcription by RNA polymerase II; GO:0006355,regulation of transcription, DNA-templated; GO:0006351,transcription, DNA-templated	Helix-loop-helix DNA-binding domain
Cluster-21629.121864	HSF	TF	HSF	525.394	70.858	0.134866	-2.89039819980558	down	K17964 leucine-rich PPR motif-containing protein, mitochondrial | (RefSeq) putative pentatricopeptide repeat-containing protein At1g19290 (A)	hypothetical protein CISIN_1g010326mg [Citrus sinensis]	RecName: Full=Protein DA1-related 1;	SubName: Full=Uncharacterized protein {ECO:0000313|EMBL:KDO79446.1};	Adaptor protein Enigma and related PDZ-LIM proteins	GO:0005886,plasma membrane; GO:0046872,metal ion binding; GO:0043130,ubiquitin binding	Protein DA1
Cluster-21629.62644	HSF	TF	HSF	25.6878	178.548	6.9507	2.79715745920414	up	K06699 proteasome activator subunit 4 | (RefSeq) hypothetical protein (A)	PREDICTED: proteasome activator subunit 4 isoform X2 [Citrus sinensis]	RecName: Full=Proteasome activator subunit 4; AltName: Full=Proteasome activator PA200;	SubName: Full=Uncharacterized protein {ECO:0000313|EMBL:ESR65980.1};	Uncharacterized conserved protein	GO:0005829,cytosol; GO:0005634,nucleus; GO:0005839,proteasome core complex; GO:0070577,lysine-acetylated histone binding; GO:0016504,peptidase activator activity; GO:0070628,proteasome binding; GO:0006281,DNA repair; GO:0010499,proteasomal ubiquitin-independent protein catabolic process	HEAT repeats
Cluster-21629.156627	HSF	TF	HSF	21.1249	3.13523	0.148414	-2.75230389351513	down	K12900 FUS-interacting serine-arginine-rich protein 1 | (RefSeq) serine/arginine-rich SC35-like splicing factor SCL30A (A)	hypothetical protein CICLE_v10001138mg [Citrus clementina]	RecName: Full=Ethylene-responsive transcription factor ERF110;	SubName: Full=Uncharacterized protein {ECO:0000313|EMBL:ESR47737.1};	--	GO:0005634,nucleus; GO:0003677,DNA binding; GO:0003700,DNA-binding transcription factor activity; GO:0009873,ethylene-activated signaling pathway; GO:0045893,positive regulation of transcription, DNA-templated; GO:0048510,regulation of timing of transition from vegetative to reproductive phase; GO:0006351,transcription, DNA-templated	AP2 domain
Cluster-21629.123807	HSF	TF	HSF	88.8599	578.632	6.51173	2.7030403864048	up	K09287 RAV-like factor | (RefSeq) AP2/ERF and B3 domain-containing transcription factor RAV1-like (A)	PREDICTED: B3 domain-containing protein At2g36080 isoform X2 [Citrus sinensis]	RecName: Full=B3 domain-containing protein At5g06250;	SubName: Full=Uncharacterized protein {ECO:0000313|EMBL:GAY33021.1};	--	GO:0005634,nucleus; GO:0003677,DNA binding; GO:0003700,DNA-binding transcription factor activity; GO:0048366,leaf development; GO:0010358,leaf shaping; GO:0010073,meristem maintenance; GO:0045892,negative regulation of transcription, DNA-templated; GO:0006355,regulation of transcription, DNA-templated; GO:0006351,transcription, DNA-templated	B3 DNA binding domain
Cluster-21629.39294	HSF	TF	HSF	18.9098	102.5	5.42047	2.43841837289866	up	K20557 transcription factor VIP1 | (RefSeq) transcription factor VIP1-like (A)	hypothetical protein CICLE_v10001058mg [Citrus clementina]	RecName: Full=Transcription factor RF2a;	SubName: Full=Uncharacterized protein {ECO:0000313|EMBL:ESR48372.1};	--	GO:0005634,nucleus; GO:0003677,DNA binding; GO:0003700,DNA-binding transcription factor activity; GO:0006351,transcription, DNA-templated	Cell division protein ZapB
Cluster-21629.124321	HSF	TF	HSF	110.733	23.194	0.209459	-2.25526300143163	down	--	hypothetical protein CDL12_14655 [Handroanthus impetiginosus]	RecName: Full=Root phototropism protein 2; AltName: Full=BTB/POZ domain-containing protein RPT2;	SubName: Full=Uncharacterized protein {ECO:0000313|EMBL:PIN12733.1};	--	GO:0005737,cytoplasm; GO:0005634,nucleus; GO:0004871,NA; GO:0009638,phototropism; GO:0016567,protein ubiquitination	BTB/POZ domain
Cluster-21629.133112	HSF	TF	HSF	39.5681	8.47396	0.214162	-2.22322846540373	down	K09422 transcription factor MYB, plant | (RefSeq) protein ODORANT1 (A)	PREDICTED: protein ODORANT1 [Citrus sinensis]	RecName: Full=Transcription factor MYB20 {ECO:0000305}; AltName: Full=Myb-related protein 20 {ECO:0000303|PubMed:16463103}; Short=AtMYB20 {ECO:0000303|PubMed:11597504};	SubName: Full=Uncharacterized protein {ECO:0000313|EMBL:GAY43735.1};	Transcription factor, Myb superfamily	GO:0005634,nucleus; GO:0001046,core promoter sequence-specific DNA binding; GO:0003700,DNA-binding transcription factor activity; GO:0000981,DNA-binding transcription factor activity, RNA polymerase II-specific; GO:0043565,sequence-specific DNA binding; GO:0001135,RNA polymerase II transcription regulator recruiting activity; GO:0044212,transcription regulatory region DNA binding; GO:0030154,cell…	Myb DNA-binding like
Cluster-21629.93302	HSF	TF	HSF	29.3308	118.094	4.02626	2.0094403960297	up	K00521 ferric-chelate reductase [EC:1.16.1.7] | (RefSeq) ferric reduction oxidase 7, chloroplastic-like (A)	hypothetical protein CICLE_v10029007mg [Citrus clementina]	RecName: Full=NAC domain-containing protein 22 {ECO:0000303|PubMed:15029955}; Short=ONAC022 {ECO:0000303|PubMed:15029955};	SubName: Full=Uncharacterized protein {ECO:0000313|EMBL:ESR35717.1};	--	GO:0005634,nucleus; GO:0043565,sequence-specific DNA binding; GO:1901002,positive regulation of response to salt stress; GO:1902584,positive regulation of response to water deprivation; GO:0045893,positive regulation of transcription, DNA-templated; GO:0006351,transcription, DNA-templated	No apical meristem (NAM) protein
Cluster-21629.201747	HSF	TF	HSF	195.822	53.8716	0.275105	-1.86194525603541	down	K14484 auxin-responsive protein IAA | (RefSeq) auxin-responsive protein IAA8-like (A)	hypothetical protein CICLE_v10001479mg [Citrus clementina]	RecName: Full=Auxin-responsive protein IAA8; AltName: Full=Indoleacetic acid-induced protein 8;	RecName: Full=Auxin-responsive protein {ECO:0000256|RuleBase:RU004549};	--	GO:0005634,nucleus; GO:0009734,auxin-activated signaling pathway; GO:1901332,negative regulation of lateral root development; GO:0006355,regulation of transcription, DNA-templated; GO:0006351,transcription, DNA-templated	AUX/IAA family
Cluster-21629.140530	HSF	TF	HSF	79.8487	21.9975	0.27549	-1.85993047126087	down	--	hypothetical protein CICLE_v10032329mg [Citrus clementina]	--	SubName: Full=Uncharacterized protein {ECO:0000313|EMBL:GAY46485.1};	--	--	Putative acetyl-transferase
Cluster-21629.180517	HSF	TF	HSF	4.54143	13.802	3.03912	1.60365527814534	up	K04498 E1A/CREB-binding protein [EC:2.3.1.48] | (RefSeq) histone acetyltransferase HAC1-like isoform X1 (A)	hypothetical protein CISIN_1g017954mg [Citrus sinensis]	RecName: Full=BTB/POZ and TAZ domain-containing protein 1; AltName: Full=BTB and TAZ domain protein 1;	SubName: Full=Uncharacterized protein {ECO:0000313|EMBL:KDO69416.1};	CREB binding protein/P300 and related TAZ Zn-finger proteins	GO:0005737,cytoplasm; GO:0005634,nucleus; GO:0019005,SCF ubiquitin ligase complex; GO:0005516,calmodulin binding; GO:0004402,histone acetyltransferase activity; GO:0003712,transcription coregulator activity; GO:0031625,ubiquitin protein ligase binding; GO:0008270,zinc ion binding; GO:0009553,embryo sac development; GO:0009555,pollen development; GO:0043161,proteasome-mediated ubiquitin-dependent …	TAZ zinc finger
Cluster-21629.183137	HSF	TF	HSF	38.5362	107.308	2.78459	1.47746468534622	up	K00521 ferric-chelate reductase [EC:1.16.1.7] | (RefSeq) ferric reduction oxidase 7, chloroplastic-like (A)	hypothetical protein CUMW_245570 [Citrus unshiu]	RecName: Full=NAC transcription factor 47 {ECO:0000305}; AltName: Full=NAC domain-containing protein 47 {ECO:0000305}; Short=ANAC047 {ECO:0000305}; AltName: Full=Protein SPEEDY HYPONASTIC GROWTH {ECO:0000303|PubMed:24363315};	SubName: Full=Uncharacterized protein {ECO:0000313|EMBL:GAY66041.1};	--	GO:0005634,nucleus; GO:0003700,DNA-binding transcription factor activity; GO:0043565,sequence-specific DNA binding; GO:0009793,embryo development ending in seed dormancy; GO:0010365,positive regulation of ethylene biosynthetic process; GO:0009413,response to flooding; GO:0006351,transcription, DNA-templated	No apical meristem (NAM) protein
Cluster-21629.114198	HSF	TF	HSF	102.263	37.0688	0.362487	-1.46399992885138	down	K13415 protein brassinosteroid insensitive 1 [EC:2.7.10.1 2.7.11.1] | (RefSeq) uncharacterized LOC103401427 (A)	hypothetical protein CICLE_v10009879mg [Citrus clementina]	RecName: Full=Squamosa promoter-binding protein 2;	SubName: Full=Uncharacterized protein {ECO:0000313|EMBL:GAY64137.1};	--	GO:0005634,nucleus; GO:0003677,DNA binding; GO:0003700,DNA-binding transcription factor activity; GO:0046872,metal ion binding; GO:0009908,flower development; GO:0006351,transcription, DNA-templated	SBP domain
Cluster-21629.245965	HSF	TF	HSF	33.4901	90.9119	2.71459	1.44073371689342	up	K21630 GATA-type zinc finger protein 1 | (RefSeq) GATA transcription factor 2 isoform X1 (A)	hypothetical protein CICLE_v10032018mg [Citrus clementina]	RecName: Full=GATA transcription factor 8;	RecName: Full=GATA transcription factor {ECO:0000256|PIRNR:PIRNR016992};	GATA-4/5/6 transcription factors	GO:0005634,nucleus; GO:0005667,transcription factor complex; GO:0003682,chromatin binding; GO:0003700,DNA-binding transcription factor activity; GO:0000977,RNA polymerase II regulatory region sequence-specific DNA binding; GO:0001085,RNA polymerase II transcription factor binding; GO:0001228,DNA-binding transcription activator activity, RNA polymerase II-specific; GO:0008270,zinc ion binding; GO:…	GATA zinc finger
Cluster-21629.145692	HSF	TF	HSF	269.225	107.975	0.401059	-1.31811394717545	down	K19600 tubby-related protein 1 | (RefSeq) tubby-like F-box protein 6 (A)	hypothetical protein CICLE_v10005517mg [Citrus clementina]	RecName: Full=Tubby-like F-box protein 6; Short=OsTLP6; AltName: Full=Tubby-like F-box protein 14; Short=OsTLP14;	RecName: Full=Tubby-like F-box protein {ECO:0000256|RuleBase:RU361125};	Tub family proteins	GO:0035091,phosphatidylinositol binding	Tub family
Cluster-21629.104024	HSF	TF	HSF	54.572	114.304	2.09455	1.06664206366872	up	K13424 WRKY transcription factor 33 | (RefSeq) hypothetical protein (A)	hypothetical protein CISIN_1g013222mg [Citrus sinensis]	RecName: Full=Probable WRKY transcription factor 33; AltName: Full=WRKY DNA-binding protein 33;	SubName: Full=Uncharacterized protein {ECO:0000313|EMBL:KDO63283.1};	--	GO:0005634,nucleus; GO:0003700,DNA-binding transcription factor activity; GO:0043565,sequence-specific DNA binding; GO:0044212,transcription regulatory region DNA binding; GO:0010120,camalexin biosynthetic process; GO:0070370,cellular heat acclimation; GO:0034605,cellular response to heat; GO:0042742,defense response to bacterium; GO:0050832,defense response to fungus; GO:0010508,positive regulat…	WRKY DNA -binding domain
Cluster-21629.77143	HSF	TF	HSF	20.6827	41.5889	2.01081	1.00777444366105	up	K17964 leucine-rich PPR motif-containing protein, mitochondrial | (RefSeq) putative pentatricopeptide repeat-containing protein At1g19290 (A)	hypothetical protein CICLE_v10031291mg [Citrus clementina]	RecName: Full=Protein DA1-related 2;	SubName: Full=Uncharacterized protein {ECO:0000313|EMBL:GAY52266.1};	Adaptor protein Enigma and related PDZ-LIM proteins	GO:0046872,metal ion binding; GO:0043130,ubiquitin binding; GO:0010088,phloem development; GO:0048364,root development	LIM domain
Cluster-21629.34191	HB-HD-ZIP	TF	HB->HB-HD-ZIP	87.501	5.07012	0.0579436	-4.10920791042128	down	K23048 RING finger protein unkempt | (RefSeq) C3H9; C3H-type zinc finger protein (A)	PREDICTED: zinc finger CCCH domain-containing protein 20 [Citrus sinensis]	RecName: Full=Zinc finger CCCH domain-containing protein 49; Short=AtC3H49;	SubName: Full=Uncharacterized protein {ECO:0000313|EMBL:KDO55907.1};	CCCH-type Zn-finger protein	GO:0005886,plasma membrane; GO:0003677,DNA binding; GO:0003700,DNA-binding transcription factor activity; GO:0046872,metal ion binding; GO:0006355,regulation of transcription, DNA-templated	RNA-binding, Nab2-type zinc finger
Cluster-21629.228673	HB-HD-ZIP	TF	HB->HB-HD-ZIP	59.85	11.6117	0.194013	-2.36577293099954	down	K10268 F-box and leucine-rich repeat protein 2/20 | (RefSeq) F-box/LRR-repeat protein 3 (A)	hypothetical protein CUMW_029140 [Citrus unshiu]	RecName: Full=Probable WRKY transcription factor 50; AltName: Full=WRKY DNA-binding protein 50;	SubName: Full=Uncharacterized protein {ECO:0000313|EMBL:GAY37457.1};	--	GO:0005634,nucleus; GO:0003700,DNA-binding transcription factor activity; GO:0043565,sequence-specific DNA binding; GO:0050832,defense response to fungus; GO:0009867,jasmonic acid mediated signaling pathway; GO:0006351,transcription, DNA-templated	WRKY DNA -binding domain
Cluster-21629.102659	HB-HD-ZIP	TF	HB->HB-HD-ZIP	49.1793	11.7878	0.239691	-2.06075075697222	down	--	hypothetical protein CICLE_v10031100mg [Citrus clementina]	RecName: Full=NAC domain-containing protein 67 {ECO:0000303|PubMed:15029955}; Short=ONAC067 {ECO:0000303|PubMed:15029955}; AltName: Full=OsNAC3 {ECO:0000303|PubMed:10660065};	SubName: Full=Uncharacterized protein {ECO:0000313|EMBL:ESR50611.1};	--	GO:0005634,nucleus; GO:0003677,DNA binding; GO:0006355,regulation of transcription, DNA-templated; GO:0006351,transcription, DNA-templated	No apical meristem (NAM) protein
Cluster-21629.106063	HB-HD-ZIP	TF	HB->HB-HD-ZIP	160.577	41.3654	0.257605	-1.95676695862638	down	K02888 large subunit ribosomal protein L21 | (RefSeq) hypothetical protein (A)	hypothetical protein CICLE_v10008135mg [Citrus clementina]	RecName: Full=Probable WRKY transcription factor 32; AltName: Full=WRKY DNA-binding protein 32;	SubName: Full=Uncharacterized protein {ECO:0000313|EMBL:ESR66864.1};	--	GO:0005634,nucleus; GO:0003700,DNA-binding transcription factor activity; GO:0043565,sequence-specific DNA binding; GO:0006351,transcription, DNA-templated	WRKY DNA -binding domain
Cluster-21629.34723	HB-HD-ZIP	TF	HB->HB-HD-ZIP	21.0482	61.1437	2.90494	1.53850621267067	up	K09419 heat shock transcription factor, other eukaryote | (RefSeq) hypothetical protein (A)	hypothetical protein CICLE_v10021287mg [Citrus clementina]	RecName: Full=Heat stress transcription factor B-2b; Short=AtHsfB2b; AltName: Full=AtHsf-11; AltName: Full=Heat shock factor protein 7; Short=HSF 7; AltName: Full=Heat shock transcription factor 7; Short=HSTF 7;	SubName: Full=Uncharacterized protein {ECO:0000313|EMBL:ESR53807.1};	Heat shock transcription factor	GO:0005634,nucleus; GO:0003700,DNA-binding transcription factor activity; GO:0043565,sequence-specific DNA binding; GO:0045892,negative regulation of transcription, DNA-templated; GO:0010200,response to chitin; GO:0006351,transcription, DNA-templated	HSF-type DNA-binding
Cluster-21629.231750	HB-HD-ZIP	TF	HB->HB-HD-ZIP	93.5332	33.2967	0.355988	-1.4900997471558	down	--	hypothetical protein CISIN_1g020302mg [Citrus sinensis]	RecName: Full=Squamosa promoter-binding-like protein 8;	SubName: Full=Uncharacterized protein {ECO:0000313|EMBL:KDO85638.1};	--	GO:0005737,cytoplasm; GO:0005634,nucleus; GO:0003677,DNA binding; GO:0046872,metal ion binding; GO:0048653,anther development; GO:0030154,cell differentiation; GO:0009554,megasporogenesis; GO:0009556,microsporogenesis; GO:0006355,regulation of transcription, DNA-templated; GO:0006351,transcription, DNA-templated	SBP domain
Cluster-21629.208055	HB-HD-ZIP	TF	HB->HB-HD-ZIP	306.826	116.073	0.378303	-1.40238464598172	down	K09422 transcription factor MYB, plant | (RefSeq) transcription factor MYB108-like (A)	PREDICTED: transcription factor MYB108-like [Citrus sinensis]	RecName: Full=Transcription factor MYB62 {ECO:0000303|PubMed:9839469}; AltName: Full=Myb-related protein 62 {ECO:0000303|PubMed:9839469}; Short=AtMYB62 {ECO:0000303|PubMed:9839469};	SubName: Full=Uncharacterized protein {ECO:0000313|EMBL:KDO57473.1};	Transcription factor, Myb superfamily	GO:0005634,nucleus; GO:0003700,DNA-binding transcription factor activity; GO:0000981,DNA-binding transcription factor activity, RNA polymerase II-specific; GO:0043565,sequence-specific DNA binding; GO:0001135,RNA polymerase II transcription regulator recruiting activity; GO:0044212,transcription regulatory region DNA binding; GO:0030154,cell differentiation; GO:0016036,cellular response to phosph…	Myb-like DNA-binding domain
Cluster-21629.27333	HB-HD-ZIP	TF	HB->HB-HD-ZIP	21.5146	48.7551	2.26615	1.18024056411179	up	K14484 auxin-responsive protein IAA | (RefSeq) auxin-induced protein 22B-like (A)	--	RecName: Full=Auxin-induced protein 22D; AltName: Full=Indole-3-acetic acid-induced protein ARG13;	--	--	GO:0005634,nucleus; GO:0009734,auxin-activated signaling pathway; GO:0006355,regulation of transcription, DNA-templated; GO:0006351,transcription, DNA-templated	--
Cluster-21629.207352	HB-HD-ZIP	TF	HB->HB-HD-ZIP	364.058	172.243	0.473121	-1.07971977986803	down	K00521 ferric-chelate reductase [EC:1.16.1.7] | (RefSeq) ferric reduction oxidase 7, chloroplastic-like (A)	hypothetical protein CICLE_v10032304mg [Citrus clementina]	RecName: Full=NAC transcription factor 29; Short=AtNAC029; AltName: Full=Protein NAC-LIKE, ACTIVATED BY AP3/PI; Short=AtNAP;	SubName: Full=Uncharacterized protein {ECO:0000313|EMBL:ESR51967.1};	--	GO:0005634,nucleus; GO:0003677,DNA binding; GO:0003700,DNA-binding transcription factor activity; GO:0009793,embryo development ending in seed dormancy; GO:0009908,flower development; GO:0009835,fruit ripening; GO:0010150,leaf senescence; GO:0009825,multidimensional cell growth; GO:0006351,transcription, DNA-templated	No apical meristem (NAM) protein
Cluster-21629.138336	GRAS	TF	GRAS	368.284	12.0701	0.032774	-4.93130261583821	down	K13424 WRKY transcription factor 33 | (RefSeq) probable WRKY transcription factor 26 (A)	hypothetical protein CICLE_v10009761mg [Citrus clementina]	RecName: Full=Probable WRKY transcription factor 50; AltName: Full=WRKY DNA-binding protein 50;	SubName: Full=Uncharacterized protein {ECO:0000313|EMBL:ESR66280.1};	--	GO:0005634,nucleus; GO:0003700,DNA-binding transcription factor activity; GO:0043565,sequence-specific DNA binding; GO:0050832,defense response to fungus; GO:0009867,jasmonic acid mediated signaling pathway; GO:0006351,transcription, DNA-templated	WRKY DNA -binding domain
Cluster-21629.154946	GRAS	TF	GRAS	44.0536	1238.39	28.111	4.8130621156973	up	K09286 EREBP-like factor | (RefSeq) putative ethylene-responsive transcription factor (A)	PREDICTED: ethylene-responsive transcription factor ERF107 [Citrus sinensis]	RecName: Full=Ethylene-responsive transcription factor ERF106;	SubName: Full=Uncharacterized protein {ECO:0000313|EMBL:KDO40009.1};	--	GO:0005634,nucleus; GO:0003677,DNA binding; GO:0003700,DNA-binding transcription factor activity; GO:0009873,ethylene-activated signaling pathway; GO:0006351,transcription, DNA-templated	AP2 domain
Cluster-21629.16331	GRAS	TF	GRAS	40.8971	587.275	14.3598	3.84396576982128	up	K18486 heart-and neural crest derivatives-expressed protein 2 | (RefSeq) transcription factor bHLH27-like (A)	hypothetical protein CUMW_027670 [Citrus unshiu]	RecName: Full=Transcription factor bHLH35; AltName: Full=Basic helix-loop-helix protein 35; Short=AtbHLH35; Short=bHLH 35; AltName: Full=Transcription factor EN 41; AltName: Full=bHLH transcription factor bHLH035;	SubName: Full=Uncharacterized protein {ECO:0000313|EMBL:GAY37260.1};	--	GO:0005634,nucleus; GO:0003677,DNA binding; GO:0046983,protein dimerization activity; GO:0006355,regulation of transcription, DNA-templated; GO:0006351,transcription, DNA-templated	Helix-loop-helix DNA-binding domain
Cluster-21629.153790	GRAS	TF	GRAS	26.5352	216.408	8.15552	3.02777629733807	up	K01892 histidyl-tRNA synthetase [EC:6.1.1.21] | (RefSeq) WRKY family transcription factor (A)	hypothetical protein CICLE_v10014642mg [Citrus clementina]	RecName: Full=WRKY transcription factor 42 {ECO:0000303|Ref.1}; AltName: Full=WRKY DNA-binding protein 42 {ECO:0000303|Ref.1};	SubName: Full=Uncharacterized protein {ECO:0000313|EMBL:GAY35238.1};	--	GO:0005634,nucleus; GO:0003700,DNA-binding transcription factor activity; GO:0043565,sequence-specific DNA binding; GO:0044212,transcription regulatory region DNA binding; GO:0045892,negative regulation of transcription, DNA-templated; GO:0006351,transcription, DNA-templated	WRKY DNA -binding domain
Cluster-21629.129413	GRAS	TF	GRAS	153.782	20.82	0.135386	-2.88484545217445	down	K08869 aarF domain-containing kinase | (RefSeq) predicted protein (A)	hypothetical protein CICLE_v10029205mg [Citrus clementina]	RecName: Full=Transcription factor DIVARICATA;	SubName: Full=Uncharacterized protein {ECO:0000313|EMBL:ESR37443.1};	Zuotin and related molecular chaperones (DnaJ superfamily), contains DNA-binding domains	GO:0005634,nucleus; GO:0003677,DNA binding; GO:0048262,determination of dorsal/ventral asymmetry; GO:0009908,flower development; GO:0006355,regulation of transcription, DNA-templated; GO:0006351,transcription, DNA-templated	Myb-like DNA-binding domain
Cluster-21629.95647	GRAS	TF	GRAS	35.5235	202.005	5.6865	2.50754113771959	up	K12835 ATP-dependent RNA helicase DDX42 [EC:3.6.4.13] | (RefSeq) DEAD-box ATP-dependent RNA helicase 24 isoform X1 (A)	hypothetical protein CISIN_1g031298mg [Citrus sinensis]	RecName: Full=Probable WRKY transcription factor 75; AltName: Full=WRKY DNA-binding protein 75;	SubName: Full=Uncharacterized protein {ECO:0000313|EMBL:KDO64417.1};	--	GO:0005634,nucleus; GO:0003700,DNA-binding transcription factor activity; GO:0000978,RNA polymerase II proximal promoter sequence-specific DNA binding; GO:0044212,transcription regulatory region DNA binding; GO:0010055,atrichoblast differentiation; GO:0048527,lateral root development; GO:0000122,negative regulation of transcription by RNA polymerase II; GO:0043620,regulation of DNA-templated tran…	WRKY DNA -binding domain
Cluster-21629.242057	GRAS	TF	GRAS	57.5986	12.5566	0.218003	-2.19758212529036	down	K14484 auxin-responsive protein IAA | (RefSeq) hypothetical protein (A)	hypothetical protein CICLE_v10021493mg [Citrus clementina]	RecName: Full=Auxin-responsive protein IAA11; AltName: Full=Indoleacetic acid-induced protein 11;	RecName: Full=Auxin-responsive protein {ECO:0000256|RuleBase:RU004549};	--	GO:0005634,nucleus; GO:0009734,auxin-activated signaling pathway; GO:0006355,regulation of transcription, DNA-templated; GO:0006351,transcription, DNA-templated	Ethylene-responsive binding factor-associated repression
Cluster-21629.108558	GRAS	TF	GRAS	80.7583	19.8896	0.246285	-2.02160020268729	down	K16221 transcription factor TCP21 (protein CCA1 HIKING EXPEDITION) | (RefSeq) transcription factor TCP7 (A)	hypothetical protein CICLE_v10015977mg [Citrus clementina]	RecName: Full=Transcription factor TCP20;	SubName: Full=Uncharacterized protein {ECO:0000313|EMBL:KDO63885.1};	--	GO:0005634,nucleus; GO:0003677,DNA binding; GO:0003700,DNA-binding transcription factor activity; GO:0000987,proximal promoter sequence-specific DNA binding; GO:0043565,sequence-specific DNA binding; GO:0009653,anatomical structure morphogenesis; GO:0006351,transcription, DNA-templated	TCP family transcription factor
Cluster-21629.25017	GRAS	TF	GRAS	169.914	42.9606	0.252836	-1.98372407586358	down	K13424 WRKY transcription factor 33 | (RefSeq) probable WRKY transcription factor 33 (A)	DNA-binding WRKY [Corchorus capsularis]	RecName: Full=Probable WRKY transcription factor 72; AltName: Full=WRKY DNA-binding protein 72;	SubName: Full=DNA-binding WRKY {ECO:0000313|EMBL:OMO49950.1};	--	GO:0005634,nucleus; GO:0003700,DNA-binding transcription factor activity; GO:0043565,sequence-specific DNA binding; GO:0006952,defense response; GO:0006351,transcription, DNA-templated	WRKY DNA -binding domain
Cluster-21629.16328	GRAS	TF	GRAS	60.8681	196.368	3.22612	1.68980075552998	up	K23480 zinc finger protein 362/384 | (RefSeq) zinc finger protein ZAT5 (A)	hypothetical protein CICLE_v10032889mg [Citrus clementina]	RecName: Full=Zinc finger protein ZAT12; AltName: Full=Protein RESPONSIVE TO HIGH LIGHT 41;	SubName: Full=Uncharacterized protein {ECO:0000313|EMBL:ESR49296.1};	FOG: Zn-finger	GO:0005634,nucleus; GO:0003700,DNA-binding transcription factor activity; GO:0046872,metal ion binding; GO:0043565,sequence-specific DNA binding; GO:0009631,cold acclimation; GO:0042538,hyperosmotic salinity response; GO:0009643,photosynthetic acclimation; GO:0010200,response to chitin; GO:0009409,response to cold; GO:0009408,response to heat; GO:0009416,response to light stimulus; GO:0006979,res…	RNA polymerases M/15 Kd subunit
Cluster-21629.107630	GRAS	TF	GRAS	96.2642	33.1194	0.344047	-1.53932171359487	down	K14492 two-component response regulator ARR-A family | (RefSeq) two-component response regulator ARR9 (A)	PREDICTED: two-component response regulator ARR9 [Theobroma cacao]	RecName: Full=Two-component response regulator ARR9; AltName: Full=Response reactor 4;	SubName: Full=Type-a response regulator {ECO:0000313|EMBL:EOY09015.1};	GATA-4/5/6 transcription factors	GO:0005634,nucleus; GO:0000156,phosphorelay response regulator activity; GO:0007623,circadian rhythm; GO:0009736,cytokinin-activated signaling pathway; GO:0000160,phosphorelay signal transduction system; GO:0006355,regulation of transcription, DNA-templated; GO:0009735,response to cytokinin; GO:0006351,transcription, DNA-templated	Response regulator receiver domain
Cluster-21629.40364	GRAS	TF	GRAS	4.87267	13.8357	2.83946	1.5056158905829	up	K09286 EREBP-like factor | (RefSeq) RAP2.6; related to AP2 6 (A)	hypothetical protein CDL12_17238 [Handroanthus impetiginosus]	RecName: Full=Ethylene-responsive transcription factor ERF110;	SubName: Full=Uncharacterized protein {ECO:0000313|EMBL:PIN10176.1};	--	GO:0005634,nucleus; GO:0003677,DNA binding; GO:0003700,DNA-binding transcription factor activity; GO:0009873,ethylene-activated signaling pathway; GO:0045893,positive regulation of transcription, DNA-templated; GO:0048510,regulation of timing of transition from vegetative to reproductive phase; GO:0006351,transcription, DNA-templated	AP2 domain
Cluster-15583.0	GRAS	TF	GRAS	8.25033	20.8709	2.52971	1.33896935474984	up	K14492 two-component response regulator ARR-A family | (RefSeq) two-component response regulator ARR6 (A)	PREDICTED: two-component response regulator ARR6 [Citrus sinensis]	RecName: Full=Two-component response regulator ARR3;	SubName: Full=Uncharacterized protein {ECO:0000313|EMBL:GAY36486.1};	GATA-4/5/6 transcription factors	GO:0005737,cytoplasm; GO:0005634,nucleus; GO:0000156,phosphorelay response regulator activity; GO:0007623,circadian rhythm; GO:0009736,cytokinin-activated signaling pathway; GO:0000160,phosphorelay signal transduction system; GO:0010161,red light signaling pathway; GO:0006355,regulation of transcription, DNA-templated; GO:0009735,response to cytokinin; GO:0010114,response to red light; GO:0006351…	Response regulator receiver domain
Cluster-21629.140161	GRAS	TF	GRAS	134.526	313.132	2.32766	1.2188834154547	up	K09286 EREBP-like factor | (RefSeq) dehydration-responsive element-binding protein 1A-like (A)	dehydration-responsive element-binding protein 1A [Jatropha curcas]	RecName: Full=Dehydration-responsive element-binding protein 1F; Short=Protein DREB1F;	SubName: Full=Uncharacterized protein {ECO:0000313|EMBL:KDP25515.1};	--	GO:0005634,nucleus; GO:0003700,DNA-binding transcription factor activity; GO:0043565,sequence-specific DNA binding; GO:0044212,transcription regulatory region DNA binding; GO:0019760,glucosinolate metabolic process; GO:0010371,regulation of gibberellin biosynthetic process; GO:0048510,regulation of timing of transition from vegetative to reproductive phase; GO:0051510,regulation of unidimensional…	AP2 domain
Cluster-21629.150834	C3H	TF	C3H	12.0659	4161.17	344.87	8.42990872924353	up	K12135 zinc finger protein CONSTANS | (RefSeq) zinc finger protein CONSTANS (A)	PREDICTED: zinc finger protein CONSTANS-LIKE 16 [Citrus sinensis]	RecName: Full=Zinc finger protein CONSTANS-LIKE 16;	SubName: Full=Uncharacterized protein {ECO:0000313|EMBL:KDO76999.1};	GATA-4/5/6 transcription factors	GO:0016020,membrane; GO:0005634,nucleus; GO:0003700,DNA-binding transcription factor activity; GO:0008270,zinc ion binding; GO:0006355,regulation of transcription, DNA-templated	B-box zinc finger
Cluster-21629.11532	C3H	TF	C3H	27.7246	468.387	16.8943	4.07846113602104	up	--	hypothetical protein CISIN_1g012904mg [Citrus sinensis]	RecName: Full=Probable mediator of RNA polymerase II transcription subunit 26b;	SubName: Full=Uncharacterized protein {ECO:0000313|EMBL:KDO53644.1};	--	GO:0070449,elongin complex; GO:0003746,translation elongation factor activity; GO:0006355,regulation of transcription, DNA-templated; GO:0006368,transcription elongation from RNA polymerase II promoter	TFIIS helical bundle-like domain
Cluster-21629.99477	C3H	TF	C3H	34.1003	3.40321	0.0998001	-3.32481453754091	down	K23480 zinc finger protein 362/384 | (RefSeq) zinc finger protein ZAT5 (A)	PREDICTED: zinc finger protein ZAT10 [Theobroma cacao]	RecName: Full=Zinc finger protein AZF2; AltName: Full=Zinc-finger protein 2;	SubName: Full=Uncharacterized protein {ECO:0000313|EMBL:ESR36079.1};	FOG: Zn-finger	GO:0005634,nucleus; GO:0003677,DNA binding; GO:0003700,DNA-binding transcription factor activity; GO:0046872,metal ion binding; GO:0043565,sequence-specific DNA binding; GO:0044212,transcription regulatory region DNA binding; GO:0009738,abscisic acid-activated signaling pathway; GO:0009793,embryo development ending in seed dormancy; GO:0042538,hyperosmotic salinity response; GO:0045892,negative r…	RING-like zinc finger
Cluster-21629.131852	C3H	TF	C3H	37.1892	258.912	6.96203	2.79950808763386	up	K14484 auxin-responsive protein IAA | (RefSeq) auxin-responsive protein IAA29 (A)	PREDICTED: auxin-responsive protein IAA29 [Citrus sinensis]	RecName: Full=Auxin-responsive protein IAA29; AltName: Full=Indoleacetic acid-induced protein 29;	SubName: Full=Uncharacterized protein {ECO:0000313|EMBL:GAY45851.1};	--	GO:0005634,nucleus; GO:0003700,DNA-binding transcription factor activity; GO:0009734,auxin-activated signaling pathway; GO:0009733,response to auxin; GO:0010218,response to far red light; GO:0010114,response to red light; GO:0006351,transcription, DNA-templated	AUX/IAA family
Cluster-21629.146292	C3H	TF	C3H	68.1873	13.8707	0.203421	-2.29745938649129	down	K09419 heat shock transcription factor, other eukaryote | (RefSeq) heat stress transcription factor B-3 (A)	heat stress transcription factor B-3 [Herrania umbratica]	RecName: Full=Heat stress transcription factor B-3; Short=AtHsfB3; AltName: Full=AtHsf-05;	SubName: Full=Heat Stress Transcription Factor family protein {ECO:0000313|EMBL:EEF05081.2};	Heat shock transcription factor	GO:0005737,cytoplasm; GO:0005634,nucleus; GO:0003700,DNA-binding transcription factor activity; GO:0043565,sequence-specific DNA binding; GO:0046686,response to cadmium ion; GO:0006351,transcription, DNA-templated	Domain of unknown function (DUF4349)
Cluster-21629.67585	C3H	TF	C3H	7.26817	32.4025	4.45813	2.15643878285679	up	K14435 chromodomain-helicase-DNA-binding protein 5 [EC:3.6.4.12] | (RAP-DB) Os07g0497000; Similar to Mi-2 autoantigen-like protein (Helicase-like protein). (A)	PREDICTED: protein CHROMATIN REMODELING 4 isoform X4 [Citrus sinensis]	RecName: Full=Protein CHROMATIN REMODELING 4 {ECO:0000303|PubMed:16547115}; Short=AtCHR4; EC=3.6.4.-; AltName: Full=Protein PICKLE RELATED 1 {ECO:0000303|PubMed:10570159};	SubName: Full=Uncharacterized protein {ECO:0000313|EMBL:GAY49075.1}; Flags: Fragment;	Predicted helicase	GO:0005634,nucleus; GO:0009506,plasmodesma; GO:0005524,ATP binding; GO:0003677,DNA binding; GO:0004386,helicase activity; GO:0046872,metal ion binding; GO:0016569,covalent chromatin modification	SNF2 family N-terminal domain
Cluster-21629.236118	C3H	TF	C3H	39.894	171.141	4.2899	2.10094325432052	up	K13425 WRKY transcription factor 22 | (RefSeq) hypothetical protein (A)	hypothetical protein CISIN_1g019126mg [Citrus sinensis]	RecName: Full=WRKY transcription factor 22; AltName: Full=WRKY DNA-binding protein 22;	SubName: Full=Uncharacterized protein {ECO:0000313|EMBL:GAY51432.1};	--	GO:0005634,nucleus; GO:0003700,DNA-binding transcription factor activity; GO:0043565,sequence-specific DNA binding; GO:0006952,defense response; GO:0010150,leaf senescence; GO:0010200,response to chitin; GO:0006351,transcription, DNA-templated	WRKY DNA -binding domain
Cluster-21629.184575	C3H	TF	C3H	233.915	58.4204	0.24975	-2.00144292094214	down	K23480 zinc finger protein 362/384 | (RefSeq) zinc finger protein ZAT5 (A)	hypothetical protein CICLE_v10013311mg [Citrus clementina]	RecName: Full=Zinc finger protein ZAT5;	SubName: Full=Uncharacterized protein {ECO:0000313|EMBL:ESR42250.1};	FOG: Zn-finger	GO:0005634,nucleus; GO:0003700,DNA-binding transcription factor activity; GO:0046872,metal ion binding; GO:0043565,sequence-specific DNA binding; GO:0006355,regulation of transcription, DNA-templated; GO:0006351,transcription, DNA-templated	C2H2 type zinc-finger (2 copies)
Cluster-21629.184739	C3H	TF	C3H	37.8185	146.024	3.86117	1.94903849524602	up	--	PREDICTED: transcription factor bHLH120-like [Citrus sinensis]	RecName: Full=Transcription factor bHLH120; AltName: Full=Basic helix-loop-helix protein 120; Short=AtbHLH120; Short=bHLH 120; AltName: Full=Transcription factor EN 4; AltName: Full=bHLH transcription factor bHLH120;	SubName: Full=Uncharacterized protein {ECO:0000313|EMBL:ESR35035.1};	--	GO:0090575,RNA polymerase II transcription factor complex; GO:0003700,DNA-binding transcription factor activity; GO:0046983,protein dimerization activity; GO:0000977,RNA polymerase II regulatory region sequence-specific DNA binding; GO:0006357,regulation of transcription by RNA polymerase II; GO:0006355,regulation of transcription, DNA-templated; GO:0006351,transcription, DNA-templated	Helix-loop-helix DNA-binding domain
Cluster-21629.59683	C3H	TF	C3H	24.2733	88.6492	3.65213	1.86873660233513	up	K14492 two-component response regulator ARR-A family | (RefSeq) two-component response regulator ARR6 (A)	hypothetical protein CUMW_022390 [Citrus unshiu]	RecName: Full=Two-component response regulator ARR3;	SubName: Full=Uncharacterized protein {ECO:0000313|EMBL:GAY36485.1};	GATA-4/5/6 transcription factors	GO:0005737,cytoplasm; GO:0005634,nucleus; GO:0000156,phosphorelay response regulator activity; GO:0007623,circadian rhythm; GO:0009736,cytokinin-activated signaling pathway; GO:0000160,phosphorelay signal transduction system; GO:0010161,red light signaling pathway; GO:0006355,regulation of transcription, DNA-templated; GO:0009735,response to cytokinin; GO:0010114,response to red light; GO:0006351…	Response regulator receiver domain
Cluster-21629.66597	C3H	TF	C3H	10.9521	26.3424	2.40524	1.26618180736074	up	--	PREDICTED: BTB/POZ domain-containing protein At1g04390 isoform X1 [Citrus sinensis]	RecName: Full=BTB/POZ domain-containing protein At1g04390;	SubName: Full=Uncharacterized protein {ECO:0000313|EMBL:ESR54278.1};	--	GO:0016567,protein ubiquitination	BTB/POZ domain
Cluster-21629.86417	C3H	TF	C3H	70.9977	165.578	2.33216	1.22166880495742	up	K04498 E1A/CREB-binding protein [EC:2.3.1.48] | (RefSeq) histone acetyltransferase HAC1-like isoform X1 (A)	hypothetical protein CISIN_1g017954mg [Citrus sinensis]	RecName: Full=BTB/POZ and TAZ domain-containing protein 1; AltName: Full=BTB and TAZ domain protein 1;	SubName: Full=Uncharacterized protein {ECO:0000313|EMBL:KDO69416.1};	CREB binding protein/P300 and related TAZ Zn-finger proteins	GO:0005737,cytoplasm; GO:0005634,nucleus; GO:0019005,SCF ubiquitin ligase complex; GO:0005516,calmodulin binding; GO:0004402,histone acetyltransferase activity; GO:0003712,transcription coregulator activity; GO:0031625,ubiquitin protein ligase binding; GO:0008270,zinc ion binding; GO:0009553,embryo sac development; GO:0009555,pollen development; GO:0043161,proteasome-mediated ubiquitin-dependent …	TAZ zinc finger
Cluster-21629.118041	C3H	TF	C3H	106.411	48.8649	0.45921	-1.12277285039674	down	K12835 ATP-dependent RNA helicase DDX42 [EC:3.6.4.13] | (RefSeq) DEAD-box ATP-dependent RNA helicase 24 isoform X1 (A)	PREDICTED: probable WRKY transcription factor 23 [Citrus sinensis]	RecName: Full=Probable WRKY transcription factor 23; AltName: Full=WRKY DNA-binding protein 23;	SubName: Full=Uncharacterized protein {ECO:0000313|EMBL:KDO86946.1};	--	GO:0005634,nucleus; GO:0003700,DNA-binding transcription factor activity; GO:0043565,sequence-specific DNA binding; GO:0009733,response to auxin; GO:0009624,response to nematode; GO:0006351,transcription, DNA-templated	WRKY DNA -binding domain
Cluster-21629.107628	C3H	TF	C3H	65.7453	32.2425	0.490416	-1.0279234994066	down	K00521 ferric-chelate reductase [EC:1.16.1.7] | (RefSeq) ferric reduction oxidase 7, chloroplastic-like (A)	hypothetical protein CUMW_121030 [Citrus unshiu]	RecName: Full=NAC domain-containing protein 4; Short=ANAC004;	SubName: Full=Uncharacterized protein {ECO:0000313|EMBL:GAY49686.1};	--	GO:0005634,nucleus; GO:0003677,DNA binding; GO:0003700,DNA-binding transcription factor activity; GO:0006351,transcription, DNA-templated	No apical meristem (NAM) protein
Cluster-21629.134742	C2H2	TF	C2H2	779.7	19.3561	0.024825	-5.33206087779055	down	K09264 MADS-box transcription factor, plant | (RefSeq) hypothetical protein (A)	hypothetical protein CICLE_v10012594mg [Citrus clementina]	RecName: Full=Agamous-like MADS-box protein AGL8 homolog; AltName: Full=POTM1-1;	SubName: Full=Uncharacterized protein {ECO:0000313|EMBL:ESR44191.1};	MADS box transcription factor	GO:0005634,nucleus; GO:0003700,DNA-binding transcription factor activity; GO:0046983,protein dimerization activity; GO:0000977,RNA polymerase II regulatory region sequence-specific DNA binding; GO:0045944,positive regulation of transcription by RNA polymerase II; GO:0006351,transcription, DNA-templated	SRF-type transcription factor (DNA-binding and dimerisation domain)
Cluster-21629.128024	C2H2	TF	C2H2	32.1084	836.277	26.0454	4.70295745560673	up	K18834 WRKY transcription factor 1 | (RefSeq) WRKY transcription factor 1-like (A)	hypothetical protein CISIN_1g020831mg [Citrus sinensis]	RecName: Full=Probable WRKY transcription factor 40; AltName: Full=WRKY DNA-binding protein 40;	SubName: Full=Uncharacterized protein {ECO:0000313|EMBL:KDO67463.1};	--	GO:0005634,nucleus; GO:0003700,DNA-binding transcription factor activity; GO:0043565,sequence-specific DNA binding; GO:0044212,transcription regulatory region DNA binding; GO:0042742,defense response to bacterium; GO:0050832,defense response to fungus; GO:0045892,negative regulation of transcription, DNA-templated; GO:0031347,regulation of defense response; GO:0010200,response to chitin; GO:00022…	WRKY DNA -binding domain
Cluster-21629.167766	C2H2	TF	C2H2	52.325	1162.09	22.209	4.47307272095235	up	K09284 AP2-like factor, euAP2 lineage | (RefSeq) hypothetical protein (A)	hypothetical protein CICLE_v10031306mg [Citrus clementina]	RecName: Full=Floral homeotic protein APETALA 2 {ECO:0000303|PubMed:7919989};	SubName: Full=Uncharacterized protein {ECO:0000313|EMBL:GAY45401.1};	--	GO:0005634,nucleus; GO:0003677,DNA binding; GO:0003700,DNA-binding transcription factor activity; GO:0030154,cell differentiation; GO:0009908,flower development; GO:0010073,meristem maintenance; GO:0048481,plant ovule development; GO:0048316,seed development; GO:0010093,specification of floral organ identity; GO:0006351,transcription, DNA-templated	AP2 domain
Cluster-21629.224305	C2H2	TF	C2H2	37.6985	683.214	18.1231	4.17976015299944	up	K10144 RING finger and CHY zinc finger domain-containing protein 1 [EC:2.3.2.27] | (RefSeq) E3 ubiquitin-protein ligase RZFP34 (A)	hypothetical protein CISIN_1g031240mg [Citrus sinensis]	RecName: Full=E3 ubiquitin-protein ligase RZFP34 {ECO:0000305}; EC=2.3.2.27 {ECO:0000269|PubMed:26508764}; AltName: Full=CHY zinc-finger and RING protein 1 {ECO:0000303|PubMed:26508764}; AltName: Full=RING zinc-finger protein 34 {ECO:0000305}; AltName: Full=RZFP34 protein homolog {ECO:0000303|PubMed:25002225}; Short=AtRZPF34 {ECO:0000303|PubMed:25002225};	SubName: Full=Uncharacterized protein {ECO:0000313|EMBL:KDO36319.1};	Zn-finger protein	GO:0005783,endoplasmic reticulum; GO:0005634,nucleus; GO:0016740,transferase activity; GO:0008270,zinc ion binding; GO:0016567,protein ubiquitination; GO:1902456,regulation of stomatal opening	Prokaryotic RING finger family 1
Cluster-21629.183207	C2H2	TF	C2H2	5.76473	90.2173	15.6499	3.96807965990057	up	K03671 thioredoxin 1 | (RefSeq) thioredoxin M3, chloroplastic (A)	PREDICTED: thioredoxin M3, chloroplastic isoform X1 [Citrus sinensis]	RecName: Full=Thioredoxin M3, chloroplastic; Short=AtTrxm3; AltName: Full=Protein GFP ARRESTED TRAFFICKING 1; Flags: Precursor;	SubName: Full=Uncharacterized protein {ECO:0000313|EMBL:GAY54901.1};	Thioredoxin-like protein	GO:0009507,chloroplast; GO:0009570,chloroplast stroma; GO:0016671,oxidoreductase activity, acting on a sulfur group of donors, disulfide as acceptor; GO:0015035,protein disulfide oxidoreductase activity; GO:0047134,protein-disulfide reductase activity; GO:0004791,thioredoxin-disulfide reductase activity; GO:0045454,cell redox homeostasis; GO:0034599,cellular response to oxidative stress; GO:00066…	Thioredoxin-like domain
Cluster-21629.125366	C2H2	TF	C2H2	135.927	1476.57	10.863	3.44135224346968	up	K14492 two-component response regulator ARR-A family | (RefSeq) hypothetical protein (A)	hypothetical protein CICLE_v10002312mg [Citrus clementina]	RecName: Full=Two-component response regulator ORR9 {ECO:0000305}; AltName: Full=OsRR9 {ECO:0000303|PubMed:16919402}; AltName: Full=OsRRA1 {ECO:0000303|PubMed:16891544};	SubName: Full=Uncharacterized protein {ECO:0000313|EMBL:ESR47455.1};	GATA-4/5/6 transcription factors	GO:0005622,intracellular; GO:0009736,cytokinin-activated signaling pathway; GO:0000160,phosphorelay signal transduction system; GO:0006355,regulation of transcription, DNA-templated; GO:0006351,transcription, DNA-templated	Response regulator receiver domain
Cluster-21629.175665	C2H2	TF	C2H2	18.0268	178.552	9.90483	3.3081318228357	up	K09422 transcription factor MYB, plant | (RefSeq) myb-related protein Myb4-like (A)	myb-like protein Myb15 [Citrus trifoliata]	RecName: Full=Transcription factor MYB4 {ECO:0000305}; AltName: Full=Myb-related protein 4 {ECO:0000305}; Short=OsMyb4 {ECO:0000303|PubMed:14675437}; AltName: Full=Transcription factor RLTR1 {ECO:0000312|EMBL:AAP92750.1};	SubName: Full=Myb-like protein Myb15 {ECO:0000313|EMBL:AKE14364.1};	Transcription factor, Myb superfamily	GO:0005634,nucleus; GO:0000981,DNA-binding transcription factor activity, RNA polymerase II-specific; GO:0043565,sequence-specific DNA binding; GO:0001135,RNA polymerase II transcription regulator recruiting activity; GO:0044212,transcription regulatory region DNA binding; GO:0030154,cell differentiation; GO:0045893,positive regulation of transcription, DNA-templated; GO:0006357,regulation of tra…	Myb DNA-binding like
Cluster-21629.132714	C2H2	TF	C2H2	563.191	57.3552	0.10184	-3.29562806496997	down	K13464 jasmonate ZIM domain-containing protein | (RefSeq) protein TIFY 10a-like (A)	hypothetical protein CICLE_v10021137mg [Citrus clementina]	RecName: Full=Protein TIFY 4B; AltName: Full=Protein PEAPOD 2;	SubName: Full=Uncharacterized protein {ECO:0000313|EMBL:ESR57227.1};	--	GO:0005634,nucleus; GO:0003714,transcription corepressor activity; GO:0048366,leaf development; GO:1903507,negative regulation of nucleic acid-templated transcription; GO:0031347,regulation of defense response; GO:2000022,regulation of jasmonic acid mediated signaling pathway; GO:0009611,response to wounding	tify domain
Cluster-21629.127021	C2H2	TF	C2H2	141.442	16.3452	0.115561	-3.11327053139648	down	K16222 Dof zinc finger protein DOF5.5 | (RefSeq) cyclic dof factor 1 isoform X1 (A)	hypothetical protein CICLE_v10019872mg [Citrus clementina]	RecName: Full=Cyclic dof factor 2; AltName: Full=Dof zinc finger protein DOF5.2; Short=AtDOF5.2;	SubName: Full=Uncharacterized protein {ECO:0000313|EMBL:ESR56765.1};	--	GO:0005634,nucleus; GO:0003700,DNA-binding transcription factor activity; GO:0046872,metal ion binding; GO:0043565,sequence-specific DNA binding; GO:0009908,flower development; GO:0006355,regulation of transcription, DNA-templated; GO:0006351,transcription, DNA-templated	Dof domain, zinc finger
Cluster-21629.40996	C2H2	TF	C2H2	14.6631	118.342	8.07075	3.01270343946534	up	K00521 ferric-chelate reductase [EC:1.16.1.7] | (RefSeq) ferric reduction oxidase 7, chloroplastic-like (A)	hypothetical protein CICLE_v10029007mg [Citrus clementina]	RecName: Full=NAC domain-containing protein 22 {ECO:0000303|PubMed:15029955}; Short=ONAC022 {ECO:0000303|PubMed:15029955};	SubName: Full=Uncharacterized protein {ECO:0000313|EMBL:ESR35717.1};	--	GO:0005634,nucleus; GO:0043565,sequence-specific DNA binding; GO:1901002,positive regulation of response to salt stress; GO:1902584,positive regulation of response to water deprivation; GO:0045893,positive regulation of transcription, DNA-templated; GO:0006351,transcription, DNA-templated	No apical meristem (NAM) protein
Cluster-21629.92894	C2H2	TF	C2H2	10.3355	81.072	7.84401	2.97159160358059	up	K15777 4,5-DOPA dioxygenase extradiol [EC:1.13.11.-] | (RefSeq) uncharacterized protein LOC110630336 (A)	hypothetical protein CISIN_1g043467mg [Citrus sinensis]	RecName: Full=Mini zinc finger protein 3; Short=AtMIF3;	SubName: Full=Uncharacterized protein {ECO:0000313|EMBL:KDO55569.1};	--	GO:0005737,cytoplasm; GO:0005634,nucleus; GO:0046872,metal ion binding; GO:0042803,protein homodimerization activity; GO:0007275,multicellular organism development; GO:0048509,regulation of meristem development; GO:0006355,regulation of transcription, DNA-templated; GO:0006351,transcription, DNA-templated	ZF-HD protein dimerisation region
Cluster-21629.235884	C2H2	TF	C2H2	16.7706	113.546	6.77053	2.75926916281278	up	K12130 pseudo-response regulator 5 | (RefSeq) two-component response regulator-like APRR5 (A)	hypothetical protein CICLE_v10019177mg [Citrus clementina]	RecName: Full=Two-component response regulator-like APRR5; AltName: Full=Pseudo-response regulator 5;	SubName: Full=Uncharacterized protein {ECO:0000313|EMBL:ESR54490.1};	GATA-4/5/6 transcription factors	GO:0005634,nucleus; GO:0000160,phosphorelay signal transduction system; GO:0006355,regulation of transcription, DNA-templated; GO:0048511,rhythmic process; GO:0006351,transcription, DNA-templated	Response regulator receiver domain
Cluster-21629.186973	C2H2	TF	C2H2	39.8288	247.532	6.21489	2.63572822494462	up	K00521 ferric-chelate reductase [EC:1.16.1.7] | (RefSeq) ferric reduction oxidase 7, chloroplastic-like (A)	hypothetical protein CICLE_v10032304mg [Citrus clementina]	RecName: Full=NAC transcription factor 29; Short=AtNAC029; AltName: Full=Protein NAC-LIKE, ACTIVATED BY AP3/PI; Short=AtNAP;	SubName: Full=Uncharacterized protein {ECO:0000313|EMBL:ESR51967.1};	--	GO:0005634,nucleus; GO:0003677,DNA binding; GO:0003700,DNA-binding transcription factor activity; GO:0009793,embryo development ending in seed dormancy; GO:0009908,flower development; GO:0009835,fruit ripening; GO:0010150,leaf senescence; GO:0009825,multidimensional cell growth; GO:0006351,transcription, DNA-templated	No apical meristem (NAM) protein
Cluster-21629.129475	C2H2	TF	C2H2	936.123	162.438	0.173522	-2.52680866901448	down	K00521 ferric-chelate reductase [EC:1.16.1.7] | (RefSeq) ferric reduction oxidase 7, chloroplastic-like (A)	PREDICTED: NAC domain-containing protein 90-like isoform X1 [Citrus sinensis]	RecName: Full=NAC domain-containing protein 90; Short=ANAC090;	SubName: Full=Uncharacterized protein {ECO:0000313|EMBL:GAY33054.1};	--	GO:0005634,nucleus; GO:0003677,DNA binding; GO:0003700,DNA-binding transcription factor activity; GO:0006351,transcription, DNA-templated	No apical meristem (NAM) protein
Cluster-21629.67888	C2H2	TF	C2H2	29.257	5.40052	0.184589	-2.43761299168469	down	--	hypothetical protein CICLE_v10017198mg [Citrus clementina]	RecName: Full=Protein TIFY 5A {ECO:0000303|PubMed:17499004}; AltName: Full=Jasmonate ZIM domain-containing protein 8 {ECO:0000303|PubMed:17637675};	SubName: Full=Uncharacterized protein {ECO:0000313|EMBL:ESR62952.1};	--	GO:0005634,nucleus; GO:0003714,transcription corepressor activity; GO:0006952,defense response; GO:1903507,negative regulation of nucleic acid-templated transcription; GO:0031347,regulation of defense response; GO:2000022,regulation of jasmonic acid mediated signaling pathway; GO:0006355,regulation of transcription, DNA-templated; GO:0009611,response to wounding; GO:0006351,transcription, DNA-tem…	tify domain
Cluster-21629.94066	C2H2	TF	C2H2	57.6254	11.2825	0.195791	-2.35261305915578	down	K09286 EREBP-like factor | (RefSeq) ethylene-responsive transcription factor RAP2-2-like (A)	ethylene-responsive transcription factor ABR1-like [Durio zibethinus]	RecName: Full=Ethylene-responsive transcription factor ERF110;	SubName: Full=AP2 domain-containing transcription factor family protein {ECO:0000313|EMBL:EEE93708.2};	--	GO:0005634,nucleus; GO:0003677,DNA binding; GO:0003700,DNA-binding transcription factor activity; GO:0009873,ethylene-activated signaling pathway; GO:0045893,positive regulation of transcription, DNA-templated; GO:0048510,regulation of timing of transition from vegetative to reproductive phase; GO:0006351,transcription, DNA-templated	AP2 domain
Cluster-21629.90350	C2H2	TF	C2H2	194.896	43.412	0.222745	-2.16653692621378	down	K00521 ferric-chelate reductase [EC:1.16.1.7] | (RefSeq) ferric reduction oxidase 7, chloroplastic-like (A)	hypothetical protein CICLE_v10006695mg, partial [Citrus clementina]	RecName: Full=Transcription factor JUNGBRUNNEN 1; AltName: Full=NAC domain-containing protein 42; Short=ANAC042;	SubName: Full=Uncharacterized protein {ECO:0000313|EMBL:ESR35449.1}; Flags: Fragment;	--	GO:0005634,nucleus; GO:0003677,DNA binding; GO:0003700,DNA-binding transcription factor activity; GO:0009718,anthocyanin-containing compound biosynthetic process; GO:0010120,camalexin biosynthetic process; GO:0042538,hyperosmotic salinity response; GO:0010150,leaf senescence; GO:1900056,negative regulation of leaf senescence; GO:0006561,proline biosynthetic process; GO:0006351,transcription, DNA-…	No apical meristem (NAM) protein
Cluster-21629.104551	C2H2	TF	C2H2	18.5176	71.7089	3.87248	1.95325613417833	up	--	PREDICTED: probable serine/threonine-protein kinase mps1 isoform X2 [Citrus sinensis]	--	SubName: Full=Uncharacterized protein {ECO:0000313|EMBL:KDO61000.1};	--	--	Myb/SANT-like DNA-binding domain
Cluster-21629.239814	C2H2	TF	C2H2	61.6304	234.459	3.80428	1.92762221985023	up	K14484 auxin-responsive protein IAA | (RefSeq) auxin-responsive protein IAA1 (A)	PREDICTED: auxin-responsive protein IAA1 [Citrus sinensis]	RecName: Full=Auxin-responsive protein IAA17; AltName: Full=Auxin response 3; AltName: Full=Indoleacetic acid-induced protein 17;	RecName: Full=Auxin-responsive protein {ECO:0000256|RuleBase:RU004549};	--	GO:0005634,nucleus; GO:0003700,DNA-binding transcription factor activity; GO:0042802,identical protein binding; GO:0009734,auxin-activated signaling pathway; GO:1900057,positive regulation of leaf senescence; GO:0009733,response to auxin; GO:0006351,transcription, DNA-templated	AUX/IAA family
Cluster-21629.143422	C2H2	TF	C2H2	215.327	57.6345	0.26766	-1.90152440081802	down	K13422 transcription factor MYC2 | (RefSeq) transcription factor MYC2-like (A)	hypothetical protein CICLE_v10001683mg [Citrus clementina]	RecName: Full=Transcription factor bHLH93; AltName: Full=Basic helix-loop-helix protein 93; Short=AtbHLH93; Short=bHLH 93; AltName: Full=Transcription factor EN 47; AltName: Full=bHLH transcription factor bHLH093;	SubName: Full=Uncharacterized protein {ECO:0000313|EMBL:ESR46982.1};	--	GO:0005634,nucleus; GO:0003677,DNA binding; GO:0003700,DNA-binding transcription factor activity; GO:0046983,protein dimerization activity; GO:0045487,gibberellin catabolic process; GO:0007275,multicellular organism development; GO:0010371,regulation of gibberellin biosynthetic process; GO:0006351,transcription, DNA-templated	Helix-loop-helix DNA-binding domain
Cluster-21629.142336	C2H2	TF	C2H2	129.482	44.8049	0.346031	-1.53102479955485	down	K09338 homeobox-leucine zipper protein | (RefSeq) homeobox-leucine zipper protein ATHB-15 (A)	Class III HD-Zip protein 8 isoform 1 [Theobroma cacao]	RecName: Full=Homeobox-leucine zipper protein ATHB-8; AltName: Full=HD-ZIP protein ATHB-8; AltName: Full=Homeodomain transcription factor ATHB-8;	SubName: Full=Class III HD-Zip protein 8 isoform 1 {ECO:0000313|EMBL:EOY29771.1};	--	GO:0005634,nucleus; GO:0003677,DNA binding; GO:0003700,DNA-binding transcription factor activity; GO:0008289,lipid binding; GO:0030154,cell differentiation; GO:0010014,meristem initiation; GO:0045597,positive regulation of cell differentiation; GO:0008284,positive regulation of cell proliferation; GO:0010072,primary shoot apical meristem specification; GO:0010067,procambium histogenesis; GO:00097…	bZIP transcription factor
Cluster-21629.92893	C2H2	TF	C2H2	23.6831	63.7799	2.69305	1.42924152833105	up	K19199 histone-lysine N-methyltransferase SETD3 [EC:2.1.1.43] | (RefSeq) ribulose-1,5 bisphosphate carboxylase/oxygenase large subunit N-methyltransferase, chloroplastic (A)	hypothetical protein CISIN_1g010607mg [Citrus sinensis]	RecName: Full=[Fructose-bisphosphate aldolase]-lysine N-methyltransferase, chloroplastic; EC=2.1.1.259; AltName: Full=Aldolases N-methyltransferase; AltName: Full=[Ribulose-bisphosphate carboxylase]-lysine N-methyltransferase-like; Short=AtLSMT-L; Short=LSMT-like enzyme; Flags: Precursor;	SubName: Full=Uncharacterized protein {ECO:0000313|EMBL:KDO50962.1};	N-methyltransferase	GO:0009507,chloroplast; GO:0009570,chloroplast stroma; GO:0030785,[ribulose-bisphosphate carboxylase]-lysine N-methyltransferase activity; GO:0016279,protein-lysine N-methyltransferase activity; GO:0018026,peptidyl-lysine monomethylation; GO:0018023,peptidyl-lysine trimethylation	SET domain
Cluster-21629.215159	C2H2	TF	C2H2	45.5275	17.1958	0.377703	-1.40467742828814	down	K09286 EREBP-like factor | (RefSeq) hypothetical protein (A)	hypothetical protein CISIN_1g043184mg, partial [Citrus sinensis]	RecName: Full=Ethylene-responsive transcription factor ERF113; AltName: Full=Protein RELATED TO AP2 6L {ECO:0000305};	SubName: Full=Uncharacterized protein {ECO:0000313|EMBL:KDO58152.1}; Flags: Fragment;	--	GO:0005634,nucleus; GO:0003700,DNA-binding transcription factor activity; GO:0043565,sequence-specific DNA binding; GO:0071497,cellular response to freezing; GO:0009873,ethylene-activated signaling pathway; GO:0019760,glucosinolate metabolic process; GO:0045893,positive regulation of transcription, DNA-templated; GO:0009737,response to abscisic acid; GO:0009723,response to ethylene; GO:0009753,re…	AP2 domain
Cluster-21629.40993	C2H2	TF	C2H2	35.3617	88.6696	2.5075	1.32625248412682	up	K00521 ferric-chelate reductase [EC:1.16.1.7] | (RefSeq) ferric reduction oxidase 7, chloroplastic-like (A)	hypothetical protein CICLE_v10000612mg [Citrus clementina]	RecName: Full=NAC domain-containing protein 17 {ECO:0000303|PubMed:15029955}; Short=ANAC017 {ECO:0000303|PubMed:15029955}; AltName: Full=Protein NTM1-like 7 {ECO:0000303|PubMed:17158162}; AltName: Full=Protein REGULATORS OF AOX1A 2 {ECO:0000303|PubMed:24045017};	SubName: Full=Uncharacterized protein {ECO:0000313|EMBL:ESR47808.1};	--	GO:0005789,endoplasmic reticulum membrane; GO:0016021,integral component of membrane; GO:0005634,nucleus; GO:0003677,DNA binding; GO:0003700,DNA-binding transcription factor activity; GO:0070301,cellular response to hydrogen peroxide; GO:0006351,transcription, DNA-templated	No apical meristem (NAM) protein
Cluster-21629.133787	C2H2	TF	C2H2	160.068	66.5107	0.415514	-1.2670307616167	down	K09060 plant G-box-binding factor | (RefSeq) hypothetical protein (A)	hypothetical protein CISIN_1g014660mg [Citrus sinensis]	RecName: Full=Common plant regulatory factor 1; Short=CPRF-1;	SubName: Full=Uncharacterized protein {ECO:0000313|EMBL:KDO86387.1};	--	GO:0005634,nucleus; GO:0003677,DNA binding; GO:0003700,DNA-binding transcription factor activity; GO:0006351,transcription, DNA-templated	Autophagy protein 16 (ATG16)
Cluster-21629.121005	C2H2	TF	C2H2	29.875	69.7589	2.33503	1.22343877897978	up	K00521 ferric-chelate reductase [EC:1.16.1.7] | (RefSeq) ferric reduction oxidase 7, chloroplastic-like (A)	hypothetical protein CUMW_118780 [Citrus unshiu]	RecName: Full=NAC domain-containing protein 21/22; Short=ANAC021/ANAC022;	SubName: Full=Uncharacterized protein {ECO:0000313|EMBL:GAY49396.1};	--	GO:0005634,nucleus; GO:0003677,DNA binding; GO:0003700,DNA-binding transcription factor activity; GO:0009734,auxin-activated signaling pathway; GO:0048527,lateral root development; GO:0010072,primary shoot apical meristem specification; GO:0006351,transcription, DNA-templated	No apical meristem (NAM) protein
Cluster-21629.9945	C2H2	TF	C2H2	46.8491	20.3017	0.433342	-1.20642226143463	down	K13424 WRKY transcription factor 33 | (RefSeq) probable WRKY transcription factor 33 isoform X1 (A)	hypothetical protein CISIN_1g008964mg [Citrus sinensis]	RecName: Full=WRKY transcription factor 42 {ECO:0000303|Ref.1}; AltName: Full=WRKY DNA-binding protein 42 {ECO:0000303|Ref.1};	SubName: Full=Uncharacterized protein {ECO:0000313|EMBL:KDO62075.1};	--	GO:0005634,nucleus; GO:0003700,DNA-binding transcription factor activity; GO:0043565,sequence-specific DNA binding; GO:0044212,transcription regulatory region DNA binding; GO:0045892,negative regulation of transcription, DNA-templated; GO:0006351,transcription, DNA-templated	WRKY DNA -binding domain
Cluster-21629.149837	C2H2	TF	C2H2	16.5727	37.485	2.26185	1.17750608677249	up	K15032 mTERF domain-containing protein, mitochondrial | (RefSeq) hypothetical protein (A)	hypothetical protein CISIN_1g023626mg [Citrus sinensis]	RecName: Full=Transcription termination factor MTEF1, chloroplastic {ECO:0000305}; AltName: Full=Mitochondrial transcription termination factor 1 {ECO:0000303|PubMed:23087700}; AltName: Full=Protein EMBRYO DEFECTIVE 93 {ECO:0000305}; AltName: Full=Protein SINGLET OXYGEN-LINKED DEATH ACTIVATOR 10 {ECO:0000303|PubMed:19563435}; Flags: Precursor;	SubName: Full=Uncharacterized protein {ECO:0000313|EMBL:KDO51446.1};	Mitochondrial transcription termination factor, mTERF	GO:0009507,chloroplast; GO:0003690,double-stranded DNA binding; GO:0019843,rRNA binding; GO:0003727,single-stranded RNA binding; GO:0009658,chloroplast organization; GO:0006353,DNA-templated transcription, termination; GO:0009793,embryo development ending in seed dormancy; GO:0006355,regulation of transcription, DNA-templated; GO:0042255,ribosome assembly; GO:0008380,RNA splicing	mTERF
Cluster-21629.77403	C2H2	TF	C2H2	30.2278	67.9065	2.24649	1.16767380079201	up	K12835 ATP-dependent RNA helicase DDX42 [EC:3.6.4.13] | (RefSeq) DEAD-box ATP-dependent RNA helicase 24 isoform X1 (A)	PREDICTED: probable WRKY transcription factor 23 [Citrus sinensis]	RecName: Full=Probable WRKY transcription factor 23; AltName: Full=WRKY DNA-binding protein 23;	SubName: Full=Uncharacterized protein {ECO:0000313|EMBL:KDO86946.1};	--	GO:0005634,nucleus; GO:0003700,DNA-binding transcription factor activity; GO:0043565,sequence-specific DNA binding; GO:0009733,response to auxin; GO:0009624,response to nematode; GO:0006351,transcription, DNA-templated	Nuclear RNA-splicing-associated protein
Cluster-21629.25430	C2H2	TF	C2H2	26.5744	12.5685	0.472955	-1.08022578418575	down	K09284 AP2-like factor, euAP2 lineage | (RefSeq) AP2-like ethylene-responsive transcription factor TOE3 isoform X1 (A)	AP2 domain-containing protein [Cephalotus follicularis]	RecName: Full=Ethylene-responsive transcription factor RAP2-7; AltName: Full=Protein RELATED TO APETALA2 7; AltName: Full=Protein TARGET OF EAT 1;	SubName: Full=AP2 domain-containing protein {ECO:0000313|EMBL:GAV63715.1};	--	GO:0005634,nucleus; GO:0003677,DNA binding; GO:0003700,DNA-binding transcription factor activity; GO:0009873,ethylene-activated signaling pathway; GO:0007275,multicellular organism development; GO:0006351,transcription, DNA-templated	AP2 domain
Cluster-21629.141390	C2C2-YABBY	TF	C2C2->C2C2-YABBY	16.2421	336.772	20.7345	4.37396209324075	up	K14431 transcription factor TGA | (RefSeq) transcription factor HBP-1b(c38) (A)	PREDICTED: transcription factor HBP-1b(c38) isoform X1 [Citrus sinensis]	RecName: Full=Transcription factor TGA9 {ECO:0000303|PubMed:20805327}; AltName: Full=Protein TGACG (TGA) motif-binding protein 9 {ECO:0000303|PubMed:20805327}; AltName: Full=bZIP transcription factor 21 {ECO:0000303|PubMed:11906833}; Short=AtbZIP21 {ECO:0000303|PubMed:11906833};	SubName: Full=Uncharacterized protein {ECO:0000313|EMBL:GAY68115.1};	--	GO:0005634,nucleus; GO:0003700,DNA-binding transcription factor activity; GO:0042803,protein homodimerization activity; GO:0043565,sequence-specific DNA binding; GO:0048653,anther development; GO:0071588,hydrogen peroxide mediated signaling pathway; GO:0002237,response to molecule of bacterial origin; GO:0006351,transcription, DNA-templated	bZIP Maf transcription factor
Cluster-21629.794	C2C2-YABBY	TF	C2C2->C2C2-YABBY	88.6349	15.2585	0.17215	-2.53826538647711	down	K13424 WRKY transcription factor 33 | (RefSeq) probable WRKY transcription factor 33 (A)	hypothetical protein CISIN_1g009794mg [Citrus sinensis]	RecName: Full=Probable WRKY transcription factor 61; AltName: Full=WRKY DNA-binding protein 61;	SubName: Full=Uncharacterized protein {ECO:0000313|EMBL:KDO76066.1};	--	GO:0005634,nucleus; GO:0003700,DNA-binding transcription factor activity; GO:0043565,sequence-specific DNA binding; GO:0006351,transcription, DNA-templated	WRKY DNA -binding domain
Cluster-21629.159245	C2C2-YABBY	TF	C2C2->C2C2-YABBY	299.995	93.0204	0.310074	-1.68931691452493	down	K09422 transcription factor MYB, plant | (RefSeq) myb-related protein Myb4-like (A)	hypothetical protein OsI_16650 [Oryza sativa Indica Group]	RecName: Full=Transcription factor MYB4 {ECO:0000305}; AltName: Full=Myb-related protein 4 {ECO:0000305}; Short=OsMyb4 {ECO:0000303|PubMed:14675437}; AltName: Full=Transcription factor RLTR1 {ECO:0000312|EMBL:AAP92750.1};	SubName: Full=Uncharacterized protein {ECO:0000313|EMBL:EAY94854.1};	Transcription factor, Myb superfamily	GO:0005634,nucleus; GO:0000981,DNA-binding transcription factor activity, RNA polymerase II-specific; GO:0043565,sequence-specific DNA binding; GO:0001135,RNA polymerase II transcription regulator recruiting activity; GO:0044212,transcription regulatory region DNA binding; GO:0030154,cell differentiation; GO:0045893,positive regulation of transcription, DNA-templated; GO:0006357,regulation of tra…	SLIDE
Cluster-21629.90412	C2C2-YABBY	TF	C2C2->C2C2-YABBY	107.208	50.3097	0.469271	-1.09150791401515	down	K09286 EREBP-like factor | (RefSeq) ethylene-responsive transcription factor ERF105-like (A)	PREDICTED: ethylene-responsive transcription factor ERF107 [Citrus sinensis]	RecName: Full=Ethylene-responsive transcription factor ERF106;	SubName: Full=Uncharacterized protein {ECO:0000313|EMBL:KDO40009.1};	--	GO:0005634,nucleus; GO:0003677,DNA binding; GO:0003700,DNA-binding transcription factor activity; GO:0009873,ethylene-activated signaling pathway; GO:0006351,transcription, DNA-templated	AP2 domain
Cluster-21629.92094	C2C2-YABBY	TF	C2C2->C2C2-YABBY	21.1558	43.668	2.06412	1.04552649048916	up	K14486 auxin response factor | (RefSeq) auxin response factor 11-like (A)	PREDICTED: auxin response factor 18-like [Citrus sinensis]	RecName: Full=Auxin response factor 18;	RecName: Full=Auxin-responsive protein {ECO:0000256|RuleBase:RU004549}; Flags: Fragment;	--	GO:0005634,nucleus; GO:0003677,DNA binding; GO:0003700,DNA-binding transcription factor activity; GO:0009734,auxin-activated signaling pathway; GO:0006351,transcription, DNA-templated	AUX/IAA family
Cluster-21629.156665	C2C2-GATA	TF	C2C2->C2C2-GATA	9.01166	172.596	19.1526	4.25946656644169	up	K12835 ATP-dependent RNA helicase DDX42 [EC:3.6.4.13] | (RefSeq) DEAD-box ATP-dependent RNA helicase 24 isoform X1 (A)	hypothetical protein CISIN_1g031298mg [Citrus sinensis]	RecName: Full=Probable WRKY transcription factor 75; AltName: Full=WRKY DNA-binding protein 75;	SubName: Full=Uncharacterized protein {ECO:0000313|EMBL:KDO64417.1};	--	GO:0005634,nucleus; GO:0003700,DNA-binding transcription factor activity; GO:0000978,RNA polymerase II proximal promoter sequence-specific DNA binding; GO:0044212,transcription regulatory region DNA binding; GO:0010055,atrichoblast differentiation; GO:0048527,lateral root development; GO:0000122,negative regulation of transcription by RNA polymerase II; GO:0043620,regulation of DNA-templated tran…	WRKY DNA -binding domain
Cluster-21629.247999	C2C2-GATA	TF	C2C2->C2C2-GATA	24.9655	65.304	2.61577	1.38723397150484	up	K09422 transcription factor MYB, plant | (RefSeq) transcription factor MYB59 (A)	PREDICTED: transcription factor MYB59 isoform X1 [Citrus sinensis]	RecName: Full=Transcription factor MYB59; AltName: Full=Myb-related protein 59; Short=AtMYB59;	SubName: Full=Uncharacterized protein {ECO:0000313|EMBL:KDO72964.1};	Transcription factor, Myb superfamily	GO:0005634,nucleus; GO:0003700,DNA-binding transcription factor activity; GO:0000981,DNA-binding transcription factor activity, RNA polymerase II-specific; GO:0043565,sequence-specific DNA binding; GO:0001135,RNA polymerase II transcription regulator recruiting activity; GO:0044212,transcription regulatory region DNA binding; GO:0030154,cell differentiation; GO:0006357,regulation of transcription…	Nuclear RNA-splicing-associated protein
Cluster-21629.155942	C2C2-GATA	TF	C2C2->C2C2-GATA	222.741	105.546	0.473852	-1.07749164094706	down	K04733 interleukin-1 receptor-associated kinase 4 [EC:2.7.11.1] | (RefSeq) leucine-rich repeat receptor-like serine/threonine/tyrosine-protein kinase SOBIR1 (A)	hypothetical protein CUMW_268720 [Citrus unshiu]	RecName: Full=Leucine-rich repeat receptor-like serine/threonine/tyrosine-protein kinase SOBIR1; EC=2.7.10.1; EC=2.7.11.1; AltName: Full=Protein EVERSHED; AltName: Full=Protein SUPPRESSOR OF BIR1-1; Flags: Precursor;	SubName: Full=Uncharacterized protein {ECO:0000313|EMBL:GAY69019.1};	--	GO:0016021,integral component of membrane; GO:0005886,plasma membrane; GO:0005524,ATP binding; GO:0004674,protein serine/threonine kinase activity; GO:0004713,protein tyrosine kinase activity; GO:0004714,transmembrane receptor protein tyrosine kinase activity; GO:0006952,defense response; GO:0010942,positive regulation of cell death; GO:0031349,positive regulation of defense response	--
Cluster-24393.0	C2C2-Dof	TF	C2C2->C2C2-Dof	57.1018	7.68386	0.134564	-2.89363245916617	down	K14484 auxin-responsive protein IAA | (RefSeq) auxin-responsive protein IAA26-like (A)	hypothetical protein CUMW_171670 [Citrus unshiu]	RecName: Full=Auxin-responsive protein IAA26; AltName: Full=Indoleacetic acid-induced protein 26; AltName: Full=Phytochrome-associated protein 1;	SubName: Full=Uncharacterized protein {ECO:0000313|EMBL:GAY56403.1};	--	GO:0005634,nucleus; GO:0003700,DNA-binding transcription factor activity; GO:0009734,auxin-activated signaling pathway; GO:0009733,response to auxin; GO:0006351,transcription, DNA-templated	AUX/IAA family
Cluster-21629.48502	C2C2-Dof	TF	C2C2->C2C2-Dof	10.4974	62.3803	5.94247	2.57106182668637	up	K12501 homogentisate solanesyltransferase [EC:2.5.1.117] | (RefSeq) hypothetical protein (A)	PREDICTED: trihelix transcription factor ASIL1 [Citrus sinensis]	RecName: Full=Trihelix transcription factor ASIL2 {ECO:0000305}; AltName: Full=6B-interacting protein 1-like 2 {ECO:0000303|PubMed:21330492}; AltName: Full=Trihelix DNA-binding protein ASIL2 {ECO:0000305};	SubName: Full=Uncharacterized protein {ECO:0000313|EMBL:KDO58852.1};	Transcription factor GT-2 and related proteins, contains trihelix DNA-binding/SANT domain	GO:0005634,nucleus; GO:0003700,DNA-binding transcription factor activity; GO:0043565,sequence-specific DNA binding; GO:0009793,embryo development ending in seed dormancy; GO:0006355,regulation of transcription, DNA-templated; GO:0010431,seed maturation; GO:0006351,transcription, DNA-templated	Myb/SANT-like DNA-binding domain
Cluster-21629.159181	C2C2-Dof	TF	C2C2->C2C2-Dof	350.341	62.805	0.179268	-2.47980754071523	down	K09419 heat shock transcription factor, other eukaryote | (RefSeq) heat shock factor protein HSF24 (A)	PREDICTED: heat shock factor protein HSF24 [Citrus sinensis]	RecName: Full=Heat shock factor protein HSF24; AltName: Full=Heat shock transcription factor 24; Short=HSTF 24; AltName: Full=Heat stress transcription factor;	SubName: Full=Uncharacterized protein {ECO:0000313|EMBL:GAY52395.1};	Heat shock transcription factor	GO:0005634,nucleus; GO:0003700,DNA-binding transcription factor activity; GO:0043565,sequence-specific DNA binding; GO:0006351,transcription, DNA-templated	HSF-type DNA-binding
Cluster-21629.158292	C2C2-Dof	TF	C2C2->C2C2-Dof	275.294	50.3859	0.183026	-2.44988022645372	down	K09338 homeobox-leucine zipper protein | (RefSeq) hypothetical protein (A)	hypothetical protein CICLE_v10017539mg [Citrus clementina]	RecName: Full=Homeobox-leucine zipper protein HAT5; AltName: Full=HD-ZIP protein ATHB-1; AltName: Full=Homeodomain transcription factor ATHB-1; AltName: Full=Homeodomain-leucine zipper protein HAT5; Short=HD-ZIP protein 5;	SubName: Full=Uncharacterized protein {ECO:0000313|EMBL:GAY46728.1};	Transcription factor HEX, contains HOX and HALZ domains	GO:0005634,nucleus; GO:0003700,DNA-binding transcription factor activity; GO:0042803,protein homodimerization activity; GO:0043565,sequence-specific DNA binding; GO:0009965,leaf morphogenesis; GO:0045893,positive regulation of transcription, DNA-templated; GO:0009637,response to blue light; GO:0009651,response to salt stress; GO:0006351,transcription, DNA-templated	Homeobox domain
Cluster-21629.159180	C2C2-Dof	TF	C2C2->C2C2-Dof	102.83	19.5078	0.189709	-2.39814286179697	down	K09286 EREBP-like factor | (RefSeq) putative dehydration-responsive element-binding protein 2H (A)	hypothetical protein CICLE_v10032029mg [Citrus clementina]	RecName: Full=Dehydration-responsive element-binding protein 2A; Short=Protein DREB2A;	SubName: Full=Uncharacterized protein {ECO:0000313|EMBL:GAY40507.1};	--	GO:0005634,nucleus; GO:0003700,DNA-binding transcription factor activity; GO:0043565,sequence-specific DNA binding; GO:0044212,transcription regulatory region DNA binding; GO:0010286,heat acclimation; GO:0045893,positive regulation of transcription, DNA-templated; GO:0009408,response to heat; GO:0042542,response to hydrogen peroxide; GO:0010224,response to UV-B; GO:0009414,response to water depri…	AP2 domain
Cluster-21629.233177	C2C2-Dof	TF	C2C2->C2C2-Dof	6.8631	36.1115	5.26169	2.39552585068527	up	K14431 transcription factor TGA | (RefSeq) hypothetical protein (A)	hypothetical protein CICLE_v10004036mg [Citrus clementina]	RecName: Full=Transcription factor TGA7; AltName: Full=bZIP transcription factor 50; Short=AtbZIP50;	SubName: Full=Uncharacterized protein {ECO:0000313|EMBL:ESR47319.1};	--	GO:0005634,nucleus; GO:0003700,DNA-binding transcription factor activity; GO:0043565,sequence-specific DNA binding; GO:0042742,defense response to bacterium; GO:0006351,transcription, DNA-templated	Basic region leucine zipper
Cluster-21629.197919	C2C2-Dof	TF	C2C2->C2C2-Dof	69.0646	17.2976	0.250456	-1.99737247512645	down	K09060 plant G-box-binding factor | (RefSeq) hypothetical protein (A)	hypothetical protein CUMW_133840 [Citrus unshiu]	RecName: Full=G-box-binding factor 3; AltName: Full=bZIP transcription factor 55; Short=AtbZIP55;	SubName: Full=Uncharacterized protein {ECO:0000313|EMBL:GAY51389.1};	--	GO:0005829,cytosol; GO:0005634,nucleus; GO:0003700,DNA-binding transcription factor activity; GO:0043565,sequence-specific DNA binding; GO:0044212,transcription regulatory region DNA binding; GO:0009737,response to abscisic acid; GO:0006351,transcription, DNA-templated	Autophagy protein 16 (ATG16)
Cluster-21629.128147	C2C2-Dof	TF	C2C2->C2C2-Dof	71.6207	18.0477	0.25199	-1.98855992386436	down	K09422 transcription factor MYB, plant | (RefSeq) transcription factor MYB108-like (A)	transcription factor MYB108-like [Durio zibethinus]	RecName: Full=Transcription factor MYB2 {ECO:0000305}; AltName: Full=Myb-related protein 2 {ECO:0000305}; Short=OsMYB2 {ECO:0000303|PubMed:22301384};	SubName: Full=Uncharacterized protein {ECO:0000313|EMBL:GAY44892.1};	Transcription factor, Myb superfamily	GO:0005634,nucleus; GO:0000981,DNA-binding transcription factor activity, RNA polymerase II-specific; GO:0043565,sequence-specific DNA binding; GO:0001135,RNA polymerase II transcription regulator recruiting activity; GO:0044212,transcription regulatory region DNA binding; GO:0030154,cell differentiation; GO:1901002,positive regulation of response to salt stress; GO:1902584,positive regulation of…	Myb-like DNA-binding domain
Cluster-21629.49205	C2C2-Dof	TF	C2C2->C2C2-Dof	23.8819	7.81442	0.327211	-1.61170598451366	down	K14492 two-component response regulator ARR-A family | (RefSeq) hypothetical protein (A)	hypothetical protein CICLE_v10002312mg [Citrus clementina]	RecName: Full=Two-component response regulator ORR10 {ECO:0000305}; AltName: Full=OsRR10 {ECO:0000303|PubMed:16919402}; AltName: Full=OsRRA2 {ECO:0000303|PubMed:16891544};	SubName: Full=Uncharacterized protein {ECO:0000313|EMBL:ESR47455.1};	GATA-4/5/6 transcription factors	GO:0005634,nucleus; GO:0009736,cytokinin-activated signaling pathway; GO:0000160,phosphorelay signal transduction system; GO:0006355,regulation of transcription, DNA-templated; GO:0006351,transcription, DNA-templated	Response regulator receiver domain
Cluster-21629.102153	C2C2-Dof	TF	C2C2->C2C2-Dof	38.0248	13.5884	0.357357	-1.48456145257908	down	K12129 pseudo-response regulator 7 | (RefSeq) two-component response regulator-like APRR7 (A)	hypothetical protein CISIN_1g038567mg [Citrus sinensis]	RecName: Full=Two-component response regulator-like APRR7; AltName: Full=Pseudo-response regulator 7;	SubName: Full=Uncharacterized protein {ECO:0000313|EMBL:KDO73054.1};	GATA-4/5/6 transcription factors	GO:0005739,mitochondrion; GO:0005634,nucleus; GO:0003677,DNA binding; GO:0007623,circadian rhythm; GO:0045892,negative regulation of transcription, DNA-templated; GO:0000160,phosphorelay signal transduction system; GO:0010017,red or far-red light signaling pathway; GO:0006355,regulation of transcription, DNA-templated; GO:0006351,transcription, DNA-templated	Divergent CCT motif
Cluster-21629.10819	C2C2-Dof	TF	C2C2->C2C2-Dof	53.6954	20.0169	0.372785	-1.42358314278559	down	K12486 stromal membrane-associated protein | (RefSeq) ARF GTPase-activating protein GIT2-like isoform X1 (A)	hypothetical protein CICLE_v10028013mg [Citrus clementina]	RecName: Full=BTB/POZ domain-containing protein At3g44820;	SubName: Full=Uncharacterized protein {ECO:0000313|EMBL:ESR37603.1};	--	GO:0016567,protein ubiquitination	BTB/POZ domain
Cluster-21629.152192	bZIP	TF	bZIP	11.3229	377.251	33.3176	5.05821277614228	up	K13415 protein brassinosteroid insensitive 1 [EC:2.7.10.1 2.7.11.1] | (RefSeq) uncharacterized LOC103401427 (A)	PREDICTED: squamosa promoter-binding protein 1-like [Juglans regia]	RecName: Full=Squamosa promoter-binding-like protein 4;	SubName: Full=squamosa promoter-binding protein 1-like {ECO:0000313|RefSeq:XP_018814874.1};	--	GO:0005737,cytoplasm; GO:0005634,nucleus; GO:0003677,DNA binding; GO:0003700,DNA-binding transcription factor activity; GO:0046872,metal ion binding; GO:0009908,flower development; GO:0006355,regulation of transcription, DNA-templated; GO:0010321,regulation of vegetative phase change; GO:0006351,transcription, DNA-templated	SBP domain
Cluster-21629.144629	bZIP	TF	bZIP	45.0437	849.443	18.8582	4.23712118117451	up	K09422 transcription factor MYB, plant | (RefSeq) transcription factor MYB14-like (A)	hypothetical protein CUMW_010760 [Citrus unshiu]	RecName: Full=Transcription factor MYB4 {ECO:0000305}; AltName: Full=Myb-related protein 4 {ECO:0000305}; Short=OsMyb4 {ECO:0000303|PubMed:14675437}; AltName: Full=Transcription factor RLTR1 {ECO:0000312|EMBL:AAP92750.1};	SubName: Full=Uncharacterized protein {ECO:0000313|EMBL:GAY34308.1};	Transcription factor, Myb superfamily	GO:0005634,nucleus; GO:0000981,DNA-binding transcription factor activity, RNA polymerase II-specific; GO:0043565,sequence-specific DNA binding; GO:0001135,RNA polymerase II transcription regulator recruiting activity; GO:0044212,transcription regulatory region DNA binding; GO:0030154,cell differentiation; GO:0045893,positive regulation of transcription, DNA-templated; GO:0006357,regulation of tra…	SLIDE
Cluster-21629.174385	bZIP	TF	bZIP	39.055	634.818	16.2545	4.02276462820258	up	K08869 aarF domain-containing kinase | (RefSeq) predicted protein (A)	hypothetical protein CICLE_v10028910mg [Citrus clementina]	RecName: Full=Transcription factor DIVARICATA;	SubName: Full=Uncharacterized protein {ECO:0000313|EMBL:GAY37906.1};	Zuotin and related molecular chaperones (DnaJ superfamily), contains DNA-binding domains	GO:0005634,nucleus; GO:0003677,DNA binding; GO:0048262,determination of dorsal/ventral asymmetry; GO:0009908,flower development; GO:0006355,regulation of transcription, DNA-templated; GO:0006351,transcription, DNA-templated	Myb-like DNA-binding domain
Cluster-21629.5168	bZIP	TF	bZIP	33.8364	342.692	10.1279	3.34026281783185	up	K13425 WRKY transcription factor 22 | (RefSeq) probable WRKY transcription factor 27 (A)	hypothetical protein CRG98_046240 [Punica granatum]	RecName: Full=Probable WRKY transcription factor 15; AltName: Full=WRKY DNA-binding protein 15;	SubName: Full=Uncharacterized protein {ECO:0000313|EMBL:PKI33374.1};	--	GO:0005634,nucleus; GO:0005516,calmodulin binding; GO:0003700,DNA-binding transcription factor activity; GO:0043565,sequence-specific DNA binding; GO:0044212,transcription regulatory region DNA binding; GO:0010200,response to chitin; GO:0006351,transcription, DNA-templated	FLYWCH zinc finger domain
Cluster-21629.141259	bZIP	TF	bZIP	123.206	17.1459	0.139165	-2.84513429904492	down	K09286 EREBP-like factor | (RefSeq) RAP2.6; related to AP2 6 (A)	hypothetical protein CICLE_v10001138mg [Citrus clementina]	RecName: Full=Ethylene-responsive transcription factor ERF110;	SubName: Full=Uncharacterized protein {ECO:0000313|EMBL:ESR47737.1};	--	GO:0005634,nucleus; GO:0003677,DNA binding; GO:0003700,DNA-binding transcription factor activity; GO:0009873,ethylene-activated signaling pathway; GO:0045893,positive regulation of transcription, DNA-templated; GO:0048510,regulation of timing of transition from vegetative to reproductive phase; GO:0006351,transcription, DNA-templated	AP2 domain
Cluster-21629.230664	bZIP	TF	bZIP	14.4094	66.185	4.59318	2.19949288963222	up	K06236 collagen, type I, alpha | (RefSeq) hypothetical protein (A)	hypothetical protein CICLE_v10020171mg [Citrus clementina]	RecName: Full=Myb-related protein 2 {ECO:0000303|PubMed:21255164}; AltName: Full=Myb family transcription factor PHL9 {ECO:0000305}; AltName: Full=Protein NITROGEN STARVATION RESPONSE 1 {ECO:0000303|PubMed:15592750}; Short=AtNSR1 {ECO:0000303|PubMed:15592750}; AltName: Full=Protein PHR1-LIKE 9 {ECO:0000305};	SubName: Full=Uncharacterized protein {ECO:0000313|EMBL:ESR56619.1};	--	GO:0005634,nucleus; GO:0003677,DNA binding; GO:0003700,DNA-binding transcription factor activity; GO:0006351,transcription, DNA-templated	MYB-CC type transfactor, LHEQLE motif
Cluster-21629.55139	bZIP	TF	bZIP	26.1109	116.251	4.45218	2.1545128470007	up	K12130 pseudo-response regulator 5 | (RefSeq) two-component response regulator-like APRR5 (A)	hypothetical protein CICLE_v10019177mg [Citrus clementina]	RecName: Full=Two-component response regulator-like APRR5; AltName: Full=Pseudo-response regulator 5;	SubName: Full=Uncharacterized protein {ECO:0000313|EMBL:ESR54487.1};	GATA-4/5/6 transcription factors	GO:0005634,nucleus; GO:0000160,phosphorelay signal transduction system; GO:0006355,regulation of transcription, DNA-templated; GO:0048511,rhythmic process; GO:0006351,transcription, DNA-templated	Response regulator receiver domain
Cluster-21629.152286	bZIP	TF	bZIP	49.6311	213.743	4.30663	2.10655882464471	up	K22534 PR domain zinc finger protein 5 | (RefSeq) zinc finger protein ZAT4-like (A)	PREDICTED: zinc finger protein ZAT10-like [Citrus sinensis]	RecName: Full=Zinc finger protein AZF2; AltName: Full=Zinc-finger protein 2;	SubName: Full=Uncharacterized protein {ECO:0000313|EMBL:ESR36079.1};	FOG: Zn-finger	GO:0005634,nucleus; GO:0003677,DNA binding; GO:0003700,DNA-binding transcription factor activity; GO:0046872,metal ion binding; GO:0043565,sequence-specific DNA binding; GO:0044212,transcription regulatory region DNA binding; GO:0009738,abscisic acid-activated signaling pathway; GO:0009793,embryo development ending in seed dormancy; GO:0042538,hyperosmotic salinity response; GO:0045892,negative r…	Zinc-finger double domain
Cluster-21629.118894	bZIP	TF	bZIP	172.714	48.2705	0.279482	-1.83917251274822	down	K12130 pseudo-response regulator 5 | (RefSeq) two-component response regulator-like APRR5 (A)	hypothetical protein CISIN_1g005920mg [Citrus sinensis]	RecName: Full=Two-component response regulator-like APRR5; AltName: Full=Pseudo-response regulator 5;	SubName: Full=Uncharacterized protein {ECO:0000313|EMBL:KDO46370.1};	GATA-4/5/6 transcription factors	GO:0005634,nucleus; GO:0000160,phosphorelay signal transduction system; GO:0006355,regulation of transcription, DNA-templated; GO:0048511,rhythmic process; GO:0006351,transcription, DNA-templated	Response regulator receiver domain
Cluster-21629.30842	bZIP	TF	bZIP	116.04	38.4108	0.331013	-1.5950403839883	down	K14486 auxin response factor | (Kazusa) Lj1g3v2155550.1; - (A)	hypothetical protein CICLE_v10000693mg [Citrus clementina]	RecName: Full=Auxin response factor 17;	RecName: Full=Auxin response factor {ECO:0000256|RuleBase:RU004561};	--	GO:0005634,nucleus; GO:0003700,DNA-binding transcription factor activity; GO:0000987,proximal promoter sequence-specific DNA binding; GO:0048830,adventitious root development; GO:0009653,anatomical structure morphogenesis; GO:0009734,auxin-activated signaling pathway; GO:0052543,callose deposition in cell wall; GO:0009555,pollen development; GO:0010208,pollen wall assembly; GO:0006355,regulation …	B3 DNA binding domain
Cluster-21629.121234	bZIP	TF	bZIP	48.9432	123.638	2.52616	1.33694499371305	up	K10523 speckle-type POZ protein | (RefSeq) BTB/POZ and TAZ domain-containing protein 1-like (A)	hypothetical protein CUMW_130670 [Citrus unshiu]	RecName: Full=BTB/POZ and TAZ domain-containing protein 1; AltName: Full=BTB and TAZ domain protein 1;	SubName: Full=Uncharacterized protein {ECO:0000313|EMBL:GAY50964.1};	CREB binding protein/P300 and related TAZ Zn-finger proteins	GO:0005737,cytoplasm; GO:0005634,nucleus; GO:0019005,SCF ubiquitin ligase complex; GO:0005516,calmodulin binding; GO:0004402,histone acetyltransferase activity; GO:0003712,transcription coregulator activity; GO:0031625,ubiquitin protein ligase binding; GO:0008270,zinc ion binding; GO:0009553,embryo sac development; GO:0009555,pollen development; GO:0043161,proteasome-mediated ubiquitin-dependent …	BTB/POZ domain
Cluster-21629.125878	bHLH	TF	bHLH	2.86714	151.199	52.7351	5.72069138822607	up	K09286 EREBP-like factor | (RefSeq) dehydration-responsive element-binding protein 1A (A)	CBF/DREB-like transcription factor 1 [Citrus trifoliata]	RecName: Full=Dehydration-responsive element-binding protein 1B {ECO:0000303|PubMed:9707537}; Short=Protein DREB1B {ECO:0000303|PubMed:9707537}; AltName: Full=C-repeat/dehydration-responsive element-binding factor 1 {ECO:0000303|PubMed:9023378}; Short=C-repeat-binding factor 1 {ECO:0000303|PubMed:9023378}; Short=CRT/DRE-binding factor 1 {ECO:0000303|PubMed:9023378};	SubName: Full=CBF/DREB-like transcription factor 1 {ECO:0000313|EMBL:ABH08746.1};	--	GO:0005634,nucleus; GO:0003677,DNA binding; GO:0003700,DNA-binding transcription factor activity; GO:0009631,cold acclimation; GO:0045893,positive regulation of transcription, DNA-templated; GO:0009409,response to cold; GO:0006351,transcription, DNA-templated	AP2 domain
Cluster-21629.158252	bHLH	TF	bHLH	965.958	29.209	0.0302384	-5.04747378965169	down	K22395 cinnamyl-alcohol dehydrogenase [EC:1.1.1.195] | (RefSeq) uncharacterized LOC100817142 (A)	hypothetical protein CICLE_v10008074mg [Citrus clementina]	RecName: Full=Protein EFFECTOR OF TRANSCRIPTION 2 {ECO:0000303|PubMed:17991462}; Short=AtET2 {ECO:0000303|PubMed:17991462};	SubName: Full=Uncharacterized protein {ECO:0000313|EMBL:GAY50462.1};	--	GO:0005737,cytoplasm; GO:0005634,nucleus; GO:0097100,supercoiled DNA binding; GO:0045892,negative regulation of transcription, DNA-templated; GO:2000033,regulation of seed dormancy process; GO:0006351,transcription, DNA-templated; GO:0010089,xylem development	--
Cluster-21629.113667	bHLH	TF	bHLH	140.574	7.59453	0.0540252	-4.21022263983896	down	K14484 auxin-responsive protein IAA | (RefSeq) hypothetical protein (A)	hypothetical protein CICLE_v10002569mg [Citrus clementina]	RecName: Full=Auxin-responsive protein IAA4; AltName: Full=Auxin-induced protein AUX2-11; AltName: Full=Indoleacetic acid-induced protein 4;	RecName: Full=Auxin-responsive protein {ECO:0000256|RuleBase:RU004549};	--	GO:0005634,nucleus; GO:0003677,DNA binding; GO:0003700,DNA-binding transcription factor activity; GO:0043565,sequence-specific DNA binding; GO:0044212,transcription regulatory region DNA binding; GO:0009734,auxin-activated signaling pathway; GO:0009733,response to auxin; GO:0006351,transcription, DNA-templated	AUX/IAA family
Cluster-21629.138868	bHLH	TF	bHLH	187.467	18.3025	0.0976304	-3.3565258482273	down	K09286 EREBP-like factor | (RefSeq) ethylene-responsive transcription factor 13 (A)	hypothetical protein POPTR_0014s04640g [Populus trichocarpa]	RecName: Full=Ethylene-responsive transcription factor 13; Short=AtERF13; AltName: Full=Ethylene-responsive element-binding factor 13; Short=EREBP-13;	SubName: Full=Uncharacterized protein {ECO:0000313|EMBL:ERP52927.1};	--	GO:0005634,nucleus; GO:0003677,DNA binding; GO:0003700,DNA-binding transcription factor activity; GO:0043565,sequence-specific DNA binding; GO:0006952,defense response; GO:0009873,ethylene-activated signaling pathway; GO:0010200,response to chitin; GO:0006351,transcription, DNA-templated	AP2 domain
Cluster-21629.185781	bHLH	TF	bHLH	34.304	336.701	9.81521	3.29501896153476	up	K13464 jasmonate ZIM domain-containing protein | (RefSeq) protein TIFY 10A-like (A)	hypothetical protein CISIN_1g026462mg [Citrus sinensis]	RecName: Full=Protein TIFY 10A; AltName: Full=Jasmonate ZIM domain-containing protein 1;	SubName: Full=Uncharacterized protein {ECO:0000313|EMBL:KDO64956.1};	--	GO:0005634,nucleus; GO:0003714,transcription corepressor activity; GO:0042742,defense response to bacterium; GO:0009908,flower development; GO:0009867,jasmonic acid mediated signaling pathway; GO:1903507,negative regulation of nucleic acid-templated transcription; GO:0009555,pollen development; GO:1900067,regulation of cellular response to alkaline pH; GO:0031347,regulation of defense response; G…	tify domain
Cluster-21629.124618	bHLH	TF	bHLH	11.7878	108.766	9.22692	3.20584917114862	up	K01892 histidyl-tRNA synthetase [EC:6.1.1.21] | (RefSeq) WRKY family transcription factor (A)	hypothetical protein CICLE_v10014642mg [Citrus clementina]	RecName: Full=WRKY transcription factor 42 {ECO:0000303|Ref.1}; AltName: Full=WRKY DNA-binding protein 42 {ECO:0000303|Ref.1};	SubName: Full=Uncharacterized protein {ECO:0000313|EMBL:GAY35238.1};	--	GO:0005634,nucleus; GO:0003700,DNA-binding transcription factor activity; GO:0043565,sequence-specific DNA binding; GO:0044212,transcription regulatory region DNA binding; GO:0045892,negative regulation of transcription, DNA-templated; GO:0006351,transcription, DNA-templated	WRKY DNA -binding domain
Cluster-21629.31696	bHLH	TF	bHLH	30.3196	4.12516	0.136056	-2.87772914300928	down	K11649 SWI/SNF related-matrix-associated actin-dependent regulator of chromatin subfamily C | (RefSeq) SWI/SNF complex subunit SWI3C (A)	hypothetical protein CUMW_139530 [Citrus unshiu]	RecName: Full=SWI/SNF complex subunit SWI3C; Short=AtSWI3C; AltName: Full=Transcription regulatory protein SWI3C;	SubName: Full=Uncharacterized protein {ECO:0000313|EMBL:GAY52126.1};	Chromatin remodeling factor subunit and related transcription factors	GO:0016514,SWI/SNF complex; GO:0003677,DNA binding; GO:0006338,chromatin remodeling; GO:0016569,covalent chromatin modification; GO:0007275,multicellular organism development; GO:0006355,regulation of transcription, DNA-templated; GO:0006351,transcription, DNA-templated	Zinc finger, ZZ type
Cluster-21629.248927	bHLH	TF	bHLH	12.3019	84.1411	6.8397	2.77393268136403	up	K13425 WRKY transcription factor 22 | (RefSeq) WRKY transcription factor 22-like (A)	PREDICTED: probable WRKY transcription factor 65 [Citrus sinensis]	RecName: Full=Probable WRKY transcription factor 35; AltName: Full=WRKY DNA-binding protein 35;	SubName: Full=Uncharacterized protein {ECO:0000313|EMBL:GAY44842.1};	--	GO:0005634,nucleus; GO:0003700,DNA-binding transcription factor activity; GO:0043565,sequence-specific DNA binding; GO:0009793,embryo development ending in seed dormancy; GO:0009555,pollen development; GO:0006351,transcription, DNA-templated	WRKY DNA -binding domain
Cluster-21629.184639	bHLH	TF	bHLH	113.139	18.7216	0.165474	-2.59532451608254	down	--	PREDICTED: dof zinc finger protein DOF4.6 isoform X1 [Citrus sinensis]	RecName: Full=Dof zinc finger protein 1 {ECO:0000305}; Short=OsDof1 {ECO:0000303|Ref.1};	SubName: Full=Uncharacterized protein {ECO:0000313|EMBL:GAY39362.1};	--	GO:0005634,nucleus; GO:0003677,DNA binding; GO:0046872,metal ion binding; GO:0006355,regulation of transcription, DNA-templated; GO:0006351,transcription, DNA-templated	Dof domain, zinc finger
Cluster-21629.123243	bHLH	TF	bHLH	106.656	21.5264	0.201831	-2.30878196920413	down	K09419 heat shock transcription factor, other eukaryote | (RefSeq) heat shock factor protein HSF24 (A)	hypothetical protein CICLE_v10026058mg [Citrus clementina]	RecName: Full=Heat shock factor protein HSF24; AltName: Full=Heat shock transcription factor 24; Short=HSTF 24; AltName: Full=Heat stress transcription factor;	SubName: Full=Uncharacterized protein {ECO:0000313|EMBL:ESR39135.1};	Heat shock transcription factor	GO:0005634,nucleus; GO:0003700,DNA-binding transcription factor activity; GO:0043565,sequence-specific DNA binding; GO:0006351,transcription, DNA-templated	--
Cluster-21629.233732	bHLH	TF	bHLH	31.3009	149.037	4.76143	2.25139618284711	up	K09060 plant G-box-binding factor | (RefSeq) hypothetical protein (A)	hypothetical protein CICLE_v10020314mg [Citrus clementina]	RecName: Full=Common plant regulatory factor 1; Short=CPRF-1;	SubName: Full=Uncharacterized protein {ECO:0000313|EMBL:ESR58138.1};	--	GO:0005634,nucleus; GO:0003677,DNA binding; GO:0003700,DNA-binding transcription factor activity; GO:0006351,transcription, DNA-templated	Homeobox associated leucine zipper
Cluster-21629.219105	bHLH	TF	bHLH	27.7854	125.583	4.51976	2.17624608025972	up	K09419 heat shock transcription factor, other eukaryote | (RefSeq) heat shock factor protein HSF24 (A)	hypothetical protein CUMW_141420 [Citrus unshiu]	RecName: Full=Heat shock factor protein HSF24; AltName: Full=Heat shock transcription factor 24; Short=HSTF 24; AltName: Full=Heat stress transcription factor;	SubName: Full=Uncharacterized protein {ECO:0000313|EMBL:GAY52395.1};	Heat shock transcription factor	GO:0005634,nucleus; GO:0003700,DNA-binding transcription factor activity; GO:0043565,sequence-specific DNA binding; GO:0006351,transcription, DNA-templated	HSF-type DNA-binding
Cluster-21629.184350	bHLH	TF	bHLH	67.5246	297.992	4.41309	2.14178876576201	up	K00521 ferric-chelate reductase [EC:1.16.1.7] | (RefSeq) ferric reduction oxidase 7, chloroplastic-like (A)	hypothetical protein CICLE_v10008628mg [Citrus clementina]	RecName: Full=NAC transcription factor 56 {ECO:0000303|PubMed:15029955}; Short=AtNAC056 {ECO:0000303|PubMed:15029955}; AltName: Full=NAC domain-containing protein 2 {ECO:0000303|PubMed:11245578}; Short=AtNAC2 {ECO:0000303|PubMed:11245578}; AltName: Full=Protein NAC-REGULATED SEED MORPHOLOGY 1 {ECO:0000303|PubMed:18849494};	SubName: Full=Uncharacterized protein {ECO:0000313|EMBL:GAY59276.1};	--	GO:0005634,nucleus; GO:0003700,DNA-binding transcription factor activity; GO:0044212,transcription regulatory region DNA binding; GO:0080060,integument development; GO:0045995,regulation of embryonic development; GO:0009753,response to jasmonic acid; GO:0048317,seed morphogenesis; GO:0006351,transcription, DNA-templated	No apical meristem (NAM) protein
Cluster-21629.101606	bHLH	TF	bHLH	21.7363	5.05331	0.232482	-2.10480801028211	down	K10773 endonuclease III [EC:4.2.99.18] | (RefSeq) putative DNA glycosylase At3g47830 (A)	PREDICTED: zinc finger protein 5 [Citrus sinensis]	RecName: Full=Zinc finger protein 6 {ECO:0000305};	SubName: Full=Uncharacterized protein {ECO:0000313|EMBL:GAY36470.1};	--	GO:0022626,cytosolic ribosome; GO:0005634,nucleus; GO:0003700,DNA-binding transcription factor activity; GO:0046872,metal ion binding; GO:0043565,sequence-specific DNA binding; GO:0044212,transcription regulatory region DNA binding; GO:0009738,abscisic acid-activated signaling pathway; GO:0009736,cytokinin-activated signaling pathway; GO:0009740,gibberellic acid mediated signaling pathway; GO:000…	C2H2-type zinc finger
Cluster-21629.96925	bHLH	TF	bHLH	54.5226	18.0608	0.331254	-1.59399175304713	down	K14432 ABA responsive element binding factor | (RefSeq) hypothetical protein (A)	hypothetical protein CICLE_v10012205mg [Citrus clementina]	RecName: Full=ABSCISIC ACID-INSENSITIVE 5-like protein 2; AltName: Full=ABA-responsive element-binding protein 3; AltName: Full=Dc3 promoter-binding factor 3; Short=AtDPBF3; AltName: Full=bZIP transcription factor 66; Short=AtbZIP66;	SubName: Full=Uncharacterized protein {ECO:0000313|EMBL:ESR43661.1};	--	GO:0005634,nucleus; GO:0003700,DNA-binding transcription factor activity; GO:0043565,sequence-specific DNA binding; GO:0009738,abscisic acid-activated signaling pathway; GO:0009737,response to abscisic acid; GO:0006351,transcription, DNA-templated	TSC-22/dip/bun family
Cluster-21629.199581	bHLH	TF	bHLH	43.5046	124.651	2.86524	1.51865379379205	up	K00521 ferric-chelate reductase [EC:1.16.1.7] | (RefSeq) ferric reduction oxidase 7, chloroplastic-like (A)	PREDICTED: NAC domain-containing protein 90 isoform X2 [Citrus sinensis]	RecName: Full=NAC domain-containing protein 90; Short=ANAC090;	SubName: Full=Uncharacterized protein {ECO:0000313|EMBL:KDO58133.1};	--	GO:0005634,nucleus; GO:0003677,DNA binding; GO:0003700,DNA-binding transcription factor activity; GO:0006351,transcription, DNA-templated	No apical meristem (NAM) protein
Cluster-21629.18387	bHLH	TF	bHLH	20.5999	7.51281	0.364702	-1.45520920895127	down	K12130 pseudo-response regulator 5 | (RefSeq) two-component response regulator-like APRR5 (A)	hypothetical protein CUMW_253580 [Citrus unshiu]	RecName: Full=Two-component response regulator-like APRR5; AltName: Full=Pseudo-response regulator 5;	SubName: Full=Uncharacterized protein {ECO:0000313|EMBL:GAY67049.1};	GATA-4/5/6 transcription factors	GO:0005634,nucleus; GO:0000160,phosphorelay signal transduction system; GO:0006355,regulation of transcription, DNA-templated; GO:0048511,rhythmic process; GO:0006351,transcription, DNA-templated	CCT motif
Cluster-21629.131141	bHLH	TF	bHLH	359.916	956.547	2.65769	1.41017512960838	up	K09338 homeobox-leucine zipper protein | (RefSeq) hypothetical protein (A)	hypothetical protein CISIN_1g024675mg [Citrus sinensis]	RecName: Full=Homeobox-leucine zipper protein ATHB-5; AltName: Full=HD-ZIP protein ATHB-5; AltName: Full=Homeodomain transcription factor ATHB-5;	SubName: Full=Uncharacterized protein {ECO:0000313|EMBL:KDO81048.1};	Transcription factor HEX, contains HOX and HALZ domains	GO:0005634,nucleus; GO:0003700,DNA-binding transcription factor activity; GO:0042803,protein homodimerization activity; GO:0043565,sequence-specific DNA binding; GO:0009738,abscisic acid-activated signaling pathway; GO:0045893,positive regulation of transcription, DNA-templated; GO:0009737,response to abscisic acid; GO:0006351,transcription, DNA-templated	Homeobox KN domain
Cluster-21629.160421	bHLH	TF	bHLH	220.751	92.0834	0.417138	-1.26140366529528	down	K17895 GATA-binding protein 3 | (RefSeq) GATA transcription factor 5-like (A)	PREDICTED: GATA transcription factor 5-like [Citrus sinensis]	RecName: Full=GATA transcription factor 3; Short=AtGATA-3;	SubName: Full=Uncharacterized protein {ECO:0000313|EMBL:GAY52869.1};	GATA-4/5/6 transcription factors	GO:0005730,nucleolus; GO:0005634,nucleus; GO:0005667,transcription factor complex; GO:0003682,chromatin binding; GO:0003700,DNA-binding transcription factor activity; GO:0000977,RNA polymerase II regulatory region sequence-specific DNA binding; GO:0001085,RNA polymerase II transcription factor binding; GO:0043565,sequence-specific DNA binding; GO:0001228,DNA-binding transcription activator activi…	GATA zinc finger
Cluster-21629.106712	bHLH	TF	bHLH	895.775	401.389	0.448091	-1.15813512217547	down	K09419 heat shock transcription factor, other eukaryote | (RefSeq) heat shock factor protein HSF30 (A)	PREDICTED: heat shock factor protein HSF30 isoform X2 [Ricinus communis]	RecName: Full=Heat shock factor protein HSF30; AltName: Full=Heat shock transcription factor 30; Short=HSTF 30; AltName: Full=Heat stress transcription factor;	SubName: Full=Heat shock factor protein HSF30, putative {ECO:0000313|EMBL:EEF46085.1};	Heat shock transcription factor	GO:0005634,nucleus; GO:0003700,DNA-binding transcription factor activity; GO:0043565,sequence-specific DNA binding; GO:0006351,transcription, DNA-templated	HSF-type DNA-binding
Cluster-21629.235808	bHLH	TF	bHLH	35.7813	73.4524	2.05281	1.037603338558	up	K09286 EREBP-like factor | (RefSeq) hypothetical protein (A)	hypothetical protein CISIN_1g039729mg [Citrus sinensis]	RecName: Full=Ethylene-responsive transcription factor 13; Short=AtERF13; AltName: Full=Ethylene-responsive element-binding factor 13; Short=EREBP-13;	SubName: Full=Uncharacterized protein {ECO:0000313|EMBL:KDO85528.1};	--	GO:0005634,nucleus; GO:0003677,DNA binding; GO:0003700,DNA-binding transcription factor activity; GO:0043565,sequence-specific DNA binding; GO:0006952,defense response; GO:0009873,ethylene-activated signaling pathway; GO:0010200,response to chitin; GO:0006351,transcription, DNA-templated	AP2 domain
Cluster-21629.189634	AUX/IAA	TR	AUX/IAA	2.47716	110.216	44.4927	5.47549813604201	up	K13425 WRKY transcription factor 22 | (RefSeq) hypothetical protein (A)	hypothetical protein CISIN_1g019126mg [Citrus sinensis]	RecName: Full=WRKY transcription factor 22; AltName: Full=WRKY DNA-binding protein 22;	SubName: Full=Uncharacterized protein {ECO:0000313|EMBL:GAY51432.1};	--	GO:0005634,nucleus; GO:0003700,DNA-binding transcription factor activity; GO:0043565,sequence-specific DNA binding; GO:0006952,defense response; GO:0010150,leaf senescence; GO:0010200,response to chitin; GO:0006351,transcription, DNA-templated	WRKY DNA -binding domain
Cluster-21629.8370	AUX/IAA	TR	AUX/IAA	98.4268	2.74305	0.027869	-5.16519735761453	down	--	hypothetical protein VITISV_012710 [Vitis vinifera]	RecName: Full=Axial regulator YABBY 5;	SubName: Full=Uncharacterized protein {ECO:0000313|EMBL:CAN74459.1};	--	GO:0005634,nucleus; GO:0003677,DNA binding; GO:0003700,DNA-binding transcription factor activity; GO:0046872,metal ion binding; GO:0009944,polarity specification of adaxial/abaxial axis; GO:2000024,regulation of leaf development; GO:1902183,regulation of shoot apical meristem development; GO:0006355,regulation of transcription, DNA-templated	Transcription elongation factor Elf1 like
Cluster-21629.146835	AUX/IAA	TR	AUX/IAA	33.3384	711.777	21.35	4.41616603843626	up	K09286 EREBP-like factor | (RefSeq) hypothetical protein (A)	hypothetical protein CICLE_v10022025mg [Citrus clementina]	RecName: Full=Ethylene-responsive transcription factor 13; Short=AtERF13; AltName: Full=Ethylene-responsive element-binding factor 13; Short=EREBP-13;	SubName: Full=Uncharacterized protein {ECO:0000313|EMBL:ESR58654.1};	--	GO:0005634,nucleus; GO:0003677,DNA binding; GO:0003700,DNA-binding transcription factor activity; GO:0043565,sequence-specific DNA binding; GO:0006952,defense response; GO:0009873,ethylene-activated signaling pathway; GO:0010200,response to chitin; GO:0006351,transcription, DNA-templated	AP2 domain
Cluster-21629.128693	AUX/IAA	TR	AUX/IAA	4.29675	71.1755	16.565	4.05006287871626	up	K09422 transcription factor MYB, plant | (RefSeq) hypothetical protein (A)	hypothetical protein CICLE_v10012265mg [Citrus clementina]	RecName: Full=Transcription factor MYB20 {ECO:0000305}; AltName: Full=Myb-related protein 20 {ECO:0000303|PubMed:16463103}; Short=AtMYB20 {ECO:0000303|PubMed:11597504};	SubName: Full=Uncharacterized protein {ECO:0000313|EMBL:ESR43831.1};	Transcription factor, Myb superfamily	GO:0005634,nucleus; GO:0001046,core promoter sequence-specific DNA binding; GO:0003700,DNA-binding transcription factor activity; GO:0000981,DNA-binding transcription factor activity, RNA polymerase II-specific; GO:0043565,sequence-specific DNA binding; GO:0001135,RNA polymerase II transcription regulator recruiting activity; GO:0044212,transcription regulatory region DNA binding; GO:0030154,cell…	Myb-like DNA-binding domain
Cluster-21629.175284	AUX/IAA	TR	AUX/IAA	34.8817	552.282	15.833	3.9848631932435	up	K14484 auxin-responsive protein IAA | (RefSeq) auxin-responsive protein IAA9-like isoform X1 (A)	AUX/IAA27 A, partial [Malus domestica]	RecName: Full=Auxin-responsive protein IAA3; AltName: Full=Indoleacetic acid-induced protein 3;	RecName: Full=Auxin-responsive protein {ECO:0000256|RuleBase:RU004549}; Flags: Fragment;	--	GO:0005634,nucleus; GO:0009734,auxin-activated signaling pathway; GO:0006355,regulation of transcription, DNA-templated; GO:0009733,response to auxin; GO:0006351,transcription, DNA-templated	AUX/IAA family
Cluster-21629.210200	AUX/IAA	TR	AUX/IAA	3.05308	38.0121	12.4504	3.63812497380221	up	--	PREDICTED: uncharacterized protein LOC102609914 [Citrus sinensis]	--	SubName: Full=Uncharacterized protein {ECO:0000313|EMBL:GAY35163.1};	--	--	--
Cluster-21629.93828	AUX/IAA	TR	AUX/IAA	171.273	14.7552	0.0861499	-3.53700786178303	down	K09286 EREBP-like factor | (RefSeq) hypothetical protein (A)	hypothetical protein CICLE_v10027548mg [Citrus clementina]	RecName: Full=Ethylene-responsive transcription factor ERF109;	SubName: Full=Uncharacterized protein {ECO:0000313|EMBL:ESR39128.1};	--	GO:0005634,nucleus; GO:0003677,DNA binding; GO:0003700,DNA-binding transcription factor activity; GO:0051301,cell division; GO:0050832,defense response to fungus; GO:0009873,ethylene-activated signaling pathway; GO:0010087,phloem or xylem histogenesis; GO:0010200,response to chitin; GO:0006351,transcription, DNA-templated	AP2 domain
Cluster-21629.190912	AUX/IAA	TR	AUX/IAA	24.0839	247.357	10.2706	3.36045174277389	up	K08869 aarF domain-containing kinase | (RefSeq) predicted protein (A)	hypothetical protein CICLE_v10016071mg [Citrus clementina]	RecName: Full=Transcription factor SRM1 {ECO:0000305}; AltName: Full=Myb-related protein SRM1 {ECO:0000305}; AltName: Full=Protein SALT-RELATED MYB 1 {ECO:0000303|PubMed:26243618};	SubName: Full=Uncharacterized protein {ECO:0000313|EMBL:GAY53984.1};	Zuotin and related molecular chaperones (DnaJ superfamily), contains DNA-binding domains	GO:0005634,nucleus; GO:0003677,DNA binding; GO:0003700,DNA-binding transcription factor activity; GO:0009738,abscisic acid-activated signaling pathway; GO:1901001,negative regulation of response to salt stress; GO:0010116,positive regulation of abscisic acid biosynthetic process; GO:1905615,positive regulation of developmental vegetative growth; GO:0045893,positive regulation of transcription, DN…	Myb DNA-binding like
Cluster-21629.74489	AUX/IAA	TR	AUX/IAA	57.3348	6.76083	0.117918	-3.08413892624903	down	K00521 ferric-chelate reductase [EC:1.16.1.7] | (RefSeq) ferric reduction oxidase 7, chloroplastic-like (A)	hypothetical protein CUMW_245570 [Citrus unshiu]	RecName: Full=NAC transcription factor 47 {ECO:0000305}; AltName: Full=NAC domain-containing protein 47 {ECO:0000305}; Short=ANAC047 {ECO:0000305}; AltName: Full=Protein SPEEDY HYPONASTIC GROWTH {ECO:0000303|PubMed:24363315};	SubName: Full=Uncharacterized protein {ECO:0000313|EMBL:GAY66041.1};	--	GO:0005634,nucleus; GO:0003700,DNA-binding transcription factor activity; GO:0043565,sequence-specific DNA binding; GO:0009793,embryo development ending in seed dormancy; GO:0010365,positive regulation of ethylene biosynthetic process; GO:0009413,response to flooding; GO:0006351,transcription, DNA-templated	No apical meristem (NAM) protein
Cluster-21629.146839	AUX/IAA	TR	AUX/IAA	133.365	20.3217	0.152377	-2.71428382715737	down	K08869 aarF domain-containing kinase | (RefSeq) predicted protein (A)	hypothetical protein CICLE_v10029205mg [Citrus clementina]	RecName: Full=Transcription factor DIVARICATA;	SubName: Full=Uncharacterized protein {ECO:0000313|EMBL:ESR37443.1};	Zuotin and related molecular chaperones (DnaJ superfamily), contains DNA-binding domains	GO:0005634,nucleus; GO:0003677,DNA binding; GO:0048262,determination of dorsal/ventral asymmetry; GO:0009908,flower development; GO:0006355,regulation of transcription, DNA-templated; GO:0006351,transcription, DNA-templated	Myb-like DNA-binding domain
Cluster-21629.114403	AUX/IAA	TR	AUX/IAA	51.9775	261.059	5.02254	2.32841738461059	up	--	hypothetical protein CICLE_v10002297mg [Citrus clementina]	RecName: Full=Zinc finger protein ZAT10; AltName: Full=Salt-tolerance zinc finger;	SubName: Full=Uncharacterized protein {ECO:0000313|EMBL:ESR46865.1};	FOG: Zn-finger	GO:0005634,nucleus; GO:0003700,DNA-binding transcription factor activity; GO:0046872,metal ion binding; GO:0043565,sequence-specific DNA binding; GO:0035264,multicellular organism growth; GO:0045892,negative regulation of transcription, DNA-templated; GO:0010117,photoprotection; GO:0015979,photosynthesis; GO:0009737,response to abscisic acid; GO:0010200,response to chitin; GO:0009409,response to …	Zinc finger, C2H2 type
Cluster-21629.114614	AUX/IAA	TR	AUX/IAA	201.457	49.2785	0.24461	-2.03144299234307	down	K09286 EREBP-like factor | (RefSeq) dehydration-responsive element-binding protein 3 (A)	PREDICTED: ethylene-responsive transcription factor ERF023-like [Citrus sinensis]	RecName: Full=Ethylene-responsive transcription factor TINY;	SubName: Full=Uncharacterized protein {ECO:0000313|EMBL:GAY60502.1};	--	GO:0005634,nucleus; GO:0003677,DNA binding; GO:0003700,DNA-binding transcription factor activity; GO:0006351,transcription, DNA-templated	AP2 domain
Cluster-21629.125587	AUX/IAA	TR	AUX/IAA	6.56387	25.9957	3.96042	1.98565299593973	up	K16222 Dof zinc finger protein DOF5.5 | (RefSeq) cyclic dof factor 1 isoform X1 (A)	PREDICTED: cyclic dof factor 3 [Citrus sinensis]	RecName: Full=Cyclic dof factor 3; AltName: Full=Dof zinc finger protein DOF3.3; Short=AtDOF3.3; AltName: Full=H-protein promoter-binding factor 2a;	SubName: Full=Uncharacterized protein {ECO:0000313|EMBL:KDO55555.1};	--	GO:0005634,nucleus; GO:0003677,DNA binding; GO:0003700,DNA-binding transcription factor activity; GO:0046872,metal ion binding; GO:0009908,flower development; GO:0006355,regulation of transcription, DNA-templated; GO:0006351,transcription, DNA-templated	Dof domain, zinc finger
Cluster-21629.163235	AUX/IAA	TR	AUX/IAA	273.439	79.7566	0.29168	-1.77754014926335	down	K13464 jasmonate ZIM domain-containing protein | (RefSeq) protein TIFY 9 (A)	hypothetical protein CICLE_v10032858mg [Citrus clementina]	RecName: Full=Protein TIFY 9; AltName: Full=Jasmonate ZIM domain-containing protein 10; AltName: Full=Protein JASMONATE-ASSOCIATED 1; AltName: Full=Protein JAZ10;	SubName: Full=Uncharacterized protein {ECO:0000313|EMBL:ESR52085.1};	--	GO:0005634,nucleus; GO:0042803,protein homodimerization activity; GO:0003714,transcription corepressor activity; GO:0006952,defense response; GO:1903507,negative regulation of nucleic acid-templated transcription; GO:2000022,regulation of jasmonic acid mediated signaling pathway; GO:0010112,regulation of systemic acquired resistance; GO:0006355,regulation of transcription, DNA-templated; GO:00097…	--
Cluster-21629.232744	AUX/IAA	TR	AUX/IAA	57.7089	197.678	3.42544	1.77629055738282	up	K18834 WRKY transcription factor 1 | (RefSeq) WRKY transcription factor 1 (A)	hypothetical protein CISIN_1g007099mg [Citrus sinensis]	RecName: Full=WRKY transcription factor 42 {ECO:0000303|Ref.1}; AltName: Full=WRKY DNA-binding protein 42 {ECO:0000303|Ref.1};	SubName: Full=Uncharacterized protein {ECO:0000313|EMBL:KDO78306.1};	--	GO:0005634,nucleus; GO:0003700,DNA-binding transcription factor activity; GO:0043565,sequence-specific DNA binding; GO:0044212,transcription regulatory region DNA binding; GO:0045892,negative regulation of transcription, DNA-templated; GO:0006351,transcription, DNA-templated	WRKY DNA -binding domain
Cluster-21629.100932	AUX/IAA	TR	AUX/IAA	43.0143	142.35	3.30938	1.72655886901794	up	K13424 WRKY transcription factor 33 | (RefSeq) probable WRKY transcription factor 33 (A)	hypothetical protein CUMW_097330 [Citrus unshiu]	RecName: Full=WRKY transcription factor 6 {ECO:0000303|PubMed:11722756}; AltName: Full=WRKY DNA-binding protein 6 {ECO:0000303|PubMed:11722756}; Short=AtWRKY6 {ECO:0000303|PubMed:11722756};	SubName: Full=Uncharacterized protein {ECO:0000313|EMBL:GAY46470.1};	--	GO:0005634,nucleus; GO:0003700,DNA-binding transcription factor activity; GO:0043565,sequence-specific DNA binding; GO:0044212,transcription regulatory region DNA binding; GO:0080169,cellular response to boron-containing substance deprivation; GO:0016036,cellular response to phosphate starvation; GO:0009873,ethylene-activated signaling pathway; GO:0045892,negative regulation of transcription, DNA…	WRKY DNA -binding domain
Cluster-21629.169587	AUX/IAA	TR	AUX/IAA	276.294	87.1372	0.315379	-1.66484375055899	down	K09422 transcription factor MYB, plant | (RefSeq) transcription factor MYB44-like (A)	transcription factor myb44 [Quercus suber]	RecName: Full=Transcription factor MYB77 {ECO:0000303|PubMed:11597504}; AltName: Full=Myb-related protein 77 {ECO:0000303|PubMed:11597504}; Short=AtMYB77 {ECO:0000303|PubMed:11597504}; AltName: Full=Myb-related protein R2 {ECO:0000303|PubMed:9678577}; Short=AtMYBR2 {ECO:0000303|PubMed:9678577};	SubName: Full=Uncharacterized protein {ECO:0000313|EMBL:GAY39453.1};	Transcription factor, Myb superfamily	GO:0005634,nucleus; GO:0003700,DNA-binding transcription factor activity; GO:0000981,DNA-binding transcription factor activity, RNA polymerase II-specific; GO:0043565,sequence-specific DNA binding; GO:0001135,RNA polymerase II transcription regulator recruiting activity; GO:0044212,transcription regulatory region DNA binding; GO:0030154,cell differentiation; GO:0048527,lateral root development; G…	SLIDE
Cluster-21629.81616	AUX/IAA	TR	AUX/IAA	63.2263	23.733	0.375367	-1.4136272888512	down	--	hypothetical protein CICLE_v10007109mg, partial [Citrus clementina]	RecName: Full=Transcription factor TCP1;	SubName: Full=Uncharacterized protein {ECO:0000313|EMBL:ESR34648.1}; Flags: Fragment;	--	GO:0005634,nucleus; GO:0003677,DNA binding; GO:0003700,DNA-binding transcription factor activity; GO:0009908,flower development; GO:0006351,transcription, DNA-templated	TCP family transcription factor
Cluster-21629.105802	AUX/IAA	TR	AUX/IAA	110.446	43.2151	0.391277	-1.35373790935063	down	K19600 tubby-related protein 1 | (RefSeq) hypothetical protein (A)	hypothetical protein CICLE_v10025715mg [Citrus clementina]	RecName: Full=Tubby-like F-box protein 5; Short=OsTLP5; AltName: Full=Tubby-like F-box protein 8; Short=OsTLP8;	RecName: Full=Tubby-like F-box protein {ECO:0000256|RuleBase:RU361125};	Tub family proteins	GO:0035091,phosphatidylinositol binding	Domain of unknown function (DUF3527)
Cluster-21629.82151	AUX/IAA	TR	AUX/IAA	181.275	72.5138	0.400022	-1.32184892781576	down	K09286 EREBP-like factor | (RefSeq) ethylene-responsive transcription factor RAP2-4-like (A)	PREDICTED: ethylene-responsive transcription factor ERF061 [Citrus sinensis]	RecName: Full=Ethylene-responsive transcription factor ERF061;	SubName: Full=Uncharacterized protein {ECO:0000313|EMBL:GAY39273.1};	--	GO:0005634,nucleus; GO:0003677,DNA binding; GO:0003700,DNA-binding transcription factor activity; GO:0009873,ethylene-activated signaling pathway; GO:0010200,response to chitin; GO:0006351,transcription, DNA-templated	AP2 domain
Cluster-21629.31125	AUX/IAA	TR	AUX/IAA	15.6696	38.7037	2.46998	1.30450048560801	up	--	hypothetical protein CISIN_1g006846mg [Citrus sinensis]	RecName: Full=BTB/POZ domain-containing protein At1g67900;	SubName: Full=Uncharacterized protein {ECO:0000313|EMBL:KDO82222.1};	--	GO:0016567,protein ubiquitination	--
Cluster-21629.198126	AUX/IAA	TR	AUX/IAA	20.0176	9.04542	0.451874	-1.14600822896007	down	K09286 EREBP-like factor | (RefSeq) CBF1, LeCBF1; CBF1 protein (A)	hypothetical protein CISIN_1g030591mg [Citrus sinensis]	RecName: Full=Ethylene-responsive transcription factor ERF026;	SubName: Full=Uncharacterized protein {ECO:0000313|EMBL:KDO63569.1};	--	GO:0005634,nucleus; GO:0003677,DNA binding; GO:0003700,DNA-binding transcription factor activity; GO:0009873,ethylene-activated signaling pathway; GO:0006351,transcription, DNA-templated	AP2 domain
Cluster-21629.107104	AUX/IAA	TR	AUX/IAA	166.727	78.5152	0.470921	-1.08644426203364	down	K09422 transcription factor MYB, plant | (RefSeq) myb-related protein Myb4-like (A)	myb-like protein Myb15 [Citrus trifoliata]	RecName: Full=Transcription factor MYB15 {ECO:0000305}; AltName: Full=Myb-related protein 15 {ECO:0000305}; Short=AtMYB15 {ECO:0000312|EMBL:CAA74603.1}; AltName: Full=Myb-related protein Y19 {ECO:0000305}; Short=AtY19 {ECO:0000303|PubMed:8980549};	SubName: Full=Myb-like protein Myb15 {ECO:0000313|EMBL:AKE14364.1};	Transcription factor, Myb superfamily	GO:0005634,nucleus; GO:0003700,DNA-binding transcription factor activity; GO:0000981,DNA-binding transcription factor activity, RNA polymerase II-specific; GO:0043565,sequence-specific DNA binding; GO:0001135,RNA polymerase II transcription regulator recruiting activity; GO:0044212,transcription regulatory region DNA binding; GO:0030154,cell differentiation; GO:0006357,regulation of transcription…	Myb-like DNA-binding domain
Cluster-21629.21740	AUX/IAA	TR	AUX/IAA	30.1558	63.4739	2.10487	1.07372783244101	up	--	PREDICTED: probable serine/threonine-protein kinase mps1 isoform X1 [Citrus sinensis]	--	SubName: Full=Uncharacterized protein {ECO:0000313|EMBL:KDO61000.1};	--	--	Myb/SANT-like DNA-binding domain
Cluster-21629.161101	AUX/IAA	TR	AUX/IAA	194.52	93.0608	0.478413	-1.0636722004134	down	K13464 jasmonate ZIM domain-containing protein | (RefSeq) hypothetical protein (A)	hypothetical protein CISIN_1g017322mg [Citrus sinensis]	RecName: Full=Protein TIFY 6B; AltName: Full=Jasmonate ZIM domain-containing protein 3; AltName: Full=Protein JASMONATE INSENSITIVE 3;	SubName: Full=Uncharacterized protein {ECO:0000313|EMBL:KDO64556.1};	--	GO:0005634,nucleus; GO:0042802,identical protein binding; GO:0003714,transcription corepressor activity; GO:0006952,defense response; GO:0009867,jasmonic acid mediated signaling pathway; GO:1903507,negative regulation of nucleic acid-templated transcription; GO:0031347,regulation of defense response; GO:2000022,regulation of jasmonic acid mediated signaling pathway; GO:0006355,regulation of trans…	Divergent CCT motif
Cluster-21629.166202	AP2/ERF-ERF	TF	AP2/ERF->AP2/ERF-ERF	2.76512	635.058	229.668	7.84340332331938	up	K09419 heat shock transcription factor, other eukaryote | (RefSeq) heat shock factor protein HSF24 (A)	PREDICTED: heat shock factor protein HSF24 [Citrus sinensis]	RecName: Full=Heat shock factor protein HSF24; AltName: Full=Heat shock transcription factor 24; Short=HSTF 24; AltName: Full=Heat stress transcription factor;	SubName: Full=Uncharacterized protein {ECO:0000313|EMBL:GAY52395.1};	Heat shock transcription factor	GO:0005634,nucleus; GO:0003700,DNA-binding transcription factor activity; GO:0043565,sequence-specific DNA binding; GO:0006351,transcription, DNA-templated	HSF-type DNA-binding
Cluster-21629.144684	AP2/ERF-ERF	TF	AP2/ERF->AP2/ERF-ERF	19.0537	1046.73	54.9357	5.77967268921048	up	K11276 nucleophosmin 1 | (RefSeq) histone deacetylase HDT1-like (A)	hypothetical protein CICLE_v10012182mg [Citrus clementina]	RecName: Full=Histone deacetylase HDT2; AltName: Full=Histone deacetylase 2b; Short=HD2b; AltName: Full=Zm-HD2b;	SubName: Full=Uncharacterized protein {ECO:0000313|EMBL:ESR43548.1};	--	GO:0005730,nucleolus; GO:0016787,hydrolase activity; GO:0046872,metal ion binding; GO:0003676,nucleic acid binding; GO:0016569,covalent chromatin modification; GO:0006355,regulation of transcription, DNA-templated; GO:0006351,transcription, DNA-templated	C2H2-type zinc finger
Cluster-21629.182092	AP2/ERF-ERF	TF	AP2/ERF->AP2/ERF-ERF	8.08268	298.744	36.961	5.20793321770082	up	--	hypothetical protein CICLE_v10016434mg [Citrus clementina]	RecName: Full=NAC transcription factor NAM-B1;	SubName: Full=Uncharacterized protein {ECO:0000313|EMBL:ESR60244.1};	--	GO:0005634,nucleus; GO:0003677,DNA binding; GO:0006355,regulation of transcription, DNA-templated; GO:0006351,transcription, DNA-templated	No apical meristem (NAM) protein
Cluster-21629.149626	AP2/ERF-ERF	TF	AP2/ERF->AP2/ERF-ERF	36.8564	1284.08	34.8401	5.12267661923383	up	K22484 transcriptional regulator CBF1 | (RefSeq) transcription factor bHLH106-like (A)	PREDICTED: transcription factor bHLH51 isoform X2 [Citrus sinensis]	RecName: Full=Transcription factor bHLH51; AltName: Full=Basic helix-loop-helix protein 51; Short=AtbHLH51; Short=bHLH 51; AltName: Full=Transcription factor EN 57; AltName: Full=bHLH transcription factor bHLH051;	SubName: Full=Uncharacterized protein {ECO:0000313|EMBL:GAY40454.1};	--	GO:0005634,nucleus; GO:0003677,DNA binding; GO:0003700,DNA-binding transcription factor activity; GO:0046983,protein dimerization activity; GO:0006355,regulation of transcription, DNA-templated; GO:0006351,transcription, DNA-templated	Helix-loop-helix DNA-binding domain
Cluster-21629.134931	AP2/ERF-ERF	TF	AP2/ERF->AP2/ERF-ERF	501.463	14.6089	0.0291325	-5.101226401935	down	K09422 transcription factor MYB, plant | (RefSeq) RUBY; Myb transcription factor (A)	Myb transcription factor [Atalantia buxifolia]	RecName: Full=Transcription factor MYB113; AltName: Full=Myb-related protein 113; Short=AtMYB113;	SubName: Full=Myb transcription factor {ECO:0000313|EMBL:ANI87843.1};	Transcription factor, Myb superfamily	GO:0005634,nucleus; GO:0003700,DNA-binding transcription factor activity; GO:0000981,DNA-binding transcription factor activity, RNA polymerase II-specific; GO:0043565,sequence-specific DNA binding; GO:0001135,RNA polymerase II transcription regulator recruiting activity; GO:0044212,transcription regulatory region DNA binding; GO:0030154,cell differentiation; GO:0007275,multicellular organism deve…	Myb-like DNA-binding domain
Cluster-21629.153277	AP2/ERF-ERF	TF	AP2/ERF->AP2/ERF-ERF	903.893	29.7288	0.0328898	-4.92621739432222	down	K14486 auxin response factor | (RefSeq) auxin response factor 19-like (A)	hypothetical protein CICLE_v10011065mg [Citrus clementina]	RecName: Full=Auxin response factor 12; AltName: Full=OsARF8;	RecName: Full=Auxin response factor {ECO:0000256|RuleBase:RU004561};	--	GO:0005634,nucleus; GO:0043565,sequence-specific DNA binding; GO:0009734,auxin-activated signaling pathway; GO:0009908,flower development; GO:0006355,regulation of transcription, DNA-templated; GO:0006351,transcription, DNA-templated	B3 DNA binding domain
Cluster-21629.165352	AP2/ERF-ERF	TF	AP2/ERF->AP2/ERF-ERF	8.4151	210.935	25.0662	4.64767361335996	up	K13433 pathogenesis-related genes transcriptional activator PTI5 | (RefSeq) pathogenesis-related genes transcriptional activator PTI5 (A)	PREDICTED: pathogenesis-related genes transcriptional activator PTI5 [Citrus sinensis]	RecName: Full=Pathogenesis-related genes transcriptional activator PTI5; AltName: Full=PTO-interacting protein 5;	SubName: Full=Uncharacterized protein {ECO:0000313|EMBL:KDO77754.1};	--	GO:0005634,nucleus; GO:0003677,DNA binding; GO:0003700,DNA-binding transcription factor activity; GO:0006952,defense response; GO:0006351,transcription, DNA-templated	AP2 domain
Cluster-21629.119658	AP2/ERF-ERF	TF	AP2/ERF->AP2/ERF-ERF	882.044	39.3706	0.0446356	-4.48565997742658	down	K14516 ethylene-responsive transcription factor 1 | (RefSeq) hypothetical protein (A)	hypothetical protein CUMW_142850 [Citrus unshiu]	RecName: Full=Ethylene-responsive transcription factor 1B; Short=AtERF1B; AltName: Full=Ethylene-responsive element-binding factor 1B; Short=EREBP-1B;	SubName: Full=Uncharacterized protein {ECO:0000313|EMBL:GAY52566.1};	--	GO:0005634,nucleus; GO:0003677,DNA binding; GO:0003700,DNA-binding transcription factor activity; GO:0006952,defense response; GO:0009873,ethylene-activated signaling pathway; GO:0009867,jasmonic acid mediated signaling pathway; GO:0006351,transcription, DNA-templated	AP2 domain
Cluster-21629.142542	AP2/ERF-ERF	TF	AP2/ERF->AP2/ERF-ERF	130.313	6.82636	0.0523843	-4.2547227925843	down	K00521 ferric-chelate reductase [EC:1.16.1.7] | (RefSeq) ferric reduction oxidase 7, chloroplastic-like (A)	hypothetical protein CUMW_245570 [Citrus unshiu]	RecName: Full=NAC transcription factor 47 {ECO:0000305}; AltName: Full=NAC domain-containing protein 47 {ECO:0000305}; Short=ANAC047 {ECO:0000305}; AltName: Full=Protein SPEEDY HYPONASTIC GROWTH {ECO:0000303|PubMed:24363315};	SubName: Full=Uncharacterized protein {ECO:0000313|EMBL:GAY66041.1};	--	GO:0005634,nucleus; GO:0003700,DNA-binding transcription factor activity; GO:0043565,sequence-specific DNA binding; GO:0009793,embryo development ending in seed dormancy; GO:0010365,positive regulation of ethylene biosynthetic process; GO:0009413,response to flooding; GO:0006351,transcription, DNA-templated	No apical meristem (NAM) protein
Cluster-21629.113076	AP2/ERF-ERF	TF	AP2/ERF->AP2/ERF-ERF	6.34592	79.892	12.5895	3.65414986459368	up	K14514 ethylene-insensitive protein 3 | (RefSeq) protein ETHYLENE INSENSITIVE 3-like (A)	hypothetical protein CISIN_1g0070172mg [Citrus sinensis]	RecName: Full=Protein ETHYLENE INSENSITIVE 3;	SubName: Full=Uncharacterized protein {ECO:0000313|EMBL:KDO66380.1};	--	GO:0005634,nucleus; GO:0003700,DNA-binding transcription factor activity; GO:0044212,transcription regulatory region DNA binding; GO:0000976,transcription regulatory region sequence-specific DNA binding; GO:0071281,cellular response to iron ion; GO:0042742,defense response to bacterium; GO:0009873,ethylene-activated signaling pathway; GO:0006355,regulation of transcription, DNA-templated; GO:0009…	Protein of unknown function (DUF2841)
Cluster-21629.139106	AP2/ERF-ERF	TF	AP2/ERF->AP2/ERF-ERF	922.818	80.702	0.0874516	-3.51537062326174	down	K14494 DELLA protein | (RefSeq) DELLA protein GAI1-like (A)	hypothetical protein CUMW_069020 [Citrus unshiu]	RecName: Full=SCARECROW-LIKE protein 7 {ECO:0000303|PubMed:20616154}; AltName: Full=PeSCL7 {ECO:0000303|PubMed:20616154};	SubName: Full=Uncharacterized protein {ECO:0000313|EMBL:GAY42716.1};	--	GO:0005634,nucleus; GO:0003677,DNA binding; GO:0006355,regulation of transcription, DNA-templated; GO:0006351,transcription, DNA-templated	GRAS domain family
Cluster-21629.216326	AP2/ERF-ERF	TF	AP2/ERF->AP2/ERF-ERF	11.5627	120.297	10.4039	3.37905763490266	up	K14486 auxin response factor | (RefSeq) auxin response factor 7-like (A)	hypothetical protein CUMW_028070 [Citrus unshiu]	RecName: Full=Auxin response factor 5;	SubName: Full=Uncharacterized protein {ECO:0000313|EMBL:GAY37308.1};	--	GO:0005634,nucleus; GO:0003677,DNA binding; GO:0009734,auxin-activated signaling pathway; GO:0006355,regulation of transcription, DNA-templated; GO:0006351,transcription, DNA-templated	PB1 domain
Cluster-21629.166203	AP2/ERF-ERF	TF	AP2/ERF->AP2/ERF-ERF	13.802	123.92	8.9784	3.16645908751768	up	--	PREDICTED: zinc finger CCCH domain-containing protein 13 isoform X2 [Citrus sinensis]	RecName: Full=Zinc finger CCCH domain-containing protein 13; Short=OsC3H13; AltName: Full=BRI1-kinase domain-interacting protein 105; Short=BIP105;	SubName: Full=Uncharacterized protein {ECO:0000313|EMBL:KDO59845.1}; Flags: Fragment;	--	GO:0003677,DNA binding; GO:0046872,metal ion binding	Zinc-finger containing family
Cluster-21629.196258	AP2/ERF-ERF	TF	AP2/ERF->AP2/ERF-ERF	50.0183	425.77	8.51229	3.0895464688103	up	--	hypothetical protein CICLE_v10029065mg [Citrus clementina]	RecName: Full=Zinc finger protein AZF2; AltName: Full=Zinc-finger protein 2;	SubName: Full=Uncharacterized protein {ECO:0000313|EMBL:ESR36079.1};	FOG: Zn-finger	GO:0005634,nucleus; GO:0003677,DNA binding; GO:0003700,DNA-binding transcription factor activity; GO:0046872,metal ion binding; GO:0043565,sequence-specific DNA binding; GO:0044212,transcription regulatory region DNA binding; GO:0009738,abscisic acid-activated signaling pathway; GO:0009793,embryo development ending in seed dormancy; GO:0042538,hyperosmotic salinity response; GO:0045892,negative r…	C2H2-type zinc finger
Cluster-21629.230839	AP2/ERF-ERF	TF	AP2/ERF->AP2/ERF-ERF	25.5362	212.061	8.30434	3.05386499889908	up	K19613 leucine-rich repeat protein SHOC2 | (RefSeq) uncharacterized protein LOC111313103 isoform X1 (A)	hypothetical protein CUMW_043010 [Citrus unshiu]	RecName: Full=Probable WRKY transcription factor 53; AltName: Full=WRKY DNA-binding protein 53;	SubName: Full=Uncharacterized protein {ECO:0000313|EMBL:GAY39262.1};	--	GO:0009507,chloroplast; GO:0005634,nucleus; GO:0003677,DNA binding; GO:0003700,DNA-binding transcription factor activity; GO:0043565,sequence-specific DNA binding; GO:0009816,defense response to bacterium, incompatible interaction; GO:0010150,leaf senescence; GO:0045893,positive regulation of transcription, DNA-templated; GO:0031347,regulation of defense response; GO:0010200,response to chitin; G…	WRKY DNA -binding domain
Cluster-21629.16384	AP2/ERF-ERF	TF	AP2/ERF->AP2/ERF-ERF	37.0291	299.518	8.08871	3.01590980299515	up	K09419 heat shock transcription factor, other eukaryote | (RefSeq) heat stress transcription factor B-3-like (A)	heat stress transcription factor B-3-like [Durio zibethinus]	RecName: Full=Heat stress transcription factor B-3; Short=AtHsfB3; AltName: Full=AtHsf-05;	SubName: Full=Heat shock factor (HSF)-type, DNA-binding protein {ECO:0000313|EMBL:OMO71395.1};	Heat shock transcription factor	GO:0005737,cytoplasm; GO:0005634,nucleus; GO:0003700,DNA-binding transcription factor activity; GO:0043565,sequence-specific DNA binding; GO:0046686,response to cadmium ion; GO:0006351,transcription, DNA-templated	HSF-type DNA-binding
Cluster-21629.85263	AP2/ERF-ERF	TF	AP2/ERF->AP2/ERF-ERF	149.347	18.6909	0.125151	-2.99825504575611	down	K00521 ferric-chelate reductase [EC:1.16.1.7] | (RefSeq) ferric reduction oxidase 7, chloroplastic-like (A)	hypothetical protein CICLE_v10016434mg [Citrus clementina]	RecName: Full=NAC domain-containing protein 83 {ECO:0000303|PubMed:15029955}; Short=ANAC083 {ECO:0000303|PubMed:15029955}; AltName: Full=Protein VND-INTERACTING 2 {ECO:0000303|PubMed:20388856};	SubName: Full=Uncharacterized protein {ECO:0000313|EMBL:ESR60243.1};	--	GO:0005634,nucleus; GO:0003677,DNA binding; GO:0003700,DNA-binding transcription factor activity; GO:0010150,leaf senescence; GO:0045892,negative regulation of transcription, DNA-templated; GO:0009737,response to abscisic acid; GO:0009651,response to salt stress; GO:0006351,transcription, DNA-templated; GO:0016032,viral process; GO:0010089,xylem development	No apical meristem (NAM) protein
Cluster-21629.128113	AP2/ERF-ERF	TF	AP2/ERF->AP2/ERF-ERF	382.783	48.6133	0.127	-2.97710107485595	down	K20043 clathrin coat assembly protein AP180 | (RefSeq) putative clathrin assembly protein At5g35200 (A)	PREDICTED: dof zinc finger protein DOF3.1-like [Citrus sinensis]	RecName: Full=Dof zinc finger protein DOF3.1; Short=AtDOF3.1;	SubName: Full=Uncharacterized protein {ECO:0000313|EMBL:GAY38602.1};	--	GO:0005634,nucleus; GO:0003700,DNA-binding transcription factor activity; GO:0046872,metal ion binding; GO:0044212,transcription regulatory region DNA binding; GO:0006355,regulation of transcription, DNA-templated; GO:0006351,transcription, DNA-templated	Dof domain, zinc finger
Cluster-21629.130986	AP2/ERF-ERF	TF	AP2/ERF->AP2/ERF-ERF	50.187	366.024	7.29319	2.86655063868619	up	K19882 O-palmitoleoyl-L-serine hydrolase [EC:3.1.1.98] | (RefSeq) pectin acetylesterase 7-like isoform X1 (A)	pectin acetylesterase 7-like isoform X1 [Hevea brasiliensis]	RecName: Full=Pectin acetylesterase 8 {ECO:0000303|PubMed:25115560}; EC=3.1.1.- {ECO:0000305}; Flags: Precursor;	RecName: Full=Pectin acetylesterase {ECO:0000256|RuleBase:RU363114}; EC=3.1.1.- {ECO:0000256|RuleBase:RU363114};	Pectin acetylesterase and similar proteins	GO:0005576,extracellular region; GO:0009505,plant-type cell wall; GO:0052793,pectin acetylesterase activity; GO:0071555,cell wall organization	--
Cluster-21629.173418	AP2/ERF-ERF	TF	AP2/ERF->AP2/ERF-ERF	46.0036	311.904	6.78001	2.76128663778291	up	K09422 transcription factor MYB, plant | (RefSeq) hypothetical protein (A)	hypothetical protein CISIN_1g022144mg [Citrus sinensis]	RecName: Full=Transcription factor MYB73 {ECO:0000303|PubMed:11597504}; AltName: Full=Myb-related protein 73 {ECO:0000303|PubMed:11597504}; Short=AtMYB73 {ECO:0000303|PubMed:11597504};	SubName: Full=Uncharacterized protein {ECO:0000313|EMBL:KDO84060.1};	Transcription factor, Myb superfamily	GO:0005634,nucleus; GO:0003700,DNA-binding transcription factor activity; GO:0000981,DNA-binding transcription factor activity, RNA polymerase II-specific; GO:0043565,sequence-specific DNA binding; GO:0001135,RNA polymerase II transcription regulator recruiting activity; GO:0044212,transcription regulatory region DNA binding; GO:0030154,cell differentiation; GO:0019760,glucosinolate metabolic pro…	SLIDE
Cluster-21629.72958	AP2/ERF-ERF	TF	AP2/ERF->AP2/ERF-ERF	3.41632	22.033	6.44933	2.68914855930173	up	K22410 PR domain zinc finger protein 16 | (RefSeq) protein indeterminate-domain 2-like (A)	hypothetical protein CISIN_1g016352mg [Citrus sinensis]	RecName: Full=Protein indeterminate-domain 2 {ECO:0000303|PubMed:16784536};	SubName: Full=Uncharacterized protein {ECO:0000313|EMBL:KDO56271.1};	FOG: Zn-finger	GO:0003677,DNA binding; GO:0003700,DNA-binding transcription factor activity; GO:0046872,metal ion binding; GO:0006355,regulation of transcription, DNA-templated; GO:0006351,transcription, DNA-templated	Zinc-finger double domain
Cluster-21629.165267	AP2/ERF-ERF	TF	AP2/ERF->AP2/ERF-ERF	203.612	32.2862	0.158568	-2.6568299284238	down	K12309 beta-galactosidase [EC:3.2.1.23] | (Kazusa) Lj3g3v0323160.2; - (A)	hypothetical protein CICLE_v10025122mg [Citrus clementina]	RecName: Full=Protein indeterminate-domain 11 {ECO:0000303|PubMed:16784536};	SubName: Full=Uncharacterized protein {ECO:0000313|EMBL:ESR39794.1};	FOG: Zn-finger	GO:0003677,DNA binding; GO:0003700,DNA-binding transcription factor activity; GO:0046872,metal ion binding; GO:0006355,regulation of transcription, DNA-templated; GO:0006351,transcription, DNA-templated	C2H2-type zinc finger
Cluster-21629.149931	AP2/ERF-ERF	TF	AP2/ERF->AP2/ERF-ERF	316.827	1909.36	6.02651	2.59132204876978	up	K04733 interleukin-1 receptor-associated kinase 4 [EC:2.7.11.1] | (RefSeq) probable L-type lectin-domain containing receptor kinase S.5 (A)	PREDICTED: uncharacterized protein LOC102620124 isoform X2 [Citrus sinensis]	--	SubName: Full=Uncharacterized protein {ECO:0000313|EMBL:KDO85743.1};	--	GO:0005622,intracellular; GO:0008270,zinc ion binding	B-box zinc finger
Cluster-21629.141507	AP2/ERF-ERF	TF	AP2/ERF->AP2/ERF-ERF	193.076	32.8726	0.170258	-2.55420930485016	down	K19939 Rab effector Noc2 | (RefSeq) POPTRDRAFT_568988; hypothetical protein (A)	PREDICTED: zinc finger protein CONSTANS-LIKE 1-like [Gossypium arboreum]	RecName: Full=B-box domain protein 31 {ECO:0000303|PubMed:19920209}; Short=AtBBX31 {ECO:0000303|PubMed:19920209}; AltName: Full=Microprotein 1B {ECO:0000303|PubMed:27015278};	SubName: Full=Putative zinc finger CONSTANS-LIKE 11-like protein {ECO:0000313|EMBL:KHG07528.1};	--	GO:0005634,nucleus; GO:0003700,DNA-binding transcription factor activity; GO:0030674,protein binding, bridging; GO:0008270,zinc ion binding; GO:0007623,circadian rhythm; GO:0009909,regulation of flower development; GO:0006355,regulation of transcription, DNA-templated; GO:0010224,response to UV-B	B-box zinc finger
Cluster-21629.139238	AP2/ERF-ERF	TF	AP2/ERF->AP2/ERF-ERF	44.8017	250.828	5.59862	2.48507121257445	up	K12129 pseudo-response regulator 7 | (RefSeq) two-component response regulator-like APRR7 (A)	hypothetical protein CICLE_v10027794mg [Citrus clementina]	RecName: Full=Two-component response regulator-like APRR7; AltName: Full=Pseudo-response regulator 7;	SubName: Full=Uncharacterized protein {ECO:0000313|EMBL:ESR37936.1};	GATA-4/5/6 transcription factors	GO:0005739,mitochondrion; GO:0005634,nucleus; GO:0003677,DNA binding; GO:0007623,circadian rhythm; GO:0045892,negative regulation of transcription, DNA-templated; GO:0000160,phosphorelay signal transduction system; GO:0010017,red or far-red light signaling pathway; GO:0006355,regulation of transcription, DNA-templated; GO:0006351,transcription, DNA-templated	Divergent CCT motif
Cluster-21629.197671	AP2/ERF-ERF	TF	AP2/ERF->AP2/ERF-ERF	19.147	105.226	5.49567	2.45829640661963	up	K12835 ATP-dependent RNA helicase DDX42 [EC:3.6.4.13] | (RefSeq) DEAD-box ATP-dependent RNA helicase 24 isoform X1 (A)	WRKY75 [Malus baccata]	RecName: Full=Probable WRKY transcription factor 75; AltName: Full=WRKY DNA-binding protein 75;	SubName: Full=WRKY75 {ECO:0000313|EMBL:AHJ78583.1};	--	GO:0005634,nucleus; GO:0003700,DNA-binding transcription factor activity; GO:0000978,RNA polymerase II proximal promoter sequence-specific DNA binding; GO:0044212,transcription regulatory region DNA binding; GO:0010055,atrichoblast differentiation; GO:0048527,lateral root development; GO:0000122,negative regulation of transcription by RNA polymerase II; GO:0043620,regulation of DNA-templated tran…	WRKY DNA -binding domain
Cluster-21629.101957	AP2/ERF-ERF	TF	AP2/ERF->AP2/ERF-ERF	4.38104	24.0476	5.48903	2.45655142430032	up	K09338 homeobox-leucine zipper protein | (RefSeq) homeobox-leucine zipper protein ATHB-12-like (A)	hypothetical protein CISIN_1g029280mg [Citrus sinensis]	RecName: Full=Homeobox-leucine zipper protein ATHB-7; AltName: Full=HD-ZIP protein ATHB-7; AltName: Full=Homeodomain transcription factor ATHB-7;	SubName: Full=Uncharacterized protein {ECO:0000313|EMBL:KDO44256.1};	Transcription factor HEX, contains HOX and HALZ domains	GO:0005634,nucleus; GO:0003700,DNA-binding transcription factor activity; GO:0043565,sequence-specific DNA binding; GO:0045893,positive regulation of transcription, DNA-templated; GO:0009737,response to abscisic acid; GO:0009414,response to water deprivation; GO:0006351,transcription, DNA-templated	Homeobox associated leucine zipper
Cluster-21629.74628	AP2/ERF-ERF	TF	AP2/ERF->AP2/ERF-ERF	3.59326	19.7072	5.48448	2.45535359017392	up	K09419 heat shock transcription factor, other eukaryote | (RefSeq) heat stress transcription factor B-3-like (A)	PREDICTED: heat stress transcription factor B-3-like [Citrus sinensis]	RecName: Full=Heat stress transcription factor B-3; Short=AtHsfB3; AltName: Full=AtHsf-05;	SubName: Full=Uncharacterized protein {ECO:0000313|EMBL:ESR34561.1};	Heat shock transcription factor	GO:0005737,cytoplasm; GO:0005634,nucleus; GO:0003700,DNA-binding transcription factor activity; GO:0043565,sequence-specific DNA binding; GO:0046686,response to cadmium ion; GO:0006351,transcription, DNA-templated	HSF-type DNA-binding
Cluster-21629.124316	AP2/ERF-ERF	TF	AP2/ERF->AP2/ERF-ERF	1109.31	209.577	0.188926	-2.40410870893417	down	--	PREDICTED: uncharacterized protein LOC102614927 [Citrus sinensis]	RecName: Full=Transcription factor bHLH162; AltName: Full=Basic helix-loop-helix protein 162; Short=AtbHLH162 {ECO:0000303|PubMed:14600211}; Short=bHLH 162; AltName: Full=bHLH transcription factor bHLH162;	SubName: Full=Uncharacterized protein {ECO:0000313|EMBL:GAY31923.1};	--	GO:0090575,RNA polymerase II transcription factor complex; GO:0003700,DNA-binding transcription factor activity; GO:0046983,protein dimerization activity; GO:0000977,RNA polymerase II regulatory region sequence-specific DNA binding; GO:0050832,defense response to fungus; GO:0006357,regulation of transcription by RNA polymerase II; GO:0006355,regulation of transcription, DNA-templated; GO:0006351,…	Helix-loop-helix DNA-binding domain
Cluster-21629.182091	AP2/ERF-ERF	TF	AP2/ERF->AP2/ERF-ERF	3.62899	19.1776	5.28454	2.40177722998623	up	K11426 SET and MYND domain-containing protein | (RefSeq) hypothetical protein (A)	hypothetical protein CUMW_098000 [Citrus unshiu]	RecName: Full=Histone-lysine N-methyltransferase ASHR2; EC=2.1.1.43; AltName: Full=ASH1-related protein 2; AltName: Full=Protein SET DOMAIN GROUP 39;	SubName: Full=Uncharacterized protein {ECO:0000313|EMBL:GAY46558.1};	Predicted histone tail methylase containing SET domain	GO:0005694,chromosome; GO:0005634,nucleus; GO:0018024,histone-lysine N-methyltransferase activity	SET domain
Cluster-21629.194537	AP2/ERF-ERF	TF	AP2/ERF->AP2/ERF-ERF	40.0476	208.09	5.19606	2.37741756139699	up	K12835 ATP-dependent RNA helicase DDX42 [EC:3.6.4.13] | (RefSeq) DEAD-box ATP-dependent RNA helicase 24 isoform X1 (A)	PREDICTED: probable WRKY transcription factor 28 [Citrus sinensis]	RecName: Full=Probable WRKY transcription factor 71; AltName: Full=WRKY DNA-binding protein 71;	SubName: Full=Uncharacterized protein {ECO:0000313|EMBL:GAY68263.1};	--	GO:0005634,nucleus; GO:0003700,DNA-binding transcription factor activity; GO:1990837,sequence-specific double-stranded DNA binding; GO:0045893,positive regulation of transcription, DNA-templated; GO:0006351,transcription, DNA-templated; GO:0010228,vegetative to reproductive phase transition of meristem	Nuclear RNA-splicing-associated protein
Cluster-21629.190612	AP2/ERF-ERF	TF	AP2/ERF->AP2/ERF-ERF	79.0398	16.7886	0.212407	-2.23509919970004	down	K09422 transcription factor MYB, plant | (RefSeq) transcription factor MYB114-like (A)	Myb transcription factor [Atalantia buxifolia]	RecName: Full=Transcription factor MYB113; AltName: Full=Myb-related protein 113; Short=AtMYB113;	SubName: Full=Myb transcription factor {ECO:0000313|EMBL:ANI87843.1};	Transcription factor, Myb superfamily	GO:0005634,nucleus; GO:0003700,DNA-binding transcription factor activity; GO:0000981,DNA-binding transcription factor activity, RNA polymerase II-specific; GO:0043565,sequence-specific DNA binding; GO:0001135,RNA polymerase II transcription regulator recruiting activity; GO:0044212,transcription regulatory region DNA binding; GO:0030154,cell differentiation; GO:0007275,multicellular organism deve…	Myb-like DNA-binding domain
Cluster-21629.194093	AP2/ERF-ERF	TF	AP2/ERF->AP2/ERF-ERF	66.0216	304.393	4.6105	2.20492468016657	up	K18486 heart-and neural crest derivatives-expressed protein 2 | (RefSeq) transcription factor bHLH27-like (A)	transcription factor bHLH35 isoform X1 [Hevea brasiliensis]	RecName: Full=Transcription factor bHLH35; AltName: Full=Basic helix-loop-helix protein 35; Short=AtbHLH35; Short=bHLH 35; AltName: Full=Transcription factor EN 41; AltName: Full=bHLH transcription factor bHLH035;	SubName: Full=Uncharacterized protein {ECO:0000313|EMBL:KDP42524.1};	--	GO:0005634,nucleus; GO:0003677,DNA binding; GO:0046983,protein dimerization activity; GO:0006355,regulation of transcription, DNA-templated; GO:0006351,transcription, DNA-templated	Helix-loop-helix DNA-binding domain
Cluster-21629.104446	AP2/ERF-ERF	TF	AP2/ERF->AP2/ERF-ERF	276.053	63.3089	0.229336	-2.12446453509557	down	K09286 EREBP-like factor | (RefSeq) hypothetical protein (A)	ethylene-responsive transcription factor ERF014 [Vigna radiata var. radiata]	RecName: Full=Ethylene-responsive transcription factor ERF012; AltName: Full=Dehydration response element-binding protein 26 {ECO:0000303|PubMed:21069430};	SubName: Full=ethylene-responsive transcription factor ERF014 {ECO:0000313|RefSeq:XP_014504124.1};	--	GO:0005634,nucleus; GO:0003700,DNA-binding transcription factor activity; GO:0043565,sequence-specific DNA binding; GO:0044212,transcription regulatory region DNA binding; GO:0071497,cellular response to freezing; GO:0034605,cellular response to heat; GO:0009873,ethylene-activated signaling pathway; GO:0045893,positive regulation of transcription, DNA-templated; GO:0009753,response to jasmonic ac…	AP2 domain
Cluster-21629.84497	AP2/ERF-ERF	TF	AP2/ERF->AP2/ERF-ERF	9.87408	42.1591	4.26967	2.09412560492317	up	K12835 ATP-dependent RNA helicase DDX42 [EC:3.6.4.13] | (RefSeq) DEAD-box ATP-dependent RNA helicase 24 isoform X1 (A)	PREDICTED: probable WRKY transcription factor 28 [Citrus sinensis]	RecName: Full=Probable WRKY transcription factor 71; AltName: Full=WRKY DNA-binding protein 71;	SubName: Full=Uncharacterized protein {ECO:0000313|EMBL:GAY68263.1};	--	GO:0005634,nucleus; GO:0003700,DNA-binding transcription factor activity; GO:1990837,sequence-specific double-stranded DNA binding; GO:0045893,positive regulation of transcription, DNA-templated; GO:0006351,transcription, DNA-templated; GO:0010228,vegetative to reproductive phase transition of meristem	WRKY DNA -binding domain
Cluster-21629.196736	AP2/ERF-ERF	TF	AP2/ERF->AP2/ERF-ERF	87.7093	362.926	4.13783	2.04887331622865	up	K16241 transcription factor HY5 | (RefSeq) transcription factor HY5-like (A)	PREDICTED: transcription factor HY5-like [Cicer arietinum]	RecName: Full=Transcription factor HY5-like; AltName: Full=HY5 homolog; AltName: Full=bZIP transcription factor 64 {ECO:0000303|PubMed:11906833}; Short=AtbZIP64 {ECO:0000303|PubMed:11906833};	SubName: Full=transcription factor HY5-like {ECO:0000313|RefSeq:XP_004514285.2};	Transcriptional activator FOSB/c-Fos and related bZIP transcription factors	GO:0005634,nucleus; GO:0003700,DNA-binding transcription factor activity; GO:0000977,RNA polymerase II regulatory region sequence-specific DNA binding; GO:0009585,red, far-red light phototransduction; GO:0006355,regulation of transcription, DNA-templated; GO:0080167,response to karrikin; GO:0010224,response to UV-B; GO:0006351,transcription, DNA-templated	Basic region leucine zipper
Cluster-21629.151235	AP2/ERF-ERF	TF	AP2/ERF->AP2/ERF-ERF	295.178	1167.87	3.95651	1.98422854246469	up	--	PREDICTED: uncharacterized protein LOC102614927 [Citrus sinensis]	RecName: Full=Transcription factor bHLH162; AltName: Full=Basic helix-loop-helix protein 162; Short=AtbHLH162 {ECO:0000303|PubMed:14600211}; Short=bHLH 162; AltName: Full=bHLH transcription factor bHLH162;	SubName: Full=Uncharacterized protein {ECO:0000313|EMBL:GAY31923.1};	--	GO:0090575,RNA polymerase II transcription factor complex; GO:0003700,DNA-binding transcription factor activity; GO:0046983,protein dimerization activity; GO:0000977,RNA polymerase II regulatory region sequence-specific DNA binding; GO:0050832,defense response to fungus; GO:0006357,regulation of transcription by RNA polymerase II; GO:0006355,regulation of transcription, DNA-templated; GO:0006351,…	Helix-loop-helix DNA-binding domain
Cluster-21629.185177	AP2/ERF-ERF	TF	AP2/ERF->AP2/ERF-ERF	58.4204	14.7813	0.253016	-1.98269883730308	down	K13464 jasmonate ZIM domain-containing protein | (RefSeq) protein TIFY 9-like (A)	protein TIFY 5A [Herrania umbratica]	RecName: Full=Protein TIFY 5A {ECO:0000303|PubMed:17499004}; AltName: Full=Jasmonate ZIM domain-containing protein 8 {ECO:0000303|PubMed:17637675};	SubName: Full=Jasmonate-zim-domain protein 8, putative {ECO:0000313|EMBL:EOY27674.1};	--	GO:0005634,nucleus; GO:0003714,transcription corepressor activity; GO:0006952,defense response; GO:1903507,negative regulation of nucleic acid-templated transcription; GO:0031347,regulation of defense response; GO:2000022,regulation of jasmonic acid mediated signaling pathway; GO:0006355,regulation of transcription, DNA-templated; GO:0009611,response to wounding; GO:0006351,transcription, DNA-tem…	Divergent CCT motif
Cluster-21629.89950	AP2/ERF-ERF	TF	AP2/ERF->AP2/ERF-ERF	214.719	55.4542	0.258264	-1.95308264882569	down	K23480 zinc finger protein 362/384 | (RefSeq) zinc finger protein ZAT5 (A)	hypothetical protein CICLE_v10032889mg [Citrus clementina]	RecName: Full=Zinc finger protein ZAT12; AltName: Full=Protein RESPONSIVE TO HIGH LIGHT 41;	SubName: Full=Uncharacterized protein {ECO:0000313|EMBL:ESR49296.1};	FOG: Zn-finger	GO:0005634,nucleus; GO:0003700,DNA-binding transcription factor activity; GO:0046872,metal ion binding; GO:0043565,sequence-specific DNA binding; GO:0009631,cold acclimation; GO:0042538,hyperosmotic salinity response; GO:0009643,photosynthetic acclimation; GO:0010200,response to chitin; GO:0009409,response to cold; GO:0009408,response to heat; GO:0009416,response to light stimulus; GO:0006979,res…	RNA polymerases M/15 Kd subunit
Cluster-21629.228199	AP2/ERF-ERF	TF	AP2/ERF->AP2/ERF-ERF	13.27	47.9902	3.61643	1.85456816687921	up	K13422 transcription factor MYC2 | (RefSeq) LOW QUALITY PROTEIN: transcription factor MYC2-like (A)	bHLH [Citrus trifoliata]	RecName: Full=Transcription factor ICE1; AltName: Full=Basic helix-loop-helix protein 116; Short=AtbHLH116; Short=bHLH 116; AltName: Full=Inducer of CBF expression 1; AltName: Full=Transcription factor EN 45; AltName: Full=Transcription factor SCREAM; AltName: Full=bHLH transcription factor bHLH116;	SubName: Full=BHLH {ECO:0000313|EMBL:AFY17139.1};	--	GO:0005634,nucleus; GO:0003677,DNA binding; GO:0003700,DNA-binding transcription factor activity; GO:0046983,protein dimerization activity; GO:0045893,positive regulation of transcription, DNA-templated; GO:0009409,response to cold; GO:0050826,response to freezing; GO:0010440,stomatal lineage progression; GO:0006351,transcription, DNA-templated	Helix-loop-helix DNA-binding domain
Cluster-21629.14811	AP2/ERF-ERF	TF	AP2/ERF->AP2/ERF-ERF	94.2015	333.814	3.54362	1.82522348464222	up	K09419 heat shock transcription factor, other eukaryote | (RefSeq) hypothetical protein (A)	hypothetical protein CISIN_1g016091mg [Citrus sinensis]	RecName: Full=Heat shock factor protein HSF30; AltName: Full=Heat shock transcription factor 30; Short=HSTF 30; AltName: Full=Heat stress transcription factor;	SubName: Full=Uncharacterized protein {ECO:0000313|EMBL:KDO80143.1};	Heat shock transcription factor	GO:0005634,nucleus; GO:0003700,DNA-binding transcription factor activity; GO:0043565,sequence-specific DNA binding; GO:0006351,transcription, DNA-templated	HSF-type DNA-binding
Cluster-21629.41594	AP2/ERF-ERF	TF	AP2/ERF->AP2/ERF-ERF	16.6776	55.7239	3.34124	1.74038147228554	up	K09422 transcription factor MYB, plant | (RefSeq) putative R2R3-MYB transcription factor (A)	putative R2R3-MYB transcription factor [Citrus sinensis]	RecName: Full=Transcription factor MYB44 {ECO:0000303|PubMed:11597504}; AltName: Full=Myb-related protein 44 {ECO:0000303|PubMed:11597504}; Short=AtMYB44 {ECO:0000303|PubMed:11597504}; AltName: Full=Myb-related protein R1 {ECO:0000303|PubMed:9678577}; Short=AtMYBR1 {ECO:0000303|PubMed:9678577};	SubName: Full=Putative R2R3-MYB transcription factor {ECO:0000313|EMBL:AEK32395.1};	Transcription factor, Myb superfamily	GO:0005634,nucleus; GO:0003700,DNA-binding transcription factor activity; GO:0000981,DNA-binding transcription factor activity, RNA polymerase II-specific; GO:0043565,sequence-specific DNA binding; GO:0001135,RNA polymerase II transcription regulator recruiting activity; GO:0044212,transcription regulatory region DNA binding; GO:0009738,abscisic acid-activated signaling pathway; GO:0030154,cell d…	Myb DNA-binding like
Cluster-21629.106892	AP2/ERF-ERF	TF	AP2/ERF->AP2/ERF-ERF	244.222	74.8036	0.306294	-1.70701163674775	down	K09286 EREBP-like factor | (RefSeq) ethylene-responsive transcription factor RAP2-3 (A)	PREDICTED: ethylene-responsive transcription factor RAP2-3 [Citrus sinensis]	RecName: Full=Ethylene-responsive transcription factor RAP2-3; AltName: Full=Cadmium-induced protein AS30; AltName: Full=Ethylene response factor 72; Short=ERF72; AltName: Full=Ethylene-responsive element binding protein; Short=AtEBP; AltName: Full=Protein RELATED TO APETALA2 3; Short=Related to AP2 3;	SubName: Full=Uncharacterized protein {ECO:0000313|EMBL:KDO71762.1};	--	GO:0005737,cytoplasm; GO:0005634,nucleus; GO:0005886,plasma membrane; GO:0003677,DNA binding; GO:0003700,DNA-binding transcription factor activity; GO:0043565,sequence-specific DNA binding; GO:0008219,cell death; GO:0009873,ethylene-activated signaling pathway; GO:0010286,heat acclimation; GO:0045893,positive regulation of transcription, DNA-templated; GO:0009735,response to cytokinin; GO:0009723…	AP2 domain
Cluster-21629.140803	AP2/ERF-ERF	TF	AP2/ERF->AP2/ERF-ERF	350.139	111.843	0.319425	-1.64645152351009	down	K14516 ethylene-responsive transcription factor 1 | (RefSeq) ethylene-responsive transcription factor 1B (A)	ethylene-responsive transcription factor 1B [Durio zibethinus]	RecName: Full=Ethylene-responsive transcription factor 1B; Short=AtERF1B; AltName: Full=Ethylene-responsive element-binding factor 1B; Short=EREBP-1B;	SubName: Full=Ethylene-responsive transcription factor 1B {ECO:0000313|EMBL:EOY06019.1};	--	GO:0005634,nucleus; GO:0003677,DNA binding; GO:0003700,DNA-binding transcription factor activity; GO:0006952,defense response; GO:0009873,ethylene-activated signaling pathway; GO:0009867,jasmonic acid mediated signaling pathway; GO:0006351,transcription, DNA-templated	AP2 domain
Cluster-21629.94728	AP2/ERF-ERF	TF	AP2/ERF->AP2/ERF-ERF	30.535	94.2008	3.08502	1.62527807564697	up	--	hypothetical protein CICLE_v10013486mg, partial [Citrus clementina]	--	SubName: Full=Uncharacterized protein {ECO:0000313|EMBL:ESR43574.1}; Flags: Fragment;	--	--	Myb-like DNA-binding domain
Cluster-14335.2	AP2/ERF-ERF	TF	AP2/ERF->AP2/ERF-ERF	7.43266	22.0624	2.9683	1.56963911188874	up	K14494 DELLA protein | (RefSeq) DELLA protein GAIP-B-like (A)	hypothetical protein CICLE_v10027926mg [Citrus clementina]	RecName: Full=Scarecrow-like protein 14; Short=AtSCL14; AltName: Full=GRAS family protein 2; Short=AtGRAS-2;	SubName: Full=Uncharacterized protein {ECO:0000313|EMBL:ESR38098.1};	--	GO:0005829,cytosol; GO:0005634,nucleus; GO:0003700,DNA-binding transcription factor activity; GO:0043565,sequence-specific DNA binding; GO:0045893,positive regulation of transcription, DNA-templated; GO:0006355,regulation of transcription, DNA-templated; GO:0009410,response to xenobiotic stimulus; GO:0006351,transcription, DNA-templated	GRAS domain family
Cluster-21629.246443	AP2/ERF-ERF	TF	AP2/ERF->AP2/ERF-ERF	156.138	55.6507	0.35642	-1.48835067640914	down	K09422 transcription factor MYB, plant | (RefSeq) myb-related protein Myb4-like (A)	PREDICTED: myb-related protein Myb4-like [Citrus sinensis]	RecName: Full=Transcription factor MYB4 {ECO:0000305}; AltName: Full=Myb-related protein 4 {ECO:0000305}; Short=OsMyb4 {ECO:0000303|PubMed:14675437}; AltName: Full=Transcription factor RLTR1 {ECO:0000312|EMBL:AAP92750.1};	SubName: Full=Myb-like protein Myb15 {ECO:0000313|EMBL:AKE14365.1};	Transcription factor, Myb superfamily	GO:0005634,nucleus; GO:0000981,DNA-binding transcription factor activity, RNA polymerase II-specific; GO:0043565,sequence-specific DNA binding; GO:0001135,RNA polymerase II transcription regulator recruiting activity; GO:0044212,transcription regulatory region DNA binding; GO:0030154,cell differentiation; GO:0045893,positive regulation of transcription, DNA-templated; GO:0006357,regulation of tra…	SLIDE
Cluster-21629.135243	AP2/ERF-ERF	TF	AP2/ERF->AP2/ERF-ERF	222.155	607.633	2.73517	1.45163114673165	up	K14486 auxin response factor | (RefSeq) auxin response factor 18-like (A)	auxin response factor 2A-like [Durio zibethinus]	RecName: Full=Auxin response factor 2; AltName: Full=ARF1-binding protein; Short=ARF1-BP; AltName: Full=Protein MEGAINTEGUMENTA;	RecName: Full=Auxin response factor {ECO:0000256|RuleBase:RU004561};	--	GO:0005634,nucleus; GO:0003700,DNA-binding transcription factor activity; GO:0043565,sequence-specific DNA binding; GO:0009734,auxin-activated signaling pathway; GO:0010227,floral organ abscission; GO:0010047,fruit dehiscence; GO:0010150,leaf senescence; GO:0008285,negative regulation of cell proliferation; GO:0045892,negative regulation of transcription, DNA-templated; GO:0048481,plant ovule dev…	AUX/IAA family
Cluster-21629.68905	AP2/ERF-ERF	TF	AP2/ERF->AP2/ERF-ERF	174.964	66.047	0.377489	-1.40549504982451	down	K15032 mTERF domain-containing protein, mitochondrial | (RefSeq) uncharacterized LOC102616438 (A)	PREDICTED: uncharacterized protein LOC102616438 isoform X1 [Citrus sinensis]	--	SubName: Full=Uncharacterized protein {ECO:0000313|EMBL:ESR63273.1};	Mitochondrial transcription termination factor, mTERF	GO:0003690,double-stranded DNA binding; GO:0006355,regulation of transcription, DNA-templated	mTERF
Cluster-21629.79688	AP2/ERF-ERF	TF	AP2/ERF->AP2/ERF-ERF	41.9742	15.8999	0.378803	-1.40048194127344	down	K14404 cleavage and polyadenylation specificity factor subunit 4 | (RefSeq) Putative PCSF-30 (A)	hypothetical protein CISIN_1g039602mg, partial [Citrus sinensis]	RecName: Full=Zinc finger CCCH domain-containing protein 7; Short=AtC3H7; EC=3.1.-.-; AltName: Full=AtSmicl;	SubName: Full=Uncharacterized protein {ECO:0000313|EMBL:KDO80467.1}; Flags: Fragment;	C3H1-type Zn-finger protein	GO:0005847,mRNA cleavage and polyadenylation specificity factor complex; GO:0003677,DNA binding; GO:0004521,endoribonuclease activity; GO:0046872,metal ion binding; GO:0003723,RNA binding; GO:0006378,mRNA polyadenylation; GO:0016973,poly(A)+ mRNA export from nucleus	RNA-binding, Nab2-type zinc finger
Cluster-21629.121613	AP2/ERF-ERF	TF	AP2/ERF->AP2/ERF-ERF	13.4653	34.9731	2.59727	1.37699454330551	up	K14489 arabidopsis histidine kinase 2/3/4 (cytokinin receptor) [EC:2.7.13.3] | (RefSeq) hypothetical protein (A)	hypothetical protein CUMW_137260 [Citrus unshiu]	RecName: Full=Histidine kinase 4; EC=2.7.13.3; AltName: Full=Arabidopsis histidine kinase 4; Short=AtHK4; AltName: Full=Cytokinin receptor CYTOKININ RESPONSE 1; Short=AtCRE1; Short=Cytokinin receptor CRE1; AltName: Full=Phosphoprotein phosphatase AHK4; EC=3.1.3.16; AltName: Full=Protein AUTHENTIC HIS-KINASE 4; AltName: Full=Protein ROOT AS IN WOL 1; AltName: Full=Protein WOODEN LEG;	SubName: Full=Uncharacterized protein {ECO:0000313|EMBL:GAY51830.1};	Sensory transduction histidine kinase	GO:0005783,endoplasmic reticulum; GO:0005789,endoplasmic reticulum membrane; GO:0016021,integral component of membrane; GO:0005886,plasma membrane; GO:0009884,cytokinin receptor activity; GO:0019899,enzyme binding; GO:0004721,phosphoprotein phosphatase activity; GO:0000155,phosphorelay sensor kinase activity; GO:0004673,protein histidine kinase activity; GO:0043424,protein histidine kinase bindin…	Response regulator receiver domain
Cluster-21629.207695	AP2/ERF-ERF	TF	AP2/ERF->AP2/ERF-ERF	238.181	93.7317	0.393532	-1.34544705820921	down	K12835 ATP-dependent RNA helicase DDX42 [EC:3.6.4.13] | (RefSeq) DEAD-box ATP-dependent RNA helicase 24 isoform X1 (A)	PREDICTED: probable WRKY transcription factor 48 [Citrus sinensis]	RecName: Full=Probable WRKY transcription factor 48; AltName: Full=WRKY DNA-binding protein 48;	SubName: Full=Uncharacterized protein {ECO:0000313|EMBL:KDO71977.1};	--	GO:0005634,nucleus; GO:0003677,DNA binding; GO:0003700,DNA-binding transcription factor activity; GO:0043565,sequence-specific DNA binding; GO:0042742,defense response to bacterium; GO:0045893,positive regulation of transcription, DNA-templated; GO:0009617,response to bacterium; GO:0010200,response to chitin; GO:0006351,transcription, DNA-templated	WRKY DNA -binding domain
Cluster-21629.91258	AP2/ERF-ERF	TF	AP2/ERF->AP2/ERF-ERF	60.7126	152.014	2.50383	1.32413896668623	up	K09419 heat shock transcription factor, other eukaryote | (RefSeq) hypothetical protein (A)	hypothetical protein CICLE_v10026058mg [Citrus clementina]	RecName: Full=Heat shock factor protein HSF24; AltName: Full=Heat shock transcription factor 24; Short=HSTF 24; AltName: Full=Heat stress transcription factor;	SubName: Full=Uncharacterized protein {ECO:0000313|EMBL:ESR39134.1};	Heat shock transcription factor	GO:0005634,nucleus; GO:0003700,DNA-binding transcription factor activity; GO:0043565,sequence-specific DNA binding; GO:0006351,transcription, DNA-templated	HSF-type DNA-binding
Cluster-21629.80477	AP2/ERF-ERF	TF	AP2/ERF->AP2/ERF-ERF	21.6776	53.7037	2.47738	1.30881631205039	up	K13464 jasmonate ZIM domain-containing protein | (RefSeq) protein TIFY 10A (A)	hypothetical protein CUMW_030520 [Citrus unshiu]	RecName: Full=Protein TIFY 10b {ECO:0000305};	SubName: Full=Uncharacterized protein {ECO:0000313|EMBL:GAY37632.1};	--	GO:0006355,regulation of transcription, DNA-templated; GO:0006351,transcription, DNA-templated	Polyubiquitination (PEST) N-terminal domain of MAGUK
Cluster-21629.221141	AP2/ERF-ERF	TF	AP2/ERF->AP2/ERF-ERF	18.7954	46.4006	2.46873	1.30376825925062	up	--	hypothetical protein CICLE_v10014020mg [Citrus clementina]	RecName: Full=DDT domain-containing protein PTM {ECO:0000305}; AltName: Full=DDT domain-containing protein 1 {ECO:0000305}; AltName: Full=Membrane-bound transcription factor PTM {ECO:0000305}; AltName: Full=PHD type transcription factor with transmembrane domains {ECO:0000303|PubMed:21934661};	SubName: Full=Uncharacterized protein {ECO:0000313|EMBL:ESR59453.1};	Nucleosome remodeling factor, subunit NURF301/BPTF	GO:0009941,chloroplast envelope; GO:0009707,chloroplast outer membrane; GO:0016021,integral component of membrane; GO:0005634,nucleus; GO:0046872,metal ion binding; GO:0035064,methylated histone binding; GO:0010019,chloroplast-nucleus signaling pathway; GO:0045893,positive regulation of transcription, DNA-templated; GO:0006351,transcription, DNA-templated	WSTF, HB1, Itc1p, MBD9 motif 1
Cluster-21629.83927	AP2/ERF-ERF	TF	AP2/ERF->AP2/ERF-ERF	37.9781	15.9006	0.418678	-1.25608855612864	down	K20043 clathrin coat assembly protein AP180 | (RefSeq) putative clathrin assembly protein At5g35200 (A)	PREDICTED: dof zinc finger protein DOF3.1-like [Citrus sinensis]	RecName: Full=Dof zinc finger protein DOF3.1; Short=AtDOF3.1;	SubName: Full=Uncharacterized protein {ECO:0000313|EMBL:GAY38602.1};	--	GO:0005634,nucleus; GO:0003700,DNA-binding transcription factor activity; GO:0046872,metal ion binding; GO:0044212,transcription regulatory region DNA binding; GO:0006355,regulation of transcription, DNA-templated; GO:0006351,transcription, DNA-templated	Dof domain, zinc finger
Cluster-21629.55286	AP2/ERF-ERF	TF	AP2/ERF->AP2/ERF-ERF	20.9756	49.823	2.37529	1.24810365478687	up	K04733 interleukin-1 receptor-associated kinase 4 [EC:2.7.11.1] | (RefSeq) uncharacterized protein LOC100501207 isoform X1 (A)	hypothetical protein CICLE_v10016993mg [Citrus clementina]	RecName: Full=LOB domain-containing protein 4; AltName: Full=ASYMMETRIC LEAVES 2-like protein 6; Short=AS2-like protein 6;	SubName: Full=Uncharacterized protein {ECO:0000313|EMBL:GAY33749.1};	--	--	M domain of GW182
Cluster-21629.106269	AP2/ERF-ERF	TF	AP2/ERF->AP2/ERF-ERF	23.3545	55.0668	2.35786	1.23748060606047	up	K20043 clathrin coat assembly protein AP180 | (RefSeq) putative clathrin assembly protein At5g35200 (A)	PREDICTED: dof zinc finger protein DOF3.1-like [Citrus sinensis]	RecName: Full=Dof zinc finger protein DOF3.1; Short=AtDOF3.1;	SubName: Full=Uncharacterized protein {ECO:0000313|EMBL:GAY38602.1};	--	GO:0005634,nucleus; GO:0003700,DNA-binding transcription factor activity; GO:0046872,metal ion binding; GO:0044212,transcription regulatory region DNA binding; GO:0006355,regulation of transcription, DNA-templated; GO:0006351,transcription, DNA-templated	Dof domain, zinc finger
Cluster-21629.159542	AP2/ERF-ERF	TF	AP2/ERF->AP2/ERF-ERF	83.9083	186.621	2.2241	1.15322455222898	up	K09422 transcription factor MYB, plant | (RefSeq) transcription factor RAX2-like (A)	hypothetical protein AQUCO_06200019v1 [Aquilegia coerulea]	RecName: Full=Transcription factor RAX1; AltName: Full=Myb-related protein 37; Short=AtMYB37; AltName: Full=Protein REGULATOR OF AXILLARY MERISTEMS 1;	SubName: Full=Uncharacterized protein {ECO:0000313|EMBL:PIA29144.1};	Transcription factor, Myb superfamily	GO:0005634,nucleus; GO:0003700,DNA-binding transcription factor activity; GO:0000981,DNA-binding transcription factor activity, RNA polymerase II-specific; GO:0043565,sequence-specific DNA binding; GO:0001135,RNA polymerase II transcription regulator recruiting activity; GO:0044212,transcription regulatory region DNA binding; GO:0090506,axillary shoot meristem initiation; GO:0030154,cell differen…	Myb-like DNA-binding domain
Cluster-21629.66753	AP2/ERF-ERF	TF	AP2/ERF->AP2/ERF-ERF	16.3841	33.8258	2.06455	1.04582624736895	up	K14492 two-component response regulator ARR-A family | (RefSeq) two-component response regulator ARR6 (A)	PREDICTED: two-component response regulator ARR6 [Citrus sinensis]	RecName: Full=Two-component response regulator ARR3;	SubName: Full=Uncharacterized protein {ECO:0000313|EMBL:GAY36486.1};	GATA-4/5/6 transcription factors	GO:0005737,cytoplasm; GO:0005634,nucleus; GO:0000156,phosphorelay response regulator activity; GO:0007623,circadian rhythm; GO:0009736,cytokinin-activated signaling pathway; GO:0000160,phosphorelay signal transduction system; GO:0010161,red light signaling pathway; GO:0006355,regulation of transcription, DNA-templated; GO:0009735,response to cytokinin; GO:0010114,response to red light; GO:0006351…	Response regulator receiver domain
Cluster-21629.100850	AP2/ERF-ERF	TF	AP2/ERF->AP2/ERF-ERF	149.48	73.8122	0.493795	-1.01801716386783	down	K14498 serine/threonine-protein kinase SRK2 [EC:2.7.11.1] | (RefSeq) hypothetical protein (A)	hypothetical protein CISIN_1g0178601mg, partial [Citrus sinensis]	RecName: Full=Serine/threonine-protein kinase SAPK10; EC=2.7.11.1; AltName: Full=Osmotic stress/abscisic acid-activated protein kinase 10; AltName: Full=stress-activated protein kinase 10 {ECO:0000303|Ref.2}; Short=OsSAPK10 {ECO:0000303|Ref.2};	SubName: Full=Uncharacterized protein {ECO:0000313|EMBL:KDO79330.1}; Flags: Fragment;	Serine/threonine protein kinase	GO:0005737,cytoplasm; GO:0005634,nucleus; GO:0005524,ATP binding; GO:0004674,protein serine/threonine kinase activity; GO:0009738,abscisic acid-activated signaling pathway; GO:0035556,intracellular signal transduction; GO:0006468,protein phosphorylation	--

## Sheet: Y-VS-R
Table S6. Differentially expressed transcription factors in Y-vs-R
ID	Family	Category	Classification	Y	R	Fold Change	log2FoldChange	regulated	KEGG	NR	Swissprot	Tremble	KOG	GO	Pfam
Cluster-21629.137684	WRKY	TF	WRKY	32.2588	936.139	29.0196	4.8589568696406	up	K09422 transcription factor MYB, plant | (RefSeq) hypothetical protein (A)	hypothetical protein CICLE_v10018064mg, partial [Citrus clementina]	RecName: Full=Transcription repressor MYB4; AltName: Full=Myb-related protein 4; Short=AtMYB4;	SubName: Full=Uncharacterized protein {ECO:0000313|EMBL:ESR62427.1}; Flags: Fragment;	Transcription factor, Myb superfamily	GO:0005634,nucleus; GO:0003677,DNA binding; GO:0003700,DNA-binding transcription factor activity; GO:0000981,DNA-binding transcription factor activity, RNA polymerase II-specific; GO:0043565,sequence-specific DNA binding; GO:0001135,RNA polymerase II transcription regulator recruiting activity; GO:0044212,transcription regulatory region DNA binding; GO:0030154,cell differentiation; GO:1903086,neg…	Myb-like DNA-binding domain
Cluster-21629.129995	WRKY	TF	WRKY	200.18	4893.78	24.447	4.61158288842688	up	K12135 zinc finger protein CONSTANS | (RefSeq) zinc finger protein CONSTANS (A)	PREDICTED: zinc finger protein CONSTANS-LIKE 16 [Citrus sinensis]	RecName: Full=Zinc finger protein CONSTANS-LIKE 16;	SubName: Full=Uncharacterized protein {ECO:0000313|EMBL:KDO76999.1};	GATA-4/5/6 transcription factors	GO:0016020,membrane; GO:0005634,nucleus; GO:0003700,DNA-binding transcription factor activity; GO:0008270,zinc ion binding; GO:0006355,regulation of transcription, DNA-templated	B-box zinc finger
Cluster-21629.107657	WRKY	TF	WRKY	4.25947	97.3858	22.8634	4.51496709279745	up	K11446 histone demethylase JARID1 [EC:1.14.11.-] | (RefSeq) lysine-specific demethylase JMJ706-like (A)	PREDICTED: lysine-specific demethylase JMJ706 isoform X2 [Citrus sinensis]	RecName: Full=Lysine-specific demethylase JMJ706; EC=1.14.11.-; AltName: Full=Jumonji domain-containing protein 706; AltName: Full=Lysine-specific histone demethylase JMJ706; AltName: Full=Protein JUMONJI 706;	SubName: Full=Uncharacterized protein {ECO:0000313|EMBL:GAY57493.1};	DNA-binding protein jumonji/RBP2/SMCY, contains JmjC domain	GO:0000792,heterochromatin; GO:0005634,nucleus; GO:0051213,dioxygenase activity; GO:0032454,histone demethylase activity (H3-K9 specific); GO:0046872,metal ion binding; GO:0048439,flower morphogenesis; GO:0045815,positive regulation of gene expression, epigenetic; GO:0006355,regulation of transcription, DNA-templated; GO:0006351,transcription, DNA-templated	jmjN domain
Cluster-21629.187194	WRKY	TF	WRKY	5.1126	113.577	22.2151	4.47346947492597	up	K16221 transcription factor TCP21 (protein CCA1 HIKING EXPEDITION) | (RefSeq) transcription factor TCP7-like (A)	hypothetical protein CISIN_1g033243mg [Citrus sinensis]	RecName: Full=Transcription factor TCP11;	SubName: Full=Uncharacterized protein {ECO:0000313|EMBL:KDO48070.1};	--	GO:0005634,nucleus; GO:0003677,DNA binding; GO:0003700,DNA-binding transcription factor activity; GO:0007623,circadian rhythm; GO:0006355,regulation of transcription, DNA-templated; GO:0006351,transcription, DNA-templated	--
Cluster-21629.149048	WRKY	TF	WRKY	14.4722	268.787	18.5726	4.21510491387568	up	--	hypothetical protein CICLE_v10016434mg [Citrus clementina]	RecName: Full=NAC transcription factor NAM-B1;	SubName: Full=Uncharacterized protein {ECO:0000313|EMBL:ESR60244.1};	--	GO:0005634,nucleus; GO:0003677,DNA binding; GO:0006355,regulation of transcription, DNA-templated; GO:0006351,transcription, DNA-templated	No apical meristem (NAM) protein
Cluster-21629.149253	WRKY	TF	WRKY	18.0177	286.262	15.8878	3.98984735636684	up	K22534 PR domain zinc finger protein 5 | (RefSeq) zinc finger protein ZAT4-like (A)	zinc finger protein ZAT10-like [Prunus avium]	RecName: Full=Zinc finger protein AZF2; AltName: Full=Zinc-finger protein 2;	SubName: Full=Uncharacterized protein {ECO:0000313|EMBL:ONH91896.1};	FOG: Zn-finger	GO:0005634,nucleus; GO:0003677,DNA binding; GO:0003700,DNA-binding transcription factor activity; GO:0046872,metal ion binding; GO:0043565,sequence-specific DNA binding; GO:0044212,transcription regulatory region DNA binding; GO:0009738,abscisic acid-activated signaling pathway; GO:0009793,embryo development ending in seed dormancy; GO:0042538,hyperosmotic salinity response; GO:0045892,negative r…	Zinc-finger double domain
Cluster-21629.132345	WRKY	TF	WRKY	22.0479	290.962	13.1968	3.72211563371902	up	K09286 EREBP-like factor | (RefSeq) ethylene-responsive transcription factor RAP2-3 (A)	hypothetical protein CISIN_1g025382mg [Citrus sinensis]	RecName: Full=Ethylene-responsive transcription factor RAP2-3; AltName: Full=Cadmium-induced protein AS30; AltName: Full=Ethylene response factor 72; Short=ERF72; AltName: Full=Ethylene-responsive element binding protein; Short=AtEBP; AltName: Full=Protein RELATED TO APETALA2 3; Short=Related to AP2 3;	SubName: Full=Uncharacterized protein {ECO:0000313|EMBL:KDO71762.1};	--	GO:0005737,cytoplasm; GO:0005634,nucleus; GO:0005886,plasma membrane; GO:0003677,DNA binding; GO:0003700,DNA-binding transcription factor activity; GO:0043565,sequence-specific DNA binding; GO:0008219,cell death; GO:0009873,ethylene-activated signaling pathway; GO:0010286,heat acclimation; GO:0045893,positive regulation of transcription, DNA-templated; GO:0009735,response to cytokinin; GO:0009723…	AP2 domain
Cluster-21629.41433	WRKY	TF	WRKY	18.0938	235.169	12.9972	3.70012743444712	up	K12126 phytochrome-interacting factor 3 | (RefSeq) PIF3; hypothetical protein (A)	hypothetical protein CISIN_1g012156mg [Citrus sinensis]	RecName: Full=Transcription factor bHLH66; AltName: Full=Basic helix-loop-helix protein 66; Short=AtbHLH66; Short=bHLH 66; AltName: Full=Transcription factor EN 95; AltName: Full=bHLH transcription factor bHLH066;	SubName: Full=Uncharacterized protein {ECO:0000313|EMBL:KDO59408.1};	--	GO:0005634,nucleus; GO:0001046,core promoter sequence-specific DNA binding; GO:0003700,DNA-binding transcription factor activity; GO:0046983,protein dimerization activity; GO:0001228,DNA-binding transcription activator activity, RNA polymerase II-specific; GO:0055046,microgametogenesis; GO:0048235,pollen sperm cell differentiation; GO:0006355,regulation of transcription, DNA-templated; GO:0080147…	Helix-loop-helix DNA-binding domain
Cluster-21629.143526	WRKY	TF	WRKY	111.129	1372.06	12.3466	3.62604099623989	up	K22484 transcriptional regulator CBF1 | (RefSeq) transcription factor bHLH106-like (A)	PREDICTED: transcription factor bHLH51 isoform X2 [Citrus sinensis]	RecName: Full=Transcription factor bHLH51; AltName: Full=Basic helix-loop-helix protein 51; Short=AtbHLH51; Short=bHLH 51; AltName: Full=Transcription factor EN 57; AltName: Full=bHLH transcription factor bHLH051;	SubName: Full=Uncharacterized protein {ECO:0000313|EMBL:GAY40454.1};	--	GO:0005634,nucleus; GO:0003677,DNA binding; GO:0003700,DNA-binding transcription factor activity; GO:0046983,protein dimerization activity; GO:0006355,regulation of transcription, DNA-templated; GO:0006351,transcription, DNA-templated	Helix-loop-helix DNA-binding domain
Cluster-21629.71999	WRKY	TF	WRKY	4.59048	38.0304	8.28461	3.05043332667169	up	K12835 ATP-dependent RNA helicase DDX42 [EC:3.6.4.13] | (RefSeq) DEAD-box ATP-dependent RNA helicase 24 isoform X1 (A)	hypothetical protein CUMW_183660 [Citrus unshiu]	RecName: Full=Probable WRKY transcription factor 75; AltName: Full=WRKY DNA-binding protein 75;	SubName: Full=Uncharacterized protein {ECO:0000313|EMBL:GAY57991.1};	--	GO:0005634,nucleus; GO:0003700,DNA-binding transcription factor activity; GO:0000978,RNA polymerase II proximal promoter sequence-specific DNA binding; GO:0044212,transcription regulatory region DNA binding; GO:0010055,atrichoblast differentiation; GO:0048527,lateral root development; GO:0000122,negative regulation of transcription by RNA polymerase II; GO:0043620,regulation of DNA-templated tran…	WRKY DNA -binding domain
Cluster-21629.85123	WRKY	TF	WRKY	28.1824	205.647	7.29702	2.86730689662089	up	K12129 pseudo-response regulator 7 | (RefSeq) two-component response regulator-like APRR7 (A)	hypothetical protein CICLE_v10027794mg [Citrus clementina]	RecName: Full=Two-component response regulator-like APRR7; AltName: Full=Pseudo-response regulator 7;	SubName: Full=Uncharacterized protein {ECO:0000313|EMBL:ESR37936.1};	GATA-4/5/6 transcription factors	GO:0005739,mitochondrion; GO:0005634,nucleus; GO:0003677,DNA binding; GO:0007623,circadian rhythm; GO:0045892,negative regulation of transcription, DNA-templated; GO:0000160,phosphorelay signal transduction system; GO:0010017,red or far-red light signaling pathway; GO:0006355,regulation of transcription, DNA-templated; GO:0006351,transcription, DNA-templated	Divergent CCT motif
Cluster-21629.138133	WRKY	TF	WRKY	47.5461	330.097	6.94267	2.79549144332217	up	K13424 WRKY transcription factor 33 | (RefSeq) probable WRKY transcription factor 33 (A)	hypothetical protein CISIN_1g009794mg [Citrus sinensis]	RecName: Full=Probable WRKY transcription factor 61; AltName: Full=WRKY DNA-binding protein 61;	SubName: Full=Uncharacterized protein {ECO:0000313|EMBL:KDO76066.1};	--	GO:0005634,nucleus; GO:0003700,DNA-binding transcription factor activity; GO:0043565,sequence-specific DNA binding; GO:0006351,transcription, DNA-templated	WRKY DNA -binding domain
Cluster-21629.133611	WRKY	TF	WRKY	122.318	769.864	6.29394	2.65396278570255	up	K10144 RING finger and CHY zinc finger domain-containing protein 1 [EC:2.3.2.27] | (RefSeq) E3 ubiquitin-protein ligase RZFP34 (A)	hypothetical protein CISIN_1g031240mg [Citrus sinensis]	RecName: Full=E3 ubiquitin-protein ligase RZFP34 {ECO:0000305}; EC=2.3.2.27 {ECO:0000269|PubMed:26508764}; AltName: Full=CHY zinc-finger and RING protein 1 {ECO:0000303|PubMed:26508764}; AltName: Full=RING zinc-finger protein 34 {ECO:0000305}; AltName: Full=RZFP34 protein homolog {ECO:0000303|PubMed:25002225}; Short=AtRZPF34 {ECO:0000303|PubMed:25002225};	SubName: Full=Uncharacterized protein {ECO:0000313|EMBL:KDO36319.1};	Zn-finger protein	GO:0005783,endoplasmic reticulum; GO:0005634,nucleus; GO:0016740,transferase activity; GO:0008270,zinc ion binding; GO:0016567,protein ubiquitination; GO:1902456,regulation of stomatal opening	Prokaryotic RING finger family 1
Cluster-21629.38890	WRKY	TF	WRKY	7.84321	46.4212	5.91865	2.56526713473085	up	K09422 transcription factor MYB, plant | (RefSeq) putative R2R3-MYB transcription factor (A)	putative R2R3-MYB transcription factor [Citrus sinensis]	RecName: Full=Transcription factor MYB44 {ECO:0000303|PubMed:11597504}; AltName: Full=Myb-related protein 44 {ECO:0000303|PubMed:11597504}; Short=AtMYB44 {ECO:0000303|PubMed:11597504}; AltName: Full=Myb-related protein R1 {ECO:0000303|PubMed:9678577}; Short=AtMYBR1 {ECO:0000303|PubMed:9678577};	SubName: Full=Putative R2R3-MYB transcription factor {ECO:0000313|EMBL:AEK32395.1};	Transcription factor, Myb superfamily	GO:0005634,nucleus; GO:0003700,DNA-binding transcription factor activity; GO:0000981,DNA-binding transcription factor activity, RNA polymerase II-specific; GO:0043565,sequence-specific DNA binding; GO:0001135,RNA polymerase II transcription regulator recruiting activity; GO:0044212,transcription regulatory region DNA binding; GO:0009738,abscisic acid-activated signaling pathway; GO:0030154,cell d…	Myb DNA-binding like
Cluster-21629.137161	WRKY	TF	WRKY	82.0201	481.046	5.86498	2.55212702091032	up	K19613 leucine-rich repeat protein SHOC2 | (RefSeq) uncharacterized protein LOC111313103 isoform X1 (A)	hypothetical protein CISIN_1g045032mg [Citrus sinensis]	RecName: Full=Probable WRKY transcription factor 53; AltName: Full=WRKY DNA-binding protein 53;	SubName: Full=Uncharacterized protein {ECO:0000313|EMBL:KDO56130.1};	--	GO:0009507,chloroplast; GO:0005634,nucleus; GO:0003677,DNA binding; GO:0003700,DNA-binding transcription factor activity; GO:0043565,sequence-specific DNA binding; GO:0009816,defense response to bacterium, incompatible interaction; GO:0010150,leaf senescence; GO:0045893,positive regulation of transcription, DNA-templated; GO:0031347,regulation of defense response; GO:0010200,response to chitin; G…	WRKY DNA -binding domain
Cluster-21629.146594	WRKY	TF	WRKY	17.5805	99.4422	5.65638	2.49987801241578	up	K19613 leucine-rich repeat protein SHOC2 | (RefSeq) uncharacterized protein LOC111313103 isoform X1 (A)	hypothetical protein CICLE_v10021038mg [Citrus clementina]	RecName: Full=Probable WRKY transcription factor 41; AltName: Full=WRKY DNA-binding protein 41;	SubName: Full=Uncharacterized protein {ECO:0000313|EMBL:ESR52615.1};	--	GO:0005634,nucleus; GO:0003700,DNA-binding transcription factor activity; GO:0043565,sequence-specific DNA binding; GO:0006351,transcription, DNA-templated	FLYWCH zinc finger domain
Cluster-21629.213705	WRKY	TF	WRKY	58.6075	292.774	4.99552	2.32063368462152	up	K14431 transcription factor TGA | (RefSeq) transcription factor HBP-1b(c38) (A)	PREDICTED: transcription factor HBP-1b(c38) isoform X1 [Citrus sinensis]	RecName: Full=Transcription factor TGA9 {ECO:0000303|PubMed:20805327}; AltName: Full=Protein TGACG (TGA) motif-binding protein 9 {ECO:0000303|PubMed:20805327}; AltName: Full=bZIP transcription factor 21 {ECO:0000303|PubMed:11906833}; Short=AtbZIP21 {ECO:0000303|PubMed:11906833};	SubName: Full=Uncharacterized protein {ECO:0000313|EMBL:GAY68115.1};	--	GO:0005634,nucleus; GO:0003700,DNA-binding transcription factor activity; GO:0042803,protein homodimerization activity; GO:0043565,sequence-specific DNA binding; GO:0048653,anther development; GO:0071588,hydrogen peroxide mediated signaling pathway; GO:0002237,response to molecule of bacterial origin; GO:0006351,transcription, DNA-templated	bZIP Maf transcription factor
Cluster-21629.58758	WRKY	TF	WRKY	41.2205	195.342	4.73894	2.24456473080563	up	K20043 clathrin coat assembly protein AP180 | (RefSeq) putative clathrin assembly protein At5g35200 (A)	PREDICTED: dof zinc finger protein DOF1.2 [Citrus sinensis]	RecName: Full=Dof zinc finger protein DOF3.5; Short=AtDOF3.5;	SubName: Full=Uncharacterized protein {ECO:0000313|EMBL:GAY39831.1};	--	GO:0005634,nucleus; GO:0003677,DNA binding; GO:0003700,DNA-binding transcription factor activity; GO:0046872,metal ion binding; GO:0006355,regulation of transcription, DNA-templated; GO:0006351,transcription, DNA-templated	Transposase zinc-ribbon domain
Cluster-21629.149534	WRKY	TF	WRKY	5.30994	22.4489	4.22771	2.07987530360689	up	K04733 interleukin-1 receptor-associated kinase 4 [EC:2.7.11.1] | (RefSeq) probable L-type lectin-domain containing receptor kinase S.5 (A)	hypothetical protein CICLE_v10016611mg [Citrus clementina]	--	SubName: Full=Uncharacterized protein {ECO:0000313|EMBL:GAY56560.1};	--	--	B-box zinc finger
Cluster-21629.52961	WRKY	TF	WRKY	9.59183	40.4508	4.21721	2.07629052168947	up	K12835 ATP-dependent RNA helicase DDX42 [EC:3.6.4.13] | (RefSeq) DEAD-box ATP-dependent RNA helicase 24 isoform X1 (A)	PREDICTED: probable WRKY transcription factor 23 [Citrus sinensis]	RecName: Full=Probable WRKY transcription factor 23; AltName: Full=WRKY DNA-binding protein 23;	SubName: Full=Uncharacterized protein {ECO:0000313|EMBL:KDO86946.1};	--	GO:0005634,nucleus; GO:0003700,DNA-binding transcription factor activity; GO:0043565,sequence-specific DNA binding; GO:0009733,response to auxin; GO:0009624,response to nematode; GO:0006351,transcription, DNA-templated	WRKY DNA -binding domain
Cluster-21629.120797	WRKY	TF	WRKY	56.8956	224.662	3.94868	1.98136912875633	up	K14484 auxin-responsive protein IAA | (RefSeq) auxin-responsive protein IAA29 (A)	PREDICTED: auxin-responsive protein IAA29 [Citrus sinensis]	RecName: Full=Auxin-responsive protein IAA29; AltName: Full=Indoleacetic acid-induced protein 29;	SubName: Full=Uncharacterized protein {ECO:0000313|EMBL:GAY45851.1};	--	GO:0005634,nucleus; GO:0003700,DNA-binding transcription factor activity; GO:0009734,auxin-activated signaling pathway; GO:0009733,response to auxin; GO:0010218,response to far red light; GO:0010114,response to red light; GO:0006351,transcription, DNA-templated	AUX/IAA family
Cluster-21629.139879	WRKY	TF	WRKY	52.8596	205.637	3.89025	1.95986309529912	up	K00521 ferric-chelate reductase [EC:1.16.1.7] | (RefSeq) ferric reduction oxidase 7, chloroplastic-like (A)	hypothetical protein CICLE_v10032304mg [Citrus clementina]	RecName: Full=NAC transcription factor 29; Short=AtNAC029; AltName: Full=Protein NAC-LIKE, ACTIVATED BY AP3/PI; Short=AtNAP;	SubName: Full=Uncharacterized protein {ECO:0000313|EMBL:ESR51967.1};	--	GO:0005634,nucleus; GO:0003677,DNA binding; GO:0003700,DNA-binding transcription factor activity; GO:0009793,embryo development ending in seed dormancy; GO:0009908,flower development; GO:0009835,fruit ripening; GO:0010150,leaf senescence; GO:0009825,multidimensional cell growth; GO:0006351,transcription, DNA-templated	No apical meristem (NAM) protein
Cluster-21629.104320	WRKY	TF	WRKY	12.7566	49.016	3.84241	1.94201082685515	up	K09286 EREBP-like factor | (RefSeq) ethylene-responsive transcription factor ERF039-like (A)	hypothetical protein CISIN_1g023148mg [Citrus sinensis]	RecName: Full=Ethylene-responsive transcription factor ERF039;	SubName: Full=Uncharacterized protein {ECO:0000313|EMBL:GAY43575.1};	--	GO:0005634,nucleus; GO:0003677,DNA binding; GO:0003700,DNA-binding transcription factor activity; GO:0009873,ethylene-activated signaling pathway; GO:0006351,transcription, DNA-templated	AP2 domain
Cluster-21629.135264	WRKY	TF	WRKY	231.062	882.384	3.81881	1.93312411291368	up	K12835 ATP-dependent RNA helicase DDX42 [EC:3.6.4.13] | (RefSeq) DEAD-box ATP-dependent RNA helicase 24 isoform X1 (A)	hypothetical protein CUMW_017700 [Citrus unshiu]	RecName: Full=Probable WRKY transcription factor 48; AltName: Full=WRKY DNA-binding protein 48;	SubName: Full=Uncharacterized protein {ECO:0000313|EMBL:GAY35674.1};	--	GO:0005634,nucleus; GO:0003677,DNA binding; GO:0003700,DNA-binding transcription factor activity; GO:0043565,sequence-specific DNA binding; GO:0042742,defense response to bacterium; GO:0045893,positive regulation of transcription, DNA-templated; GO:0009617,response to bacterium; GO:0010200,response to chitin; GO:0006351,transcription, DNA-templated	WRKY DNA -binding domain
Cluster-21629.170907	WRKY	TF	WRKY	13.7371	51.4293	3.74384	1.90451895719394	up	K19199 histone-lysine N-methyltransferase SETD3 [EC:2.1.1.43] | (RefSeq) ribulose-1,5 bisphosphate carboxylase/oxygenase large subunit N-methyltransferase, chloroplastic (A)	hypothetical protein CISIN_1g010607mg [Citrus sinensis]	RecName: Full=[Fructose-bisphosphate aldolase]-lysine N-methyltransferase, chloroplastic; EC=2.1.1.259; AltName: Full=Aldolases N-methyltransferase; AltName: Full=[Ribulose-bisphosphate carboxylase]-lysine N-methyltransferase-like; Short=AtLSMT-L; Short=LSMT-like enzyme; Flags: Precursor;	SubName: Full=Uncharacterized protein {ECO:0000313|EMBL:KDO50962.1};	N-methyltransferase	GO:0009507,chloroplast; GO:0009570,chloroplast stroma; GO:0030785,[ribulose-bisphosphate carboxylase]-lysine N-methyltransferase activity; GO:0016279,protein-lysine N-methyltransferase activity; GO:0018026,peptidyl-lysine monomethylation; GO:0018023,peptidyl-lysine trimethylation	SET domain
Cluster-21629.206905	WRKY	TF	WRKY	109.367	384.911	3.51945	1.81534950439451	up	K15032 mTERF domain-containing protein, mitochondrial | (RefSeq) hypothetical protein (A)	hypothetical protein CICLE_v10012147mg [Citrus clementina]	RecName: Full=Transcription termination factor MTEF1, chloroplastic {ECO:0000305}; AltName: Full=Mitochondrial transcription termination factor 1 {ECO:0000303|PubMed:23087700}; AltName: Full=Protein EMBRYO DEFECTIVE 93 {ECO:0000305}; AltName: Full=Protein SINGLET OXYGEN-LINKED DEATH ACTIVATOR 10 {ECO:0000303|PubMed:19563435}; Flags: Precursor;	SubName: Full=Uncharacterized protein {ECO:0000313|EMBL:ESR43329.1};	Mitochondrial transcription termination factor, mTERF	GO:0009507,chloroplast; GO:0003690,double-stranded DNA binding; GO:0019843,rRNA binding; GO:0003727,single-stranded RNA binding; GO:0009658,chloroplast organization; GO:0006353,DNA-templated transcription, termination; GO:0009793,embryo development ending in seed dormancy; GO:0006355,regulation of transcription, DNA-templated; GO:0042255,ribosome assembly; GO:0008380,RNA splicing	mTERF
Cluster-21629.141037	WRKY	TF	WRKY	72.1659	221.681	3.07183	1.61909941604673	up	K13424 WRKY transcription factor 33 | (RefSeq) probable WRKY transcription factor 33 isoform X1 (A)	probable WRKY transcription factor 50 [Prunus persica]	RecName: Full=Probable WRKY transcription factor 50; AltName: Full=WRKY DNA-binding protein 50;	SubName: Full=Uncharacterized protein {ECO:0000313|EMBL:ONI33128.1};	--	GO:0005634,nucleus; GO:0003700,DNA-binding transcription factor activity; GO:0043565,sequence-specific DNA binding; GO:0050832,defense response to fungus; GO:0009867,jasmonic acid mediated signaling pathway; GO:0006351,transcription, DNA-templated	WRKY DNA -binding domain
Cluster-21629.125772	WRKY	TF	WRKY	43.8591	125.551	2.86261	1.51732879029228	up	K09422 transcription factor MYB, plant | (RefSeq) myb-related protein Myb4-like (A)	PREDICTED: myb-related protein Myb4-like [Citrus sinensis]	RecName: Full=Transcription factor MYB4 {ECO:0000305}; AltName: Full=Myb-related protein 4 {ECO:0000305}; Short=OsMyb4 {ECO:0000303|PubMed:14675437}; AltName: Full=Transcription factor RLTR1 {ECO:0000312|EMBL:AAP92750.1};	SubName: Full=Myb-like protein Myb15 {ECO:0000313|EMBL:AKE14363.1};	Transcription factor, Myb superfamily	GO:0005634,nucleus; GO:0000981,DNA-binding transcription factor activity, RNA polymerase II-specific; GO:0043565,sequence-specific DNA binding; GO:0001135,RNA polymerase II transcription regulator recruiting activity; GO:0044212,transcription regulatory region DNA binding; GO:0030154,cell differentiation; GO:0045893,positive regulation of transcription, DNA-templated; GO:0006357,regulation of tra…	SLIDE
Cluster-21629.143505	WRKY	TF	WRKY	82.7111	233.776	2.82641	1.49897302295014	up	K00521 ferric-chelate reductase [EC:1.16.1.7] | (RefSeq) ferric reduction oxidase 7, chloroplastic-like (A)	hypothetical protein CUMW_245570 [Citrus unshiu]	RecName: Full=NAC transcription factor 47 {ECO:0000305}; AltName: Full=NAC domain-containing protein 47 {ECO:0000305}; Short=ANAC047 {ECO:0000305}; AltName: Full=Protein SPEEDY HYPONASTIC GROWTH {ECO:0000303|PubMed:24363315};	SubName: Full=Uncharacterized protein {ECO:0000313|EMBL:GAY66041.1};	--	GO:0005634,nucleus; GO:0003700,DNA-binding transcription factor activity; GO:0043565,sequence-specific DNA binding; GO:0009793,embryo development ending in seed dormancy; GO:0010365,positive regulation of ethylene biosynthetic process; GO:0009413,response to flooding; GO:0006351,transcription, DNA-templated	No apical meristem (NAM) protein
Cluster-21629.170473	WRKY	TF	WRKY	54.5664	153.691	2.81658	1.49394531551611	up	K13415 protein brassinosteroid insensitive 1 [EC:2.7.10.1 2.7.11.1] | (RefSeq) uncharacterized LOC103401427 (A)	hypothetical protein CICLE_v10009879mg [Citrus clementina]	RecName: Full=Squamosa promoter-binding protein 2;	SubName: Full=Uncharacterized protein {ECO:0000313|EMBL:GAY64137.1};	--	GO:0005634,nucleus; GO:0003677,DNA binding; GO:0003700,DNA-binding transcription factor activity; GO:0046872,metal ion binding; GO:0009908,flower development; GO:0006351,transcription, DNA-templated	SBP domain
Cluster-21629.149052	WRKY	TF	WRKY	234.421	568.315	2.42434	1.27759091382027	up	K09284 AP2-like factor, euAP2 lineage | (RefSeq) hypothetical protein (A)	hypothetical protein CISIN_1g009943mg [Citrus sinensis]	RecName: Full=Floral homeotic protein APETALA 2 {ECO:0000303|PubMed:7919989};	SubName: Full=Uncharacterized protein {ECO:0000313|EMBL:KDO79139.1};	--	GO:0005634,nucleus; GO:0003677,DNA binding; GO:0003700,DNA-binding transcription factor activity; GO:0030154,cell differentiation; GO:0009908,flower development; GO:0010073,meristem maintenance; GO:0048481,plant ovule development; GO:0048316,seed development; GO:0010093,specification of floral organ identity; GO:0006351,transcription, DNA-templated	AP2 domain
Cluster-21629.160817	WRKY	TF	WRKY	162.391	388.265	2.39092	1.25756688180405	up	--	hypothetical protein CUMW_237940, partial [Citrus unshiu]	RecName: Full=NAC domain-containing protein 60 {ECO:0000303|PubMed:15029955}; Short=ANAC060 {ECO:0000303|PubMed:15029955}; AltName: Full=Protein NTM1-like 5 {ECO:0000303|PubMed:17158162};	SubName: Full=Uncharacterized protein {ECO:0000313|EMBL:GAY65008.1}; Flags: Fragment;	--	GO:0016021,integral component of membrane; GO:0005634,nucleus; GO:0003677,DNA binding; GO:0003700,DNA-binding transcription factor activity; GO:0071333,cellular response to glucose stimulus; GO:0006351,transcription, DNA-templated	No apical meristem (NAM) protein
Cluster-21629.63110	WRKY	TF	WRKY	114.415	273.053	2.38651	1.2549031439676	up	--	trihelix transcription factor gt-3a [Quercus suber]	RecName: Full=Trihelix transcription factor GT-3a; AltName: Full=Trihelix DNA-binding protein GT-3a;	SubName: Full=Myb_DNA-bind_4 domain-containing protein {ECO:0000313|EMBL:GAV87281.1};	Transcription factor GT-2 and related proteins, contains trihelix DNA-binding/SANT domain	GO:0005634,nucleus; GO:0003700,DNA-binding transcription factor activity; GO:0042802,identical protein binding; GO:0000981,DNA-binding transcription factor activity, RNA polymerase II-specific; GO:0043565,sequence-specific DNA binding; GO:0006355,regulation of transcription, DNA-templated; GO:0006351,transcription, DNA-templated	Myb-like DNA-binding domain
Cluster-21629.196901	WRKY	TF	WRKY	29.9335	70.5455	2.35674	1.23679327111162	up	K09422 transcription factor MYB, plant | (RefSeq) transcription factor MYB44-like (A)	transcription factor myb44 [Quercus suber]	RecName: Full=Transcription factor MYB77 {ECO:0000303|PubMed:11597504}; AltName: Full=Myb-related protein 77 {ECO:0000303|PubMed:11597504}; Short=AtMYB77 {ECO:0000303|PubMed:11597504}; AltName: Full=Myb-related protein R2 {ECO:0000303|PubMed:9678577}; Short=AtMYBR2 {ECO:0000303|PubMed:9678577};	SubName: Full=Uncharacterized protein {ECO:0000313|EMBL:GAY39453.1};	Transcription factor, Myb superfamily	GO:0005634,nucleus; GO:0003700,DNA-binding transcription factor activity; GO:0000981,DNA-binding transcription factor activity, RNA polymerase II-specific; GO:0043565,sequence-specific DNA binding; GO:0001135,RNA polymerase II transcription regulator recruiting activity; GO:0044212,transcription regulatory region DNA binding; GO:0030154,cell differentiation; GO:0048527,lateral root development; G…	SLIDE
Cluster-21629.140880	WRKY	TF	WRKY	22.6275	52.4943	2.31994	1.21408468569009	up	K13464 jasmonate ZIM domain-containing protein | (RefSeq) hypothetical protein (A)	hypothetical protein CISIN_1g017322mg [Citrus sinensis]	RecName: Full=Protein TIFY 6A; AltName: Full=Jasmonate ZIM domain-containing protein 4;	SubName: Full=Uncharacterized protein {ECO:0000313|EMBL:KDO64556.1};	--	GO:0005634,nucleus; GO:0003714,transcription corepressor activity; GO:0006952,defense response; GO:1903507,negative regulation of nucleic acid-templated transcription; GO:0031347,regulation of defense response; GO:2000022,regulation of jasmonic acid mediated signaling pathway; GO:0006355,regulation of transcription, DNA-templated; GO:0009611,response to wounding; GO:0006351,transcription, DNA-tem…	Divergent CCT motif
Cluster-21629.133768	WRKY	TF	WRKY	38.1765	88.416	2.31598	1.2116227451204	up	K09422 transcription factor MYB, plant | (RefSeq) transcription factor MYB39 (A)	hypothetical protein CISIN_1g045387mg, partial [Citrus sinensis]	RecName: Full=Transcription factor MYB41 {ECO:0000305}; AltName: Full=Myb-related protein 41 {ECO:0000303|PubMed:11597504}; Short=AtMYB41 {ECO:0000303|PubMed:11597504};	SubName: Full=Uncharacterized protein {ECO:0000313|EMBL:KDO74266.1}; Flags: Fragment;	Transcription factor, Myb superfamily	GO:0005634,nucleus; GO:0003700,DNA-binding transcription factor activity; GO:0000981,DNA-binding transcription factor activity, RNA polymerase II-specific; GO:0043565,sequence-specific DNA binding; GO:0001135,RNA polymerase II transcription regulator recruiting activity; GO:0044212,transcription regulatory region DNA binding; GO:0030154,cell differentiation; GO:0042335,cuticle development; GO:000…	SLIDE
Cluster-21629.75346	WRKY	TF	WRKY	57.2734	127.78	2.23106	1.15772846112043	up	K09419 heat shock transcription factor, other eukaryote | (RefSeq) hypothetical protein (A)	hypothetical protein CICLE_v10021287mg [Citrus clementina]	RecName: Full=Heat stress transcription factor B-2b; Short=AtHsfB2b; AltName: Full=AtHsf-11; AltName: Full=Heat shock factor protein 7; Short=HSF 7; AltName: Full=Heat shock transcription factor 7; Short=HSTF 7;	SubName: Full=Uncharacterized protein {ECO:0000313|EMBL:ESR53807.1};	Heat shock transcription factor	GO:0005634,nucleus; GO:0003700,DNA-binding transcription factor activity; GO:0043565,sequence-specific DNA binding; GO:0045892,negative regulation of transcription, DNA-templated; GO:0010200,response to chitin; GO:0006351,transcription, DNA-templated	HSF-type DNA-binding
Cluster-21629.150912	WRKY	TF	WRKY	134.846	285.799	2.11944	1.08368591590942	up	K09286 EREBP-like factor | (RefSeq) dehydration-responsive element-binding protein 1A-like (A)	dehydration-responsive element-binding protein 1A [Jatropha curcas]	RecName: Full=Dehydration-responsive element-binding protein 1F; Short=Protein DREB1F;	SubName: Full=Uncharacterized protein {ECO:0000313|EMBL:KDP25515.1};	--	GO:0005634,nucleus; GO:0003700,DNA-binding transcription factor activity; GO:0043565,sequence-specific DNA binding; GO:0044212,transcription regulatory region DNA binding; GO:0019760,glucosinolate metabolic process; GO:0010371,regulation of gibberellin biosynthetic process; GO:0048510,regulation of timing of transition from vegetative to reproductive phase; GO:0051510,regulation of unidimensional…	AP2 domain
Cluster-21629.61452	WRKY	TF	WRKY	30.1429	62.1513	2.06189	1.04396423372126	up	K13464 jasmonate ZIM domain-containing protein | (RefSeq) protein TIFY 9 (A)	hypothetical protein CICLE_v10032858mg [Citrus clementina]	RecName: Full=Protein TIFY 9; AltName: Full=Jasmonate ZIM domain-containing protein 10; AltName: Full=Protein JASMONATE-ASSOCIATED 1; AltName: Full=Protein JAZ10;	SubName: Full=Uncharacterized protein {ECO:0000313|EMBL:ESR52085.1};	--	GO:0005634,nucleus; GO:0042803,protein homodimerization activity; GO:0003714,transcription corepressor activity; GO:0006952,defense response; GO:1903507,negative regulation of nucleic acid-templated transcription; GO:2000022,regulation of jasmonic acid mediated signaling pathway; GO:0010112,regulation of systemic acquired resistance; GO:0006355,regulation of transcription, DNA-templated; GO:00097…	--
Cluster-21629.150089	WRKY	TF	WRKY	303.622	143.05	0.471146	-1.08575473575045	down	K09422 transcription factor MYB, plant | (RefSeq) transcription factor RAX2-like (A)	hypothetical protein AQUCO_06200019v1 [Aquilegia coerulea]	RecName: Full=Transcription factor RAX1; AltName: Full=Myb-related protein 37; Short=AtMYB37; AltName: Full=Protein REGULATOR OF AXILLARY MERISTEMS 1;	SubName: Full=Uncharacterized protein {ECO:0000313|EMBL:PIA29144.1};	Transcription factor, Myb superfamily	GO:0005634,nucleus; GO:0003700,DNA-binding transcription factor activity; GO:0000981,DNA-binding transcription factor activity, RNA polymerase II-specific; GO:0043565,sequence-specific DNA binding; GO:0001135,RNA polymerase II transcription regulator recruiting activity; GO:0044212,transcription regulatory region DNA binding; GO:0090506,axillary shoot meristem initiation; GO:0030154,cell differen…	Myb-like DNA-binding domain
Cluster-21629.43543	WRKY	TF	WRKY	63.0062	28.4326	0.451267	-1.1479472710239	down	--	PREDICTED: uncharacterized protein LOC102609914 [Citrus sinensis]	--	SubName: Full=Uncharacterized protein {ECO:0000313|EMBL:GAY35163.1};	--	--	--
Cluster-21629.151013	WRKY	TF	WRKY	478.123	200.694	0.419752	-1.2523892319514	down	K22534 PR domain zinc finger protein 5 | (RefSeq) zinc finger protein ZAT4-like (A)	PREDICTED: zinc finger protein ZAT10 [Citrus sinensis]	RecName: Full=Zinc finger protein ZAT10; AltName: Full=Salt-tolerance zinc finger;	SubName: Full=Zf-C2H2_6 domain-containing protein {ECO:0000313|EMBL:GAV58177.1};	FOG: Zn-finger	GO:0005634,nucleus; GO:0003700,DNA-binding transcription factor activity; GO:0046872,metal ion binding; GO:0043565,sequence-specific DNA binding; GO:0035264,multicellular organism growth; GO:0045892,negative regulation of transcription, DNA-templated; GO:0010117,photoprotection; GO:0015979,photosynthesis; GO:0009737,response to abscisic acid; GO:0010200,response to chitin; GO:0009409,response to …	Zinc finger, C2H2 type
Cluster-21629.134692	WRKY	TF	WRKY	66.1125	27.3194	0.413226	-1.27499821440939	down	K09286 EREBP-like factor | (RefSeq) dehydration-responsive element-binding protein 2A-like (A)	hypothetical protein CICLE_v10032029mg [Citrus clementina]	RecName: Full=Dehydration-responsive element-binding protein 2D; Short=Protein DREB2D;	SubName: Full=Uncharacterized protein {ECO:0000313|EMBL:GAY40507.1};	--	GO:0005634,nucleus; GO:0003700,DNA-binding transcription factor activity; GO:0043565,sequence-specific DNA binding; GO:0044212,transcription regulatory region DNA binding; GO:0045893,positive regulation of transcription, DNA-templated; GO:0010200,response to chitin; GO:0006351,transcription, DNA-templated	AP2 domain
Cluster-21629.149533	WRKY	TF	WRKY	51.6943	20.9426	0.405123	-1.30356661218498	down	K09286 EREBP-like factor | (RefSeq) hypothetical protein (A)	hypothetical protein CICLE_v10027548mg [Citrus clementina]	RecName: Full=Ethylene-responsive transcription factor ERF109;	SubName: Full=Uncharacterized protein {ECO:0000313|EMBL:ESR39128.1};	--	GO:0005634,nucleus; GO:0003677,DNA binding; GO:0003700,DNA-binding transcription factor activity; GO:0051301,cell division; GO:0050832,defense response to fungus; GO:0009873,ethylene-activated signaling pathway; GO:0010087,phloem or xylem histogenesis; GO:0010200,response to chitin; GO:0006351,transcription, DNA-templated	AP2 domain
Cluster-21629.160045	WRKY	TF	WRKY	254.799	101.416	0.398024	-1.32907246007005	down	K22534 PR domain zinc finger protein 5 | (RefSeq) zinc finger protein ZAT4-like (A)	PREDICTED: zinc finger protein ZAT10 [Citrus sinensis]	RecName: Full=Zinc finger protein ZAT10; AltName: Full=Salt-tolerance zinc finger;	SubName: Full=Cys2/His2-type zinc finger protein {ECO:0000313|EMBL:AGQ03803.1};	FOG: Zn-finger	GO:0005634,nucleus; GO:0003700,DNA-binding transcription factor activity; GO:0046872,metal ion binding; GO:0043565,sequence-specific DNA binding; GO:0035264,multicellular organism growth; GO:0045892,negative regulation of transcription, DNA-templated; GO:0010117,photoprotection; GO:0015979,photosynthesis; GO:0009737,response to abscisic acid; GO:0010200,response to chitin; GO:0009409,response to …	Zinc finger, C2H2 type
Cluster-21629.118441	WRKY	TF	WRKY	45.3653	16.082	0.354501	-1.49613815410596	down	K09422 transcription factor MYB, plant | (RefSeq) hypothetical protein (A)	hypothetical protein CISIN_1g024860mg [Citrus sinensis]	RecName: Full=Transcription factor MYB4 {ECO:0000305}; AltName: Full=Myb-related protein 4 {ECO:0000305}; Short=OsMyb4 {ECO:0000303|PubMed:14675437}; AltName: Full=Transcription factor RLTR1 {ECO:0000312|EMBL:AAP92750.1};	SubName: Full=Uncharacterized protein {ECO:0000313|EMBL:KDO55822.1};	Transcription factor, Myb superfamily	GO:0005634,nucleus; GO:0000981,DNA-binding transcription factor activity, RNA polymerase II-specific; GO:0043565,sequence-specific DNA binding; GO:0001135,RNA polymerase II transcription regulator recruiting activity; GO:0044212,transcription regulatory region DNA binding; GO:0030154,cell differentiation; GO:0045893,positive regulation of transcription, DNA-templated; GO:0006357,regulation of tra…	Myb-like DNA-binding domain
Cluster-21629.125773	WRKY	TF	WRKY	1534.9	485.202	0.316113	-1.66148570248728	down	K09422 transcription factor MYB, plant | (RefSeq) transcription factor MYB41-like isoform X1 (A)	hypothetical protein CUMW_142730 [Citrus unshiu]	RecName: Full=Transcription factor MYB4 {ECO:0000305}; AltName: Full=Myb-related protein 4 {ECO:0000305}; Short=OsMyb4 {ECO:0000303|PubMed:14675437}; AltName: Full=Transcription factor RLTR1 {ECO:0000312|EMBL:AAP92750.1};	SubName: Full=Uncharacterized protein {ECO:0000313|EMBL:GAY52552.1};	Transcription factor, Myb superfamily	GO:0005634,nucleus; GO:0000981,DNA-binding transcription factor activity, RNA polymerase II-specific; GO:0043565,sequence-specific DNA binding; GO:0001135,RNA polymerase II transcription regulator recruiting activity; GO:0044212,transcription regulatory region DNA binding; GO:0030154,cell differentiation; GO:0045893,positive regulation of transcription, DNA-templated; GO:0006357,regulation of tra…	SLIDE
Cluster-21629.150090	WRKY	TF	WRKY	140.407	42.624	0.303576	-1.71987244005679	down	K00521 ferric-chelate reductase [EC:1.16.1.7] | (RefSeq) ferric reduction oxidase 7, chloroplastic-like (A)	hypothetical protein CUMW_245570 [Citrus unshiu]	RecName: Full=NAC transcription factor 47 {ECO:0000305}; AltName: Full=NAC domain-containing protein 47 {ECO:0000305}; Short=ANAC047 {ECO:0000305}; AltName: Full=Protein SPEEDY HYPONASTIC GROWTH {ECO:0000303|PubMed:24363315};	SubName: Full=Uncharacterized protein {ECO:0000313|EMBL:GAY66041.1};	--	GO:0005634,nucleus; GO:0003700,DNA-binding transcription factor activity; GO:0043565,sequence-specific DNA binding; GO:0009793,embryo development ending in seed dormancy; GO:0010365,positive regulation of ethylene biosynthetic process; GO:0009413,response to flooding; GO:0006351,transcription, DNA-templated	No apical meristem (NAM) protein
Cluster-21629.189905	WRKY	TF	WRKY	133.898	40.6405	0.303518	-1.72014538442084	down	K09286 EREBP-like factor | (RefSeq) dehydration-responsive element-binding protein 3 (A)	PREDICTED: ethylene-responsive transcription factor ERF023-like [Citrus sinensis]	RecName: Full=Ethylene-responsive transcription factor TINY;	SubName: Full=Uncharacterized protein {ECO:0000313|EMBL:GAY60502.1};	--	GO:0005634,nucleus; GO:0003677,DNA binding; GO:0003700,DNA-binding transcription factor activity; GO:0006351,transcription, DNA-templated	AP2 domain
Cluster-21629.171717	WRKY	TF	WRKY	199.607	59.7541	0.299359	-1.74005289825154	down	K06236 collagen, type I, alpha | (RefSeq) hypothetical protein (A)	PREDICTED: protein PHR1-LIKE 1 isoform X2 [Citrus sinensis]	RecName: Full=Myb family transcription factor PHL7 {ECO:0000305}; AltName: Full=Protein PHR1-LIKE 7 {ECO:0000305};	SubName: Full=Uncharacterized protein {ECO:0000313|EMBL:ESR63201.1};	--	GO:0005634,nucleus; GO:0003677,DNA binding; GO:0003700,DNA-binding transcription factor activity; GO:0006355,regulation of transcription, DNA-templated; GO:0006351,transcription, DNA-templated	Myb-like DNA-binding domain
Cluster-21629.23051	WRKY	TF	WRKY	116.88	33.0462	0.282737	-1.82246792987719	down	K02888 large subunit ribosomal protein L21 | (RefSeq) hypothetical protein (A)	hypothetical protein CICLE_v10008135mg [Citrus clementina]	RecName: Full=Probable WRKY transcription factor 32; AltName: Full=WRKY DNA-binding protein 32;	SubName: Full=Uncharacterized protein {ECO:0000313|EMBL:ESR66864.1};	--	GO:0005634,nucleus; GO:0003700,DNA-binding transcription factor activity; GO:0043565,sequence-specific DNA binding; GO:0006351,transcription, DNA-templated	WRKY DNA -binding domain
Cluster-21629.235907	WRKY	TF	WRKY	104.364	24.3146	0.232978	-2.10173360617703	down	--	hypothetical protein CUMW_046080 [Citrus unshiu]	--	SubName: Full=Uncharacterized protein {ECO:0000313|EMBL:GAY39655.1};	--	--	mTERF
Cluster-21629.213916	WRKY	TF	WRKY	89.4918	20.5729	0.229885	-2.12101293324113	down	K14486 auxin response factor | (RefSeq) auxin response factor 18-like (A)	PREDICTED: auxin response factor 2 [Theobroma cacao]	RecName: Full=Auxin response factor 23; AltName: Full=OsARF1;	RecName: Full=Auxin response factor {ECO:0000256|RuleBase:RU004561};	--	GO:0005634,nucleus; GO:0003677,DNA binding; GO:0009734,auxin-activated signaling pathway; GO:0006355,regulation of transcription, DNA-templated; GO:0006351,transcription, DNA-templated	AUX/IAA family
Cluster-21629.133464	WRKY	TF	WRKY	754.449	158.411	0.209969	-2.25175296478222	down	K12835 ATP-dependent RNA helicase DDX42 [EC:3.6.4.13] | (RefSeq) DEAD-box ATP-dependent RNA helicase 24 isoform X1 (A)	hypothetical protein CISIN_1g031298mg [Citrus sinensis]	RecName: Full=Probable WRKY transcription factor 75; AltName: Full=WRKY DNA-binding protein 75;	SubName: Full=Uncharacterized protein {ECO:0000313|EMBL:KDO64417.1};	--	GO:0005634,nucleus; GO:0003700,DNA-binding transcription factor activity; GO:0000978,RNA polymerase II proximal promoter sequence-specific DNA binding; GO:0044212,transcription regulatory region DNA binding; GO:0010055,atrichoblast differentiation; GO:0048527,lateral root development; GO:0000122,negative regulation of transcription by RNA polymerase II; GO:0043620,regulation of DNA-templated tran…	WRKY DNA -binding domain
Cluster-21629.133463	WRKY	TF	WRKY	484.051	94.9507	0.196158	-2.34990852400932	down	K00521 ferric-chelate reductase [EC:1.16.1.7] | (RefSeq) ferric reduction oxidase 7, chloroplastic-like (A)	PREDICTED: NAC domain-containing protein 90 isoform X1 [Citrus sinensis]	RecName: Full=NAC domain-containing protein 90; Short=ANAC090;	SubName: Full=Uncharacterized protein {ECO:0000313|EMBL:KDO58132.1};	--	GO:0005634,nucleus; GO:0003677,DNA binding; GO:0003700,DNA-binding transcription factor activity; GO:0006351,transcription, DNA-templated	No apical meristem (NAM) protein
Cluster-21629.136763	WRKY	TF	WRKY	482.292	92.696	0.192199	-2.37932940653387	down	K09286 EREBP-like factor | (RefSeq) ethylene-responsive transcription factor ERF011-like (A)	hypothetical protein CISIN_1g039680mg [Citrus sinensis]	RecName: Full=Ethylene-responsive transcription factor ERF014;	SubName: Full=Uncharacterized protein {ECO:0000313|EMBL:KDO36096.1};	--	GO:0005634,nucleus; GO:0003700,DNA-binding transcription factor activity; GO:0043565,sequence-specific DNA binding; GO:0009873,ethylene-activated signaling pathway; GO:0009861,jasmonic acid and ethylene-dependent systemic resistance; GO:0045893,positive regulation of transcription, DNA-templated; GO:0045088,regulation of innate immune response; GO:1900030,regulation of pectin biosynthetic process…	AP2 domain
Cluster-21629.199856	WRKY	TF	WRKY	257.594	46.1082	0.178996	-2.4820038089295	down	K13422 transcription factor MYC2 | (RefSeq) transcription factor MYC2-like (A)	PREDICTED: transcription factor bHLH61-like [Citrus sinensis]	RecName: Full=Transcription factor bHLH93; AltName: Full=Basic helix-loop-helix protein 93; Short=AtbHLH93; Short=bHLH 93; AltName: Full=Transcription factor EN 47; AltName: Full=bHLH transcription factor bHLH093;	SubName: Full=Uncharacterized protein {ECO:0000313|EMBL:GAY48097.1};	--	GO:0005634,nucleus; GO:0003677,DNA binding; GO:0003700,DNA-binding transcription factor activity; GO:0046983,protein dimerization activity; GO:0045487,gibberellin catabolic process; GO:0007275,multicellular organism development; GO:0010371,regulation of gibberellin biosynthetic process; GO:0006351,transcription, DNA-templated	Helix-loop-helix DNA-binding domain
Cluster-21629.160816	WRKY	TF	WRKY	146.814	20.8404	0.141951	-2.81653246989872	down	K16222 Dof zinc finger protein DOF5.5 | (RefSeq) cyclic dof factor 1 isoform X1 (A)	PREDICTED: cyclic dof factor 3 [Citrus sinensis]	RecName: Full=Cyclic dof factor 3; AltName: Full=Dof zinc finger protein DOF3.3; Short=AtDOF3.3; AltName: Full=H-protein promoter-binding factor 2a;	SubName: Full=Uncharacterized protein {ECO:0000313|EMBL:KDO55555.1};	--	GO:0005634,nucleus; GO:0003677,DNA binding; GO:0003700,DNA-binding transcription factor activity; GO:0046872,metal ion binding; GO:0009908,flower development; GO:0006355,regulation of transcription, DNA-templated; GO:0006351,transcription, DNA-templated	Dof domain, zinc finger
Cluster-21629.142987	WRKY	TF	WRKY	225.903	29.9672	0.132655	-2.91424525912506	down	K12133 MYB-related transcription factor LHY | (RefSeq) protein LHY-like isoform X1 (A)	lhy1, partial [Populus tremula]	RecName: Full=Protein CCA1 {ECO:0000303|PubMed:9144958}; AltName: Full=MYB-related transcription factor CCA1 {ECO:0000303|PubMed:9144958}; AltName: Full=Protein CIRCADIAN CLOCK ASSOCIATED 1 {ECO:0000303|PubMed:9144958};	SubName: Full=Lhy1 {ECO:0000313|EMBL:AEA50874.1}; Flags: Fragment;	Zuotin and related molecular chaperones (DnaJ superfamily), contains DNA-binding domains	GO:0005634,nucleus; GO:0003677,DNA binding; GO:0003700,DNA-binding transcription factor activity; GO:0043565,sequence-specific DNA binding; GO:0007623,circadian rhythm; GO:0048574,long-day photoperiodism, flowering; GO:0042754,negative regulation of circadian rhythm; GO:0045892,negative regulation of transcription, DNA-templated; GO:0045893,positive regulation of transcription, DNA-templated; GO:…	Myb DNA-binding like
Cluster-21629.160019	WRKY	TF	WRKY	205.494	25.5608	0.124387	-3.00709602541918	down	K14489 arabidopsis histidine kinase 2/3/4 (cytokinin receptor) [EC:2.7.13.3] | (RefSeq) hypothetical protein (A)	hypothetical protein CUMW_137260 [Citrus unshiu]	RecName: Full=Histidine kinase 4; EC=2.7.13.3; AltName: Full=Arabidopsis histidine kinase 4; Short=AtHK4; AltName: Full=Cytokinin receptor CYTOKININ RESPONSE 1; Short=AtCRE1; Short=Cytokinin receptor CRE1; AltName: Full=Phosphoprotein phosphatase AHK4; EC=3.1.3.16; AltName: Full=Protein AUTHENTIC HIS-KINASE 4; AltName: Full=Protein ROOT AS IN WOL 1; AltName: Full=Protein WOODEN LEG;	SubName: Full=Uncharacterized protein {ECO:0000313|EMBL:GAY51830.1};	Sensory transduction histidine kinase	GO:0005783,endoplasmic reticulum; GO:0005789,endoplasmic reticulum membrane; GO:0016021,integral component of membrane; GO:0005886,plasma membrane; GO:0009884,cytokinin receptor activity; GO:0019899,enzyme binding; GO:0004721,phosphoprotein phosphatase activity; GO:0000155,phosphorelay sensor kinase activity; GO:0004673,protein histidine kinase activity; GO:0043424,protein histidine kinase bindin…	Response regulator receiver domain
Cluster-21629.153800	WRKY	TF	WRKY	1221.22	149.351	0.122296	-3.03155162409167	down	K14431 transcription factor TGA | (RefSeq) transcription factor HBP-1b(c38) (A)	PREDICTED: transcription factor HBP-1b(c38) isoform X1 [Citrus sinensis]	RecName: Full=Transcription factor TGA9 {ECO:0000303|PubMed:20805327}; AltName: Full=Protein TGACG (TGA) motif-binding protein 9 {ECO:0000303|PubMed:20805327}; AltName: Full=bZIP transcription factor 21 {ECO:0000303|PubMed:11906833}; Short=AtbZIP21 {ECO:0000303|PubMed:11906833};	SubName: Full=Uncharacterized protein {ECO:0000313|EMBL:GAY68115.1};	--	GO:0005634,nucleus; GO:0003700,DNA-binding transcription factor activity; GO:0042803,protein homodimerization activity; GO:0043565,sequence-specific DNA binding; GO:0048653,anther development; GO:0071588,hydrogen peroxide mediated signaling pathway; GO:0002237,response to molecule of bacterial origin; GO:0006351,transcription, DNA-templated	bZIP Maf transcription factor
Cluster-21629.150048	WRKY	TF	WRKY	2395.7	286.247	0.119484	-3.06511519236721	down	K09286 EREBP-like factor | (RefSeq) dehydration-responsive element-binding protein 1A-like (A)	dehydration-responsive element-binding protein 1B [Jatropha curcas]	RecName: Full=Dehydration-responsive element-binding protein 1F; Short=Protein DREB1F;	SubName: Full=Uncharacterized protein {ECO:0000313|EMBL:KDP25514.1};	--	GO:0005634,nucleus; GO:0003700,DNA-binding transcription factor activity; GO:0043565,sequence-specific DNA binding; GO:0044212,transcription regulatory region DNA binding; GO:0019760,glucosinolate metabolic process; GO:0010371,regulation of gibberellin biosynthetic process; GO:0048510,regulation of timing of transition from vegetative to reproductive phase; GO:0051510,regulation of unidimensional…	AP2 domain
Cluster-21629.217299	WRKY	TF	WRKY	204.097	15.0675	0.0738255	-3.7597369082485	down	--	PREDICTED: dof zinc finger protein DOF4.6 isoform X1 [Citrus sinensis]	RecName: Full=Dof zinc finger protein 1 {ECO:0000305}; Short=OsDof1 {ECO:0000303|Ref.1};	SubName: Full=Uncharacterized protein {ECO:0000313|EMBL:GAY39362.1};	--	GO:0005634,nucleus; GO:0003677,DNA binding; GO:0046872,metal ion binding; GO:0006355,regulation of transcription, DNA-templated; GO:0006351,transcription, DNA-templated	Dof domain, zinc finger
Cluster-21629.146532	WRKY	TF	WRKY	3119.76	206.189	0.0660911	-3.91940048201856	down	K14492 two-component response regulator ARR-A family | (RefSeq) hypothetical protein (A)	hypothetical protein CICLE_v10022334mg [Citrus clementina]	RecName: Full=Two-component response regulator ARR6;	SubName: Full=Uncharacterized protein {ECO:0000313|EMBL:ESR52965.1};	GATA-4/5/6 transcription factors	GO:0005634,nucleus; GO:0000156,phosphorelay response regulator activity; GO:0009736,cytokinin-activated signaling pathway; GO:0006355,regulation of transcription, DNA-templated; GO:0009735,response to cytokinin; GO:0006351,transcription, DNA-templated	Response regulator receiver domain
Cluster-21629.213917	WRKY	TF	WRKY	1283.66	70.1166	0.0546226	-4.19435852198982	down	K20043 clathrin coat assembly protein AP180 | (RefSeq) putative clathrin assembly protein At5g35200 (A)	hypothetical protein CISIN_1g024786mg [Citrus sinensis]	RecName: Full=Dof zinc finger protein DOF5.8; Short=AtDOF5.8;	SubName: Full=Uncharacterized protein {ECO:0000313|EMBL:KDO79369.1};	--	GO:0005634,nucleus; GO:0003700,DNA-binding transcription factor activity; GO:0046872,metal ion binding; GO:0000976,transcription regulatory region sequence-specific DNA binding; GO:0006355,regulation of transcription, DNA-templated; GO:0006351,transcription, DNA-templated	Dof domain, zinc finger
Cluster-21629.4396	WRKY	TF	WRKY	316.149	17.2052	0.0544212	-4.19968719179065	down	K09286 EREBP-like factor | (RefSeq) hypothetical protein (A)	PREDICTED: ethylene-responsive transcription factor ERF017-like [Brassica oleracea var. oleracea]	RecName: Full=Ethylene-responsive transcription factor ERF018;	SubName: Full=Uncharacterized protein {ECO:0000313|EnsemblPlants:Bo8g102870.1};	--	GO:0005634,nucleus; GO:0003677,DNA binding; GO:0003700,DNA-binding transcription factor activity; GO:0051301,cell division; GO:0002213,defense response to insect; GO:0009873,ethylene-activated signaling pathway; GO:0010087,phloem or xylem histogenesis; GO:0009611,response to wounding; GO:0006351,transcription, DNA-templated	AP2 domain
Cluster-21629.215527	WRKY	TF	WRKY	374.14	16.1362	0.0431289	-4.53520283876173	down	K04733 interleukin-1 receptor-associated kinase 4 [EC:2.7.11.1] | (RefSeq) probable L-type lectin-domain containing receptor kinase S.5 (A)	uncharacterized protein LOC110650600 isoform X3 [Hevea brasiliensis]	--	SubName: Full=Uncharacterized protein {ECO:0000313|EMBL:KDO43778.1};	--	--	PLATZ transcription factor
Cluster-21629.172919	WRKY	TF	WRKY	602.105	13.1791	0.0218884	-5.51369136880278	down	K14494 DELLA protein | (RefSeq) DELLA protein SLR1-like (A)	hypothetical protein CICLE_v10019094mg [Citrus clementina]	RecName: Full=Scarecrow-like protein 6; Short=AtSCL6; AltName: Full=GRAS family protein 22; Short=AtGRAS-22; AltName: Full=SCL6-IV;	SubName: Full=Uncharacterized protein {ECO:0000313|EMBL:ESR58555.1};	--	GO:0005634,nucleus; GO:0003700,DNA-binding transcription factor activity; GO:0043565,sequence-specific DNA binding; GO:0030154,cell differentiation; GO:0051301,cell division; GO:0007623,circadian rhythm; GO:0006355,regulation of transcription, DNA-templated; GO:0048768,root hair cell tip growth; GO:0006351,transcription, DNA-templated	GRAS domain family
Cluster-21629.143058	WRKY	TF	WRKY	2937.76	25.6985	0.00874765	-6.83688869723723	down	K14484 auxin-responsive protein IAA | (RefSeq) hypothetical protein (A)	hypothetical protein CICLE_v10009158mg [Citrus clementina]	RecName: Full=Auxin-responsive protein IAA26; AltName: Full=Indoleacetic acid-induced protein 26; AltName: Full=Phytochrome-associated protein 1;	SubName: Full=Uncharacterized protein {ECO:0000313|EMBL:GAY60555.1};	--	GO:0005634,nucleus; GO:0003700,DNA-binding transcription factor activity; GO:0009734,auxin-activated signaling pathway; GO:0009733,response to auxin; GO:0006351,transcription, DNA-templated	AUX/IAA family
Cluster-21629.244113	TCP	TF	TCP	18.9452	154.819	8.17195	3.03068077475891	up	K23480 zinc finger protein 362/384 | (RefSeq) zinc finger protein ZAT5 (A)	hypothetical protein CICLE_v10032889mg [Citrus clementina]	RecName: Full=Zinc finger protein ZAT12; AltName: Full=Protein RESPONSIVE TO HIGH LIGHT 41;	SubName: Full=Uncharacterized protein {ECO:0000313|EMBL:ESR49296.1};	FOG: Zn-finger	GO:0005634,nucleus; GO:0003700,DNA-binding transcription factor activity; GO:0046872,metal ion binding; GO:0043565,sequence-specific DNA binding; GO:0009631,cold acclimation; GO:0042538,hyperosmotic salinity response; GO:0009643,photosynthetic acclimation; GO:0010200,response to chitin; GO:0009409,response to cold; GO:0009408,response to heat; GO:0009416,response to light stimulus; GO:0006979,res…	RNA polymerases M/15 Kd subunit
Cluster-21629.197571	TCP	TF	TCP	207.515	50.9346	0.24545	-2.02649631042769	down	--	PREDICTED: probable serine/threonine-protein kinase mps1 isoform X2 [Citrus sinensis]	--	SubName: Full=Uncharacterized protein {ECO:0000313|EMBL:KDO61000.1};	--	--	Myb/SANT-like DNA-binding domain
Cluster-21629.44102	TCP	TF	TCP	156.171	19.1351	0.122527	-3.02883194644023	down	--	hypothetical protein CICLE_v10007109mg, partial [Citrus clementina]	RecName: Full=Transcription factor TCP1;	SubName: Full=Uncharacterized protein {ECO:0000313|EMBL:ESR34648.1}; Flags: Fragment;	--	GO:0005634,nucleus; GO:0003677,DNA binding; GO:0003700,DNA-binding transcription factor activity; GO:0009908,flower development; GO:0006351,transcription, DNA-templated	TCP family transcription factor
Cluster-21629.70279	TAZ	TR	TAZ	24.8878	568.193	22.8302	4.51287250507178	up	K18486 heart-and neural crest derivatives-expressed protein 2 | (RefSeq) transcription factor bHLH27-like (A)	hypothetical protein CUMW_027670 [Citrus unshiu]	RecName: Full=Transcription factor bHLH35; AltName: Full=Basic helix-loop-helix protein 35; Short=AtbHLH35; Short=bHLH 35; AltName: Full=Transcription factor EN 41; AltName: Full=bHLH transcription factor bHLH035;	SubName: Full=Uncharacterized protein {ECO:0000313|EMBL:GAY37260.1};	--	GO:0005634,nucleus; GO:0003677,DNA binding; GO:0046983,protein dimerization activity; GO:0006355,regulation of transcription, DNA-templated; GO:0006351,transcription, DNA-templated	Helix-loop-helix DNA-binding domain
Cluster-21629.138844	TAZ	TR	TAZ	101.826	486.009	4.77292	2.25487323121941	up	K14484 auxin-responsive protein IAA | (RefSeq) auxin-responsive protein IAA9-like isoform X1 (A)	AUX/IAA27 A, partial [Malus domestica]	RecName: Full=Auxin-responsive protein IAA3; AltName: Full=Indoleacetic acid-induced protein 3;	RecName: Full=Auxin-responsive protein {ECO:0000256|RuleBase:RU004549}; Flags: Fragment;	--	GO:0005634,nucleus; GO:0009734,auxin-activated signaling pathway; GO:0006355,regulation of transcription, DNA-templated; GO:0009733,response to auxin; GO:0006351,transcription, DNA-templated	AUX/IAA family
Cluster-21629.134922	Others	TR	Others	17.4338	1909.56	109.532	6.77521115501766	up	K04733 interleukin-1 receptor-associated kinase 4 [EC:2.7.11.1] | (RefSeq) probable L-type lectin-domain containing receptor kinase S.5 (A)	PREDICTED: uncharacterized protein LOC102620124 isoform X2 [Citrus sinensis]	--	SubName: Full=Uncharacterized protein {ECO:0000313|EMBL:KDO85743.1};	--	GO:0005622,intracellular; GO:0008270,zinc ion binding	B-box zinc finger
Cluster-21629.229690	Others	TR	Others	4.48247	77.8243	17.3619	4.11785354045504	up	K13424 WRKY transcription factor 33 | (RefSeq) probable WRKY transcription factor 33 (A)	hypothetical protein CISIN_1g007099mg [Citrus sinensis]	RecName: Full=WRKY transcription factor 42 {ECO:0000303|Ref.1}; AltName: Full=WRKY DNA-binding protein 42 {ECO:0000303|Ref.1};	SubName: Full=Uncharacterized protein {ECO:0000313|EMBL:KDO78306.1};	--	GO:0005634,nucleus; GO:0003700,DNA-binding transcription factor activity; GO:0043565,sequence-specific DNA binding; GO:0044212,transcription regulatory region DNA binding; GO:0045892,negative regulation of transcription, DNA-templated; GO:0006351,transcription, DNA-templated	WRKY DNA -binding domain
Cluster-21629.82621	Others	TR	Others	17.5194	298.182	17.0201	4.08916756134985	up	--	hypothetical protein CICLE_v10002297mg [Citrus clementina]	RecName: Full=Zinc finger protein ZAT10; AltName: Full=Salt-tolerance zinc finger;	SubName: Full=Uncharacterized protein {ECO:0000313|EMBL:ESR46865.1};	FOG: Zn-finger	GO:0005634,nucleus; GO:0003700,DNA-binding transcription factor activity; GO:0046872,metal ion binding; GO:0043565,sequence-specific DNA binding; GO:0035264,multicellular organism growth; GO:0045892,negative regulation of transcription, DNA-templated; GO:0010117,photoprotection; GO:0015979,photosynthesis; GO:0009737,response to abscisic acid; GO:0010200,response to chitin; GO:0009409,response to …	Zinc finger, C2H2 type
Cluster-21629.126096	Others	TR	Others	19.6454	282.143	14.3618	3.84416547648273	up	K09422 transcription factor MYB, plant | (RefSeq) hypothetical protein (A)	hypothetical protein CISIN_1g022144mg [Citrus sinensis]	RecName: Full=Transcription factor MYB73 {ECO:0000303|PubMed:11597504}; AltName: Full=Myb-related protein 73 {ECO:0000303|PubMed:11597504}; Short=AtMYB73 {ECO:0000303|PubMed:11597504};	SubName: Full=Uncharacterized protein {ECO:0000313|EMBL:KDO84060.1};	Transcription factor, Myb superfamily	GO:0005634,nucleus; GO:0003700,DNA-binding transcription factor activity; GO:0000981,DNA-binding transcription factor activity, RNA polymerase II-specific; GO:0043565,sequence-specific DNA binding; GO:0001135,RNA polymerase II transcription regulator recruiting activity; GO:0044212,transcription regulatory region DNA binding; GO:0030154,cell differentiation; GO:0019760,glucosinolate metabolic pro…	SLIDE
Cluster-21629.82622	Others	TR	Others	33.5952	356.584	10.6141	3.40791397952121	up	K19939 Rab effector Noc2 | (RefSeq) POPTRDRAFT_568988; hypothetical protein (A)	hypothetical protein CUMW_230830 [Citrus unshiu]	RecName: Full=B-box domain protein 30 {ECO:0000303|PubMed:19920209}; Short=AtBBX30 {ECO:0000303|PubMed:19920209}; AltName: Full=Microprotein 1A {ECO:0000303|PubMed:27015278};	SubName: Full=Uncharacterized protein {ECO:0000313|EMBL:GAY64082.1};	--	GO:0005634,nucleus; GO:0030674,protein binding, bridging; GO:0008270,zinc ion binding; GO:0007623,circadian rhythm; GO:0009909,regulation of flower development	B-box zinc finger
Cluster-21629.126368	Others	TR	Others	28.0137	187.701	6.70035	2.74423549010708	up	K01892 histidyl-tRNA synthetase [EC:6.1.1.21] | (RefSeq) WRKY family transcription factor (A)	PREDICTED: probable WRKY transcription factor 47 isoform X1 [Citrus sinensis]	RecName: Full=Probable WRKY transcription factor 47; AltName: Full=WRKY DNA-binding protein 47;	SubName: Full=Uncharacterized protein {ECO:0000313|EMBL:KDO86773.1};	--	GO:0005634,nucleus; GO:0003700,DNA-binding transcription factor activity; GO:0043565,sequence-specific DNA binding; GO:0006351,transcription, DNA-templated	WRKY DNA -binding domain
Cluster-21629.150368	Others	TR	Others	52.5897	291.59	5.54462	2.47108946921926	up	K15032 mTERF domain-containing protein, mitochondrial | (RefSeq) uncharacterized LOC102624544 (A)	PREDICTED: uncharacterized protein LOC102624544 [Citrus sinensis]	RecName: Full=Transcription termination factor MTEF1, chloroplastic {ECO:0000305}; AltName: Full=Mitochondrial transcription termination factor 1 {ECO:0000303|PubMed:23087700}; AltName: Full=Protein EMBRYO DEFECTIVE 93 {ECO:0000305}; AltName: Full=Protein SINGLET OXYGEN-LINKED DEATH ACTIVATOR 10 {ECO:0000303|PubMed:19563435}; Flags: Precursor;	SubName: Full=Uncharacterized protein {ECO:0000313|EMBL:KDO75403.1};	Mitochondrial transcription termination factor, mTERF	GO:0009507,chloroplast; GO:0003690,double-stranded DNA binding; GO:0019843,rRNA binding; GO:0003727,single-stranded RNA binding; GO:0009658,chloroplast organization; GO:0006353,DNA-templated transcription, termination; GO:0009793,embryo development ending in seed dormancy; GO:0006355,regulation of transcription, DNA-templated; GO:0042255,ribosome assembly; GO:0008380,RNA splicing	mTERF
Cluster-21629.115688	Others	TR	Others	8.90925	34.1307	3.83093	1.93769393589289	up	K13424 WRKY transcription factor 33 | (Kazusa) Lj0g3v0288169.1; - (A)	hypothetical protein CISIN_1g010903mg [Citrus sinensis]	RecName: Full=Probable WRKY transcription factor 9 {ECO:0000305}; AltName: Full=WRKY DNA-binding protein 9 {ECO:0000305};	SubName: Full=Uncharacterized protein {ECO:0000313|EMBL:KDO82820.1};	--	GO:0005634,nucleus; GO:0003700,DNA-binding transcription factor activity; GO:0043565,sequence-specific DNA binding; GO:0044212,transcription regulatory region DNA binding; GO:0006351,transcription, DNA-templated	WRKY DNA -binding domain
Cluster-21629.226556	Others	TR	Others	14.2516	49.8651	3.49892	1.80691145690626	up	K13464 jasmonate ZIM domain-containing protein | (RefSeq) protein TIFY 10A (A)	hypothetical protein CISIN_1g023369mg [Citrus sinensis]	RecName: Full=Protein TIFY 10b {ECO:0000305};	SubName: Full=Uncharacterized protein {ECO:0000313|EMBL:KDO73849.1};	--	GO:0006355,regulation of transcription, DNA-templated; GO:0006351,transcription, DNA-templated	Divergent CCT motif
Cluster-21629.164010	Others	TR	Others	11.8465	39.0457	3.29597	1.72070252016313	up	K09419 heat shock transcription factor, other eukaryote | (RefSeq) hypothetical protein (A)	hypothetical protein CICLE_v10015413mg [Citrus clementina]	RecName: Full=Heat stress transcription factor A-4b; AltName: Full=Heat stress transcription factor 4; Short=OsHsf-04; AltName: Full=Heat stress transcription factor 9; Short=rHsf9;	SubName: Full=Uncharacterized protein {ECO:0000313|EMBL:GAY51764.1};	Heat shock transcription factor	GO:0005737,cytoplasm; GO:0005634,nucleus; GO:0003700,DNA-binding transcription factor activity; GO:0043565,sequence-specific DNA binding; GO:0006351,transcription, DNA-templated	HSF-type DNA-binding
Cluster-21629.87292	Others	TR	Others	55.2793	129.178	2.33683	1.22455358221528	up	K13425 WRKY transcription factor 22 | (RefSeq) probable WRKY transcription factor 27 (A)	PREDICTED: probable WRKY transcription factor 17 [Citrus sinensis]	RecName: Full=Probable WRKY transcription factor 11; AltName: Full=WRKY DNA-binding protein 11;	SubName: Full=Uncharacterized protein {ECO:0000313|EMBL:GAY44451.1};	--	GO:0005634,nucleus; GO:0005516,calmodulin binding; GO:0003700,DNA-binding transcription factor activity; GO:0043565,sequence-specific DNA binding; GO:0042742,defense response to bacterium; GO:0010200,response to chitin; GO:0006351,transcription, DNA-templated	WRKY DNA -binding domain
Cluster-21629.70607	Others	TR	Others	12.155	24.6653	2.02924	1.0209378666505	up	K12133 MYB-related transcription factor LHY | (RefSeq) protein LHY-like isoform X1 (A)	lhy1, partial [Populus tremula]	RecName: Full=Protein CCA1 {ECO:0000303|PubMed:9144958}; AltName: Full=MYB-related transcription factor CCA1 {ECO:0000303|PubMed:9144958}; AltName: Full=Protein CIRCADIAN CLOCK ASSOCIATED 1 {ECO:0000303|PubMed:9144958};	SubName: Full=Lhy1 {ECO:0000313|EMBL:AEA50874.1}; Flags: Fragment;	Zuotin and related molecular chaperones (DnaJ superfamily), contains DNA-binding domains	GO:0005634,nucleus; GO:0003677,DNA binding; GO:0003700,DNA-binding transcription factor activity; GO:0043565,sequence-specific DNA binding; GO:0007623,circadian rhythm; GO:0048574,long-day photoperiodism, flowering; GO:0042754,negative regulation of circadian rhythm; GO:0045892,negative regulation of transcription, DNA-templated; GO:0045893,positive regulation of transcription, DNA-templated; GO:…	Myb DNA-binding like
Cluster-21629.67409	Others	TR	Others	64.5919	31.6878	0.490585	-1.0274254973234	down	K00521 ferric-chelate reductase [EC:1.16.1.7] | (RefSeq) ferric reduction oxidase 7, chloroplastic-like (A)	hypothetical protein CICLE_v10032203mg [Citrus clementina]	RecName: Full=Transcription factor JUNGBRUNNEN 1; AltName: Full=NAC domain-containing protein 42; Short=ANAC042;	SubName: Full=Uncharacterized protein {ECO:0000313|EMBL:ESR50365.1};	--	GO:0005634,nucleus; GO:0003677,DNA binding; GO:0003700,DNA-binding transcription factor activity; GO:0009718,anthocyanin-containing compound biosynthetic process; GO:0010120,camalexin biosynthetic process; GO:0042538,hyperosmotic salinity response; GO:0010150,leaf senescence; GO:1900056,negative regulation of leaf senescence; GO:0006561,proline biosynthetic process; GO:0006351,transcription, DNA-…	No apical meristem (NAM) protein
Cluster-21629.148824	Others	TR	Others	125.435	60.3936	0.481475	-1.05446779232095	down	--	myb-like transcription factor family protein [Arabidopsis thaliana]	RecName: Full=Myb family transcription factor EFM {ECO:0000303|PubMed:25132385}; AltName: Full=MYB-domain transcription factor HHO4 {ECO:0000305}; AltName: Full=Protein EARLY FLOWERING MYB {ECO:0000303|PubMed:25132385}; AltName: Full=Protein HRS1 HOMOLOG 4 {ECO:0000305};	SubName: Full=Myb-like transcription factor family protein {ECO:0000313|EMBL:ANM60836.1};	--	GO:0005634,nucleus; GO:0003677,DNA binding; GO:0003700,DNA-binding transcription factor activity; GO:0009908,flower development; GO:0009740,gibberellic acid mediated signaling pathway; GO:0010452,histone H3-K36 methylation; GO:0048579,negative regulation of long-day photoperiodism, flowering; GO:1903507,negative regulation of nucleic acid-templated transcription; GO:0006355,regulation of transcri…	--
Cluster-21629.23327	Others	TR	Others	104.537	32.4082	0.310016	-1.68958373974145	down	K09419 heat shock transcription factor, other eukaryote | (RefSeq) hypothetical protein (A)	hypothetical protein CUMW_166480 [Citrus unshiu]	RecName: Full=Heat stress transcription factor A-2b; AltName: Full=Heat stress transcription factor 18; Short=OsHsf-18; AltName: Full=Heat stress transcription factor 5; Short=rHsf5;	SubName: Full=Uncharacterized protein {ECO:0000313|EMBL:GAY55740.1};	Heat shock transcription factor	GO:0005737,cytoplasm; GO:0005634,nucleus; GO:0003700,DNA-binding transcription factor activity; GO:0043565,sequence-specific DNA binding; GO:0006351,transcription, DNA-templated	HSF-type DNA-binding
Cluster-21629.153872	Others	TR	Others	185.98	53.5906	0.288152	-1.79509707732512	down	K08869 aarF domain-containing kinase | (RefSeq) predicted protein (A)	PREDICTED: transcription factor MYB1R1 [Citrus sinensis]	RecName: Full=Transcription factor MYBS3 {ECO:0000303|PubMed:12172034}; AltName: Full=Myb-related protein S3 {ECO:0000303|PubMed:12172034}; Short=OsMYBS3 {ECO:0000303|PubMed:12172034};	SubName: Full=Uncharacterized protein {ECO:0000313|EMBL:ESR40121.1};	--	GO:0005634,nucleus; GO:0003677,DNA binding; GO:0003700,DNA-binding transcription factor activity; GO:0046872,metal ion binding; GO:0045892,negative regulation of transcription, DNA-templated; GO:0009723,response to ethylene; GO:0009739,response to gibberellin; GO:0009744,response to sucrose; GO:0006351,transcription, DNA-templated	Myb-like DNA-binding domain
Cluster-21629.149055	Others	TR	Others	841.35	239.104	0.284191	-1.81506574732254	down	--	PREDICTED: transcription factor bHLH120-like [Citrus sinensis]	RecName: Full=Transcription factor bHLH120; AltName: Full=Basic helix-loop-helix protein 120; Short=AtbHLH120; Short=bHLH 120; AltName: Full=Transcription factor EN 4; AltName: Full=bHLH transcription factor bHLH120;	SubName: Full=Uncharacterized protein {ECO:0000313|EMBL:ESR35035.1};	--	GO:0090575,RNA polymerase II transcription factor complex; GO:0003700,DNA-binding transcription factor activity; GO:0046983,protein dimerization activity; GO:0000977,RNA polymerase II regulatory region sequence-specific DNA binding; GO:0006357,regulation of transcription by RNA polymerase II; GO:0006355,regulation of transcription, DNA-templated; GO:0006351,transcription, DNA-templated	Helix-loop-helix DNA-binding domain
Cluster-21629.237702	Others	TR	Others	182.64	45.2532	0.247772	-2.01291370523788	down	K09287 RAV-like factor | (RefSeq) AP2/ERF and B3 domain-containing transcription factor RAV1-like (A)	hypothetical protein CISIN_1g0393862mg, partial [Citrus sinensis]	RecName: Full=B3 domain-containing protein Os07g0679700;	SubName: Full=Uncharacterized protein {ECO:0000313|EMBL:KDO40398.1}; Flags: Fragment;	--	GO:0005634,nucleus; GO:0003677,DNA binding; GO:0008270,zinc ion binding; GO:0006355,regulation of transcription, DNA-templated; GO:0006351,transcription, DNA-templated	B3 DNA binding domain
Cluster-21629.24298	Others	TR	Others	80.4124	17.1893	0.213765	-2.22590438988365	down	K09419 heat shock transcription factor, other eukaryote | (RefSeq) heat shock factor protein HSF24 (A)	hypothetical protein CICLE_v10026058mg [Citrus clementina]	RecName: Full=Heat shock factor protein HSF24; AltName: Full=Heat shock transcription factor 24; Short=HSTF 24; AltName: Full=Heat stress transcription factor;	SubName: Full=Uncharacterized protein {ECO:0000313|EMBL:ESR39135.1};	Heat shock transcription factor	GO:0005634,nucleus; GO:0003700,DNA-binding transcription factor activity; GO:0043565,sequence-specific DNA binding; GO:0006351,transcription, DNA-templated	--
Cluster-21629.224211	Others	TR	Others	133.748	27.4103	0.204941	-2.28672218247597	down	K08065 nuclear transcription Y subunit beta | (RefSeq) hypothetical protein (A)	hypothetical protein CICLE_v10009623mg [Citrus clementina]	RecName: Full=Nuclear transcription factor Y subunit B-3; Short=AtNF-YB-3; AltName: Full=Transcriptional activator HAP3C;	SubName: Full=Uncharacterized protein {ECO:0000313|EMBL:ESR65826.1};	CCAAT-binding factor, subunit A (HAP3)	GO:0005634,nucleus; GO:0003700,DNA-binding transcription factor activity; GO:0046982,protein heterodimerization activity; GO:0043565,sequence-specific DNA binding; GO:0006351,transcription, DNA-templated	Centromere kinetochore component CENP-T histone fold
Cluster-21629.114660	Others	TR	Others	45.0228	9.0698	0.201449	-2.31151168660795	down	K00521 ferric-chelate reductase [EC:1.16.1.7] | (RefSeq) ferric reduction oxidase 7, chloroplastic-like (A)	hypothetical protein CICLE_v10015688mg [Citrus clementina]	RecName: Full=NAC transcription factor 56 {ECO:0000303|PubMed:15029955}; Short=AtNAC056 {ECO:0000303|PubMed:15029955}; AltName: Full=NAC domain-containing protein 2 {ECO:0000303|PubMed:11245578}; Short=AtNAC2 {ECO:0000303|PubMed:11245578}; AltName: Full=Protein NAC-REGULATED SEED MORPHOLOGY 1 {ECO:0000303|PubMed:18849494};	SubName: Full=Uncharacterized protein {ECO:0000313|EMBL:GAY34429.1};	--	GO:0005634,nucleus; GO:0003700,DNA-binding transcription factor activity; GO:0044212,transcription regulatory region DNA binding; GO:0080060,integument development; GO:0045995,regulation of embryonic development; GO:0009753,response to jasmonic acid; GO:0048317,seed morphogenesis; GO:0006351,transcription, DNA-templated	No apical meristem (NAM) protein
Cluster-21629.238448	Others	TR	Others	225.228	39.5531	0.175614	-2.50952353171814	down	K13422 transcription factor MYC2 | (RefSeq) LOW QUALITY PROTEIN: transcription factor MYC2-like (A)	bHLH [Citrus trifoliata]	RecName: Full=Transcription factor ICE1; AltName: Full=Basic helix-loop-helix protein 116; Short=AtbHLH116; Short=bHLH 116; AltName: Full=Inducer of CBF expression 1; AltName: Full=Transcription factor EN 45; AltName: Full=Transcription factor SCREAM; AltName: Full=bHLH transcription factor bHLH116;	SubName: Full=BHLH {ECO:0000313|EMBL:AFY17139.1};	--	GO:0005634,nucleus; GO:0003677,DNA binding; GO:0003700,DNA-binding transcription factor activity; GO:0046983,protein dimerization activity; GO:0045893,positive regulation of transcription, DNA-templated; GO:0009409,response to cold; GO:0050826,response to freezing; GO:0010440,stomatal lineage progression; GO:0006351,transcription, DNA-templated	Helix-loop-helix DNA-binding domain
Cluster-21629.224499	Others	TR	Others	145.168	21.9001	0.15086	-2.72871837619347	down	K14494 DELLA protein | (RefSeq) hypothetical protein (A)	hypothetical protein CICLE_v10011367mg [Citrus clementina]	RecName: Full=DELLA protein GAI; AltName: Full=GhGAI; AltName: Full=Gibberellic acid-insensitive mutant protein;	SubName: Full=Uncharacterized protein {ECO:0000313|EMBL:ESR43857.1};	--	GO:0005634,nucleus; GO:0000989,NA; GO:0009740,gibberellic acid mediated signaling pathway; GO:2000273,positive regulation of signaling receptor activity; GO:0006355,regulation of transcription, DNA-templated; GO:0009739,response to gibberellin; GO:0090378,seed trichome elongation; GO:0006351,transcription, DNA-templated	GRAS domain family
Cluster-21629.215016	Others	TR	Others	109.689	16.4667	0.150122	-2.73579740429414	down	K14492 two-component response regulator ARR-A family | (RefSeq) hypothetical protein (A)	hypothetical protein CICLE_v10022334mg [Citrus clementina]	RecName: Full=Two-component response regulator ARR5; AltName: Full=Response reactor 2;	SubName: Full=Uncharacterized protein {ECO:0000313|EMBL:ESR52965.1};	GATA-4/5/6 transcription factors	GO:0005737,cytoplasm; GO:0005634,nucleus; GO:0000156,phosphorelay response regulator activity; GO:0007623,circadian rhythm; GO:0009736,cytokinin-activated signaling pathway; GO:0006355,regulation of transcription, DNA-templated; GO:0009735,response to cytokinin; GO:0010114,response to red light; GO:0006351,transcription, DNA-templated	Response regulator receiver domain
Cluster-21629.164456	Others	TR	Others	473.353	62.5596	0.132163	-2.91961282411069	down	K09286 EREBP-like factor | (RefSeq) hypothetical protein (A)	hypothetical protein CISIN_1g041119mg [Citrus sinensis]	RecName: Full=Ethylene-responsive transcription factor TINY;	SubName: Full=Uncharacterized protein {ECO:0000313|EMBL:KDO66509.1};	--	GO:0005634,nucleus; GO:0003677,DNA binding; GO:0003700,DNA-binding transcription factor activity; GO:0006351,transcription, DNA-templated	AP2 domain
Cluster-21629.34301	Others	TR	Others	162.933	21.3456	0.131009	-2.93226353396874	down	K09338 homeobox-leucine zipper protein | (RefSeq) homeobox-leucine zipper protein HOX11-like isoform X1 (A)	hypothetical protein B456_006G143600 [Gossypium raimondii]	RecName: Full=Homeobox-leucine zipper protein HAT14; AltName: Full=Homeodomain-leucine zipper protein HAT14; Short=HD-ZIP protein 14;	SubName: Full=Uncharacterized protein {ECO:0000313|EMBL:KJB36148.1};	Transcription factor HEX, contains HOX and HALZ domains	GO:0005634,nucleus; GO:0003700,DNA-binding transcription factor activity; GO:0043565,sequence-specific DNA binding; GO:0006351,transcription, DNA-templated	Homeobox KN domain
Cluster-21629.236148	Others	TR	Others	191.06	24.2028	0.126676	-2.98077922019875	down	K19939 Rab effector Noc2 | (RefSeq) POPTRDRAFT_568988; hypothetical protein (A)	PREDICTED: zinc finger protein CONSTANS-LIKE 1-like [Gossypium arboreum]	RecName: Full=B-box domain protein 31 {ECO:0000303|PubMed:19920209}; Short=AtBBX31 {ECO:0000303|PubMed:19920209}; AltName: Full=Microprotein 1B {ECO:0000303|PubMed:27015278};	SubName: Full=Putative zinc finger CONSTANS-LIKE 11-like protein {ECO:0000313|EMBL:KHG07528.1};	--	GO:0005634,nucleus; GO:0003700,DNA-binding transcription factor activity; GO:0030674,protein binding, bridging; GO:0008270,zinc ion binding; GO:0007623,circadian rhythm; GO:0009909,regulation of flower development; GO:0006355,regulation of transcription, DNA-templated; GO:0010224,response to UV-B	B-box zinc finger
Cluster-21629.199043	Others	TR	Others	535.505	45.6945	0.0853298	-3.55080719560269	down	K18835 WRKY transcription factor 2 | (RefSeq) probable WRKY transcription factor 3 (A)	WRKY4 transcription factor, partial [Gossypium hirsutum]	RecName: Full=WRKY transcription factor 42 {ECO:0000303|Ref.1}; AltName: Full=WRKY DNA-binding protein 42 {ECO:0000303|Ref.1};	SubName: Full=WRKY4 transcription factor {ECO:0000313|EMBL:AFH01342.1}; Flags: Fragment;	--	GO:0005634,nucleus; GO:0003700,DNA-binding transcription factor activity; GO:0043565,sequence-specific DNA binding; GO:0044212,transcription regulatory region DNA binding; GO:0045892,negative regulation of transcription, DNA-templated; GO:0006351,transcription, DNA-templated	WRKY DNA -binding domain
Cluster-16345.0	Others	TR	Others	34.6701	2.94188	0.0848534	-3.55888423782159	down	--	hypothetical protein CUMW_192380 [Citrus unshiu]	RecName: Full=Putative axial regulator YABBY 2;	SubName: Full=Uncharacterized protein {ECO:0000313|EMBL:GAY59154.1};	--	GO:0005634,nucleus; GO:0003677,DNA binding; GO:0003700,DNA-binding transcription factor activity; GO:0046872,metal ion binding; GO:0010158,abaxial cell fate specification; GO:0007275,multicellular organism development	YABBY protein
Cluster-21629.48349	Others	TR	Others	179.158	14.5929	0.0814524	-3.61789834319381	down	K14432 ABA responsive element binding factor | (RefSeq) hypothetical protein (A)	hypothetical protein CICLE_v10012205mg [Citrus clementina]	RecName: Full=ABSCISIC ACID-INSENSITIVE 5-like protein 2; AltName: Full=ABA-responsive element-binding protein 3; AltName: Full=Dc3 promoter-binding factor 3; Short=AtDPBF3; AltName: Full=bZIP transcription factor 66; Short=AtbZIP66;	SubName: Full=Uncharacterized protein {ECO:0000313|EMBL:ESR43661.1};	--	GO:0005634,nucleus; GO:0003700,DNA-binding transcription factor activity; GO:0043565,sequence-specific DNA binding; GO:0009738,abscisic acid-activated signaling pathway; GO:0009737,response to abscisic acid; GO:0006351,transcription, DNA-templated	TSC-22/dip/bun family
Cluster-21629.224212	Others	TR	Others	335.009	21.5612	0.06436	-3.95769168580554	down	K09422 transcription factor MYB, plant | (RefSeq) protein ODORANT1 (A)	MYB transcription factor [Trema orientalis]	RecName: Full=Transcription factor MYB20 {ECO:0000305}; AltName: Full=Myb-related protein 20 {ECO:0000303|PubMed:16463103}; Short=AtMYB20 {ECO:0000303|PubMed:11597504};	SubName: Full=Uncharacterized protein {ECO:0000313|EMBL:BAT86063.1};	Transcription factor, Myb superfamily	GO:0005634,nucleus; GO:0001046,core promoter sequence-specific DNA binding; GO:0003700,DNA-binding transcription factor activity; GO:0000981,DNA-binding transcription factor activity, RNA polymerase II-specific; GO:0043565,sequence-specific DNA binding; GO:0001135,RNA polymerase II transcription regulator recruiting activity; GO:0044212,transcription regulatory region DNA binding; GO:0030154,cell…	Myb-like DNA-binding domain
Cluster-21629.23325	Others	TR	Others	265.249	15.6622	0.059047	-4.08199286921352	down	K14492 two-component response regulator ARR-A family | (RefSeq) two-component response regulator ARR6 (A)	PREDICTED: two-component response regulator ARR6 [Citrus sinensis]	RecName: Full=Two-component response regulator ARR3;	SubName: Full=Uncharacterized protein {ECO:0000313|EMBL:GAY36486.1};	GATA-4/5/6 transcription factors	GO:0005737,cytoplasm; GO:0005634,nucleus; GO:0000156,phosphorelay response regulator activity; GO:0007623,circadian rhythm; GO:0009736,cytokinin-activated signaling pathway; GO:0000160,phosphorelay signal transduction system; GO:0010161,red light signaling pathway; GO:0006355,regulation of transcription, DNA-templated; GO:0009735,response to cytokinin; GO:0010114,response to red light; GO:0006351…	Response regulator receiver domain
Cluster-21629.224447	Others	TR	Others	168.856	6.55964	0.0388475	-4.68603323519569	down	--	hypothetical protein CISIN_1g028144mg [Citrus sinensis]	RecName: Full=Axial regulator YABBY 1; AltName: Full=Fl-54; AltName: Full=Protein ABNORMAL FLORAL ORGANS; AltName: Full=Protein FILAMENTOUS FLOWER; AltName: Full=Protein antherless;	SubName: Full=Uncharacterized protein {ECO:0000313|EMBL:KDO48375.1};	--	GO:0005634,nucleus; GO:0003677,DNA binding; GO:0003700,DNA-binding transcription factor activity; GO:0046872,metal ion binding; GO:0010158,abaxial cell fate specification; GO:0045165,cell fate commitment; GO:0010154,fruit development; GO:0010450,inflorescence meristem growth; GO:0009933,meristem structural organization; GO:0009944,polarity specification of adaxial/abaxial axis; GO:0009909,regulat…	HMG (high mobility group) box
Cluster-21629.212490	Others	TR	Others	547.846	15.8023	0.0288445	-5.11556015570643	down	K11426 SET and MYND domain-containing protein | (RefSeq) hypothetical protein (A)	hypothetical protein CUMW_098000 [Citrus unshiu]	RecName: Full=Histone-lysine N-methyltransferase ASHR2; EC=2.1.1.43; AltName: Full=ASH1-related protein 2; AltName: Full=Protein SET DOMAIN GROUP 39;	SubName: Full=Uncharacterized protein {ECO:0000313|EMBL:GAY46558.1};	Predicted histone tail methylase containing SET domain	GO:0005694,chromosome; GO:0005634,nucleus; GO:0018024,histone-lysine N-methyltransferase activity	SET domain
Cluster-21629.129771	Others	TR	Others	1195.53	28.3824	0.0237404	-5.39651056526554	down	K14492 two-component response regulator ARR-A family | (RefSeq) two-component response regulator ARR6 (A)	PREDICTED: two-component response regulator ARR6 [Citrus sinensis]	RecName: Full=Two-component response regulator ARR3;	SubName: Full=Uncharacterized protein {ECO:0000313|EMBL:GAY36486.1};	GATA-4/5/6 transcription factors	GO:0005737,cytoplasm; GO:0005634,nucleus; GO:0000156,phosphorelay response regulator activity; GO:0007623,circadian rhythm; GO:0009736,cytokinin-activated signaling pathway; GO:0000160,phosphorelay signal transduction system; GO:0010161,red light signaling pathway; GO:0006355,regulation of transcription, DNA-templated; GO:0009735,response to cytokinin; GO:0010114,response to red light; GO:0006351…	Response regulator receiver domain
Cluster-21629.157961	Others	TR	Others	337.39	2.93004	0.00868442	-6.84735437950772	down	K12900 FUS-interacting serine-arginine-rich protein 1 | (RefSeq) serine/arginine-rich SC35-like splicing factor SCL30A (A)	hypothetical protein CICLE_v10001138mg [Citrus clementina]	RecName: Full=Ethylene-responsive transcription factor ERF110;	SubName: Full=Uncharacterized protein {ECO:0000313|EMBL:ESR47737.1};	--	GO:0005634,nucleus; GO:0003677,DNA binding; GO:0003700,DNA-binding transcription factor activity; GO:0009873,ethylene-activated signaling pathway; GO:0045893,positive regulation of transcription, DNA-templated; GO:0048510,regulation of timing of transition from vegetative to reproductive phase; GO:0006351,transcription, DNA-templated	AP2 domain
Cluster-21629.123980	NAC	TF	NAC	3.1178	788.39	252.868	7.98223911419665	up	K09286 EREBP-like factor | (RefSeq) hypothetical protein (A)	hypothetical protein CICLE_v10022025mg [Citrus clementina]	RecName: Full=Ethylene-responsive transcription factor 13; Short=AtERF13; AltName: Full=Ethylene-responsive element-binding factor 13; Short=EREBP-13;	SubName: Full=Uncharacterized protein {ECO:0000313|EMBL:ESR58654.1};	--	GO:0005634,nucleus; GO:0003677,DNA binding; GO:0003700,DNA-binding transcription factor activity; GO:0043565,sequence-specific DNA binding; GO:0006952,defense response; GO:0009873,ethylene-activated signaling pathway; GO:0010200,response to chitin; GO:0006351,transcription, DNA-templated	AP2 domain
Cluster-21629.147641	NAC	TF	NAC	80.2741	2604.74	32.4481	5.02006208512219	up	K09286 EREBP-like factor | (RefSeq) hypothetical protein (A)	hypothetical protein CICLE_v10005891mg [Citrus clementina]	RecName: Full=Ethylene-responsive transcription factor 2; Short=NtERF2; AltName: Full=Ethylene-responsive element-binding factor 2; Short=EREBP-2;	SubName: Full=Uncharacterized protein {ECO:0000313|EMBL:ESR34763.1};	--	GO:0005634,nucleus; GO:0003677,DNA binding; GO:0003700,DNA-binding transcription factor activity; GO:0006952,defense response; GO:0009873,ethylene-activated signaling pathway; GO:0006351,transcription, DNA-templated	AP2 domain
Cluster-21629.82783	NAC	TF	NAC	12.3742	257.827	20.8358	4.38099290229928	up	K09286 EREBP-like factor | (RefSeq) ethylene-responsive transcription factor ERF023-like (A)	ethylene-responsive transcription factor ERF027-like [Durio zibethinus]	RecName: Full=Ethylene-responsive transcription factor ERF026;	SubName: Full=Uncharacterized protein {ECO:0000313|EMBL:GAY41238.1};	--	GO:0005634,nucleus; GO:0003677,DNA binding; GO:0003700,DNA-binding transcription factor activity; GO:0009873,ethylene-activated signaling pathway; GO:0006351,transcription, DNA-templated	AP2 domain
Cluster-21629.64820	NAC	TF	NAC	13.2706	146.839	11.0649	3.46792439390318	up	K09286 EREBP-like factor | (RefSeq) ethylene-responsive transcription factor ERF106 (A)	hypothetical protein CISIN_1g030002mg [Citrus sinensis]	RecName: Full=Ethylene-responsive transcription factor ERF106;	SubName: Full=Uncharacterized protein {ECO:0000313|EMBL:KDO40008.1};	--	GO:0005634,nucleus; GO:0003677,DNA binding; GO:0003700,DNA-binding transcription factor activity; GO:0009873,ethylene-activated signaling pathway; GO:0006351,transcription, DNA-templated	AP2 domain
Cluster-21629.17099	NAC	TF	NAC	5.26871	47.8586	9.08357	3.18325889109898	up	K23480 zinc finger protein 362/384 | (RefSeq) zinc finger protein ZAT5 (A)	hypothetical protein CUMW_087540 [Citrus unshiu]	RecName: Full=Zinc finger protein ZAT5;	SubName: Full=Uncharacterized protein {ECO:0000313|EMBL:GAY45179.1};	FOG: Zn-finger	GO:0005634,nucleus; GO:0003700,DNA-binding transcription factor activity; GO:0046872,metal ion binding; GO:0043565,sequence-specific DNA binding; GO:0006355,regulation of transcription, DNA-templated; GO:0006351,transcription, DNA-templated	MYM-type Zinc finger with FCS sequence motif
Cluster-21629.139173	NAC	TF	NAC	84.9804	602.08	7.08492	2.824752162561	up	K09338 homeobox-leucine zipper protein | (RefSeq) hypothetical protein (A)	hypothetical protein CICLE_v10021877mg [Citrus clementina]	RecName: Full=Homeobox-leucine zipper protein ATHB-7; AltName: Full=HD-ZIP protein ATHB-7; AltName: Full=Homeodomain transcription factor ATHB-7;	SubName: Full=Uncharacterized protein {ECO:0000313|EMBL:GAY45779.1};	Transcription factor HEX, contains HOX and HALZ domains	GO:0005634,nucleus; GO:0003700,DNA-binding transcription factor activity; GO:0043565,sequence-specific DNA binding; GO:0045893,positive regulation of transcription, DNA-templated; GO:0009737,response to abscisic acid; GO:0009414,response to water deprivation; GO:0006351,transcription, DNA-templated	Homeobox KN domain
Cluster-21629.126611	NAC	TF	NAC	520.215	2860.01	5.49774	2.45883757214182	up	K09286 EREBP-like factor | (RefSeq) dehydration-responsive element-binding protein 3-like (A)	hypothetical protein CICLE_v10024063mg [Citrus clementina]	RecName: Full=Ethylene-responsive transcription factor ERF022;	SubName: Full=Uncharacterized protein {ECO:0000313|EMBL:ESR54886.1};	--	GO:0005634,nucleus; GO:0003677,DNA binding; GO:0003700,DNA-binding transcription factor activity; GO:0009873,ethylene-activated signaling pathway; GO:0006351,transcription, DNA-templated	AP2 domain
Cluster-21629.157525	NAC	TF	NAC	34.97	191.128	5.46549	2.45034985053165	up	K00521 ferric-chelate reductase [EC:1.16.1.7] | (RefSeq) ferric reduction oxidase 7, chloroplastic-like (A)	hypothetical protein CICLE_v10029007mg [Citrus clementina]	RecName: Full=NAC domain-containing protein 22 {ECO:0000303|PubMed:15029955}; Short=ONAC022 {ECO:0000303|PubMed:15029955};	SubName: Full=Uncharacterized protein {ECO:0000313|EMBL:ESR35717.1};	--	GO:0005634,nucleus; GO:0043565,sequence-specific DNA binding; GO:1901002,positive regulation of response to salt stress; GO:1902584,positive regulation of response to water deprivation; GO:0045893,positive regulation of transcription, DNA-templated; GO:0006351,transcription, DNA-templated	No apical meristem (NAM) protein
[truncated: 264 more rows]

## Sheet: G-VS-R
Table S6. Differentially expressed transcription factors in G-vs-R
ID	Family	Category	Classification	G	R	Fold Change	log2FoldChange	regulated	KEGG	NR	Swissprot	Tremble	KOG	GO	Pfam
[truncated: 604 more rows]
