# Supplementary material for: Regulation mechanisms of flavonoids biosynthesis of Hancheng Dahongpao peels (Zanthoxylum bungeanum Maxim) at different development stages by integrated metabolomics and transcriptomics analysis
Source: BMC Plant Biol. 2022 May 21;22:251. doi: 10.1186/s12870-022-03642-5 (PMC9123719; doi:10.1186/s12870-022-03642-5)
Supplement: Supplementary file 2 — Additional file 2: Table S1. The primers and UBQ gene. Table S2. Differentially accumulated flavonoid compounds in the green and yellow peels. Table S3. Differentially accumulated flavonoid compounds in the green and full red peels. Table S4. Differentially accumulated flavonoid compounds in the yellow and full red peels. Table S5. The transcriptome data of ‘Hancheng Dahongpao’ peels and the differentially expressed genes identified in G-vs-Y, Y-vs-R and G-vs-R. Table S6. Differentially expressed transcription factors identified in G-vs-R. Table S7. RT-qPCR data of 10 structure differentially expressed genes and 5 MYB transcription factors expression levels. [file 12870_2022_3642_MOESM2_ESM.zip › Table S5_ESM.xlsx]

## Sheet: DEGs
ID	G1	G2	G3	Y1	Y2	Y3	R1	R2	R3	KEGG	NR	Swissprot	Tremble	KOG	GO	Pfam
Cluster-21629.109171	2116	2064.26	1800.63	958.45	934.99	1001.71	104.85	115.01	118.86	K10257 acyl-lipid omega-3 desaturase [EC:1.14.19.25 1.14.19.35 1.14.19.36] | (RefSeq) hypothetical protein (A)	hypothetical protein CICLE_v10028941mg [Citrus clementina]	RecName: Full=Acyl-lipid omega-3 desaturase (cytochrome b5), endoplasmic reticulum {ECO:0000303|PubMed:1455229}; EC=1.14.19.25 {ECO:0000269|PubMed:1455229}; AltName: Full=Omega-3 fatty acid desaturase 3, endoplasmic reticulum {ECO:0000303|PubMed:1455229};	SubName: Full=Uncharacterized protein {ECO:0000313|EMBL:ESR38321.1};	--	GO:0005789,endoplasmic reticulum membrane; GO:0016021,integral component of membrane; GO:0016717,oxidoreductase activity, acting on paired donors, with oxidation of a pair of donors resulting in the reduction of molecular oxygen to two molecules of water; GO:0006636,unsaturated fatty acid biosynthetic process	--
Cluster-21629.111250	645.83	596.08	676.97	1010.74	924.88	1030.03	27.66	27.36	28.63	--	hypothetical protein CICLE_v10022521mg [Citrus clementina]	--	SubName: Full=Uncharacterized protein {ECO:0000313|EMBL:ESR52613.1};	--	--	--
Cluster-21629.116307	1806.78	1742.97	1823.27	2653.87	2632.88	2816.96	130.82	142.8	148.21	K13993 HSP20 family protein | (RefSeq) hypothetical protein (A)	hypothetical protein CICLE_v10009756mg [Citrus clementina]	RecName: Full=17.9 kDa class II heat shock protein;	SubName: Full=Uncharacterized protein {ECO:0000313|EMBL:ESR66277.1};	Molecular chaperone (small heat-shock protein Hsp26/Hsp42)	GO:0005737,cytoplasm	BON domain
Cluster-21629.117114	1179.1	1104.28	1099.04	1112.16	1075.29	1217.77	112.82	133.03	124.95	K00430 peroxidase [EC:1.11.1.7] | (RefSeq) peroxidase 42 (A)	hypothetical protein CISIN_1g019129mg [Citrus sinensis]	RecName: Full=Peroxidase 42; Short=Atperox P42; EC=1.11.1.7; AltName: Full=ATP1a/ATP1b; AltName: Full=PRXR1; Flags: Precursor;	SubName: Full=Uncharacterized protein {ECO:0000313|EMBL:KDO78228.1};	--	GO:0005576,extracellular region; GO:0009505,plant-type cell wall; GO:0009506,plasmodesma; GO:0020037,heme binding; GO:0046872,metal ion binding; GO:0004601,peroxidase activity; GO:0042744,hydrogen peroxide catabolic process; GO:0009664,plant-type cell wall organization; GO:0006979,response to oxidative stress; GO:0048511,rhythmic process	Peroxidase
Cluster-21629.117420	1419.26	1444.49	1324.72	651.04	600.5	659.85	75.04	71.74	93.19	K10257 acyl-lipid omega-3 desaturase [EC:1.14.19.25 1.14.19.35 1.14.19.36] | (RefSeq) omega-3 fatty acid desaturase, endoplasmic reticulum-like (A)	hypothetical protein CUMW_032150 [Citrus unshiu]	RecName: Full=Omega-3 fatty acid desaturase, endoplasmic reticulum; EC=1.14.19.-;	SubName: Full=Uncharacterized protein {ECO:0000313|EMBL:GAY37846.1};	--	GO:0005789,endoplasmic reticulum membrane; GO:0016021,integral component of membrane; GO:0016717,oxidoreductase activity, acting on paired donors, with oxidation of a pair of donors resulting in the reduction of molecular oxygen to two molecules of water; GO:0006636,unsaturated fatty acid biosynthetic process	Fatty acid desaturase
Cluster-21629.117424	1155.47	1229.63	1116.68	604.66	669.4	684.96	57.89	52.61	59.34	K10257 acyl-lipid omega-3 desaturase [EC:1.14.19.25 1.14.19.35 1.14.19.36] | (RefSeq) hypothetical protein (A)	hypothetical protein CICLE_v10028941mg [Citrus clementina]	RecName: Full=Omega-3 fatty acid desaturase, endoplasmic reticulum; EC=1.14.19.-; AltName: Full=Indole-3-acetic acid-induced protein ARG1;	SubName: Full=Uncharacterized protein {ECO:0000313|EMBL:ESR38321.1};	--	GO:0005789,endoplasmic reticulum membrane; GO:0016021,integral component of membrane; GO:0016717,oxidoreductase activity, acting on paired donors, with oxidation of a pair of donors resulting in the reduction of molecular oxygen to two molecules of water; GO:0006636,unsaturated fatty acid biosynthetic process	Fatty acid desaturase
Cluster-21629.126133	43.22	53.08	41.2	3085.19	3018.39	3230.54	1574.21	1843.77	2135.51	K20769 fatty acid omega-hydroxylase [EC:1.14.-.-] | (RefSeq) cytochrome P450 94A2-like (A)	hypothetical protein CICLE_v10007123mg [Citrus clementina]	RecName: Full=Glu S.griseus protease inhibitor; AltName: Full=BGIA;	SubName: Full=Uncharacterized protein {ECO:0000313|EMBL:ESR33398.1};	--	GO:0004867,serine-type endopeptidase inhibitor activity; GO:0009611,response to wounding	Potato inhibitor I family
Cluster-21629.130008	23.05	18.75	17.92	640.37	637.66	651.43	701.15	929.76	906.2	K20547 basic endochitinase B [EC:3.2.1.14] | (RefSeq) hypothetical protein (A)	hypothetical protein CICLE_v10028959mg [Citrus clementina]	RecName: Full=Endochitinase 1; EC=3.2.1.14; Flags: Precursor;	SubName: Full=Uncharacterized protein {ECO:0000313|EMBL:ESR35712.1};	Predicted chitinase	GO:0005773,vacuole; GO:0008061,chitin binding; GO:0004568,chitinase activity; GO:0016998,cell wall macromolecule catabolic process; GO:0006032,chitin catabolic process; GO:0006952,defense response; GO:0000272,polysaccharide catabolic process	Chitinase class I
Cluster-21629.131061	32.12	27.45	24.31	2428	2200.58	2501.77	906.47	1069.31	1190.31	K01183 chitinase [EC:3.2.1.14] | (RefSeq) hypothetical protein (A)	chitinase [Dimocarpus longan]	RecName: Full=Chitinase 4; EC=3.2.1.14; AltName: Full=OsChia2b; AltName: Full=Pathogenesis related (PR)-3 chitinase 4; Flags: Precursor;	SubName: Full=Chitinase {ECO:0000313|EMBL:ACZ52964.1}; EC=3.2.1.14 {ECO:0000313|EMBL:ACZ52964.1};	Predicted chitinase	GO:0008061,chitin binding; GO:0004568,chitinase activity; GO:0016998,cell wall macromolecule catabolic process; GO:0006032,chitin catabolic process; GO:0006952,defense response; GO:0000272,polysaccharide catabolic process	Chitinase class I
Cluster-21629.131062	31.55	39.88	25.73	476.34	473.9	517.61	674.54	767.58	855.51	K01183 chitinase [EC:3.2.1.14] | (RefSeq) hypothetical protein (A)	chitinase [Citrus reticulata]	RecName: Full=Chitinase 4; EC=3.2.1.14; AltName: Full=OsChia2b; AltName: Full=Pathogenesis related (PR)-3 chitinase 4; Flags: Precursor;	SubName: Full=Chitinase {ECO:0000313|EMBL:AIA22194.1}; EC=3.2.1.14 {ECO:0000313|EMBL:AIA22194.1};	Predicted chitinase	GO:0008061,chitin binding; GO:0004568,chitinase activity; GO:0016998,cell wall macromolecule catabolic process; GO:0006032,chitin catabolic process; GO:0006952,defense response; GO:0000272,polysaccharide catabolic process	Chitinase class I
Cluster-21629.131727	20.97	14.96	21.83	312.78	333.07	344.55	1106.76	1148.32	1258.64	K04733 interleukin-1 receptor-associated kinase 4 [EC:2.7.11.1] | (RefSeq) LOC109742393; G-type lectin S-receptor-like serine/threonine-protein kinase At1g34300 (A)	hypothetical protein CICLE_v10022104mg [Citrus clementina]	RecName: Full=Thaumatin-like protein; AltName: Allergen=Act d 2; Flags: Precursor;	SubName: Full=Uncharacterized protein {ECO:0000313|EMBL:ESR53814.1};	--	GO:0005576,extracellular region; GO:0050832,defense response to fungus; GO:0031640,killing of cells of other organism	Thaumatin family
Cluster-21629.133065	36.75	34.68	30.26	318.57	316.24	339.51	1108.1	1340.01	1521.01	--	--	--	--	--	--	--
Cluster-21629.133680	381.96	416.43	368.02	2620.72	2615.57	2660.06	6420.1	7080.55	7649.8	K05387 glutamate receptor, ionotropic, plant | (RefSeq) LOW QUALITY PROTEIN: glutamate receptor 2.3-like (A)	stress-related protein [Citrus sinensis]	RecName: Full=Major allergen Pru av 1; AltName: Full=Allergen Pru a 1; AltName: Allergen=Pru av 1;	SubName: Full=Stress-related protein {ECO:0000313|EMBL:ABK06393.1};	--	GO:0006952,defense response; GO:0009607,response to biotic stimulus	Pathogenesis-related protein Bet v I family
Cluster-21629.133683	12.21	12.71	13.05	228.43	244.63	238.28	412.48	415.69	423.27	K05658 ATP-binding cassette, subfamily B (MDR/TAP), member 1 [EC:7.6.2.2] | (RefSeq) uncharacterized protein LOC111781709 (A)	hypothetical protein CISIN_1g046496mg [Citrus sinensis]	RecName: Full=Protein SRG1; Short=AtSRG1; AltName: Full=Protein SENESCENCE-RELATED GENE 1;	SubName: Full=Uncharacterized protein {ECO:0000313|EMBL:KDO69078.1};	Iron/ascorbate family oxidoreductases	GO:0046872,metal ion binding; GO:0016682,oxidoreductase activity, acting on diphenols and related substances as donors, oxygen as acceptor; GO:0010150,leaf senescence	2OG-Fe(II) oxygenase superfamily
Cluster-21629.133761	193.83	137.41	118.8	2244.43	2150.87	2310.41	7415.35	7949.67	8684.65	--	hypothetical protein CICLE_v10029973mg [Citrus clementina]	--	SubName: Full=Uncharacterized protein {ECO:0000313|EMBL:ESR36149.1};	--	--	Peptidase of plants and bacteria
Cluster-21629.134012	105.6	119.11	110.4	564.45	554.61	543.63	2699.13	2801.75	3044.44	--	PREDICTED: extensin-3-like [Citrus sinensis]	--	SubName: Full=Uncharacterized protein {ECO:0000313|EMBL:GAY33100.1};	--	--	--
Cluster-21629.134257	7.17	9.17	7.66	595.66	573.2	594.62	202.56	199.57	212.2	K00422 polyphenol oxidase [EC:1.10.3.1] | (RefSeq) hypothetical protein (A)	hypothetical protein CICLE_v10014693mg [Citrus clementina]	RecName: Full=Polyphenol oxidase, chloroplastic; Short=PPO; EC=1.10.3.1; AltName: Full=Catechol oxidase; Flags: Precursor;	SubName: Full=Uncharacterized protein {ECO:0000313|EMBL:GAY34435.1};	--	GO:0009543,chloroplast thylakoid lumen; GO:0004097,catechol oxidase activity; GO:0046872,metal ion binding; GO:0046148,pigment biosynthetic process	Polyphenol oxidase middle domain
Cluster-21629.134440	87.88	108.53	117.27	611.39	584.93	672.3	2027.73	2053.74	2103.8	--	hypothetical protein CISIN_1g029782mg [Citrus sinensis]	RecName: Full=Basic 7S globulin 2; AltName: Full=SBg7S; Short=Bg; Contains: RecName: Full=Basic 7S globulin 2 high kDa subunit; Contains: RecName: Full=Basic 7S globulin 2 low kDa subunit; Flags: Precursor;	SubName: Full=Uncharacterized protein {ECO:0000313|EMBL:KDO74798.1};	Aspartyl protease	GO:0004190,aspartic-type endopeptidase activity; GO:0045735,nutrient reservoir activity; GO:0030163,protein catabolic process; GO:0006508,proteolysis	Xylanase inhibitor N-terminal
Cluster-21629.134579	25.53	41.43	25.97	441.26	464.54	428.61	760.01	843.54	842	K13789 geranylgeranyl diphosphate synthase, type II [EC:2.5.1.1 2.5.1.10 2.5.1.29] | (RefSeq) heterodimeric geranylgeranyl pyrophosphate synthase large subunit 1, chloroplastic-like (A)	PREDICTED: heterodimeric geranylgeranyl pyrophosphate synthase large subunit 1, chloroplastic-like, partial [Citrus sinensis]	RecName: Full=Geranylgeranyl pyrophosphate synthase, chloroplastic; Short=GGPP synthase; Short=GGPS; EC=2.5.1.-; AltName: Full=(2E,6E)-farnesyl diphosphate synthase; AltName: Full=Dimethylallyltranstransferase; EC=2.5.1.1; AltName: Full=Farnesyl diphosphate synthase; AltName: Full=Farnesyltranstransferase; EC=2.5.1.29; AltName: Full=Geranyltranstransferase; EC=2.5.1.10; Flags: Precursor;	SubName: Full=Uncharacterized protein {ECO:0000313|EMBL:GAY64750.1};	Geranylgeranyl pyrophosphate synthase/Polyprenyl synthetase	GO:0009507,chloroplast; GO:0004161,dimethylallyltranstransferase activity; GO:0004311,farnesyltranstransferase activity; GO:0004337,geranyltranstransferase activity; GO:0046872,metal ion binding; GO:0016117,carotenoid biosynthetic process; GO:0045337,farnesyl diphosphate biosynthetic process; GO:0033384,geranyl diphosphate biosynthetic process; GO:0033386,geranylgeranyl diphosphate biosynthetic p…	Polyprenyl synthetase
Cluster-21629.134774	47.99	48.81	54.7	229.42	226.28	235.2	1077.37	1313.42	1332.97	K01183 chitinase [EC:3.2.1.14] | (RefSeq) hypothetical protein (A)	hypothetical protein CICLE_v10022063mg [Citrus clementina]	RecName: Full=Chitinase 4; EC=3.2.1.14; AltName: Full=OsChia2b; AltName: Full=Pathogenesis related (PR)-3 chitinase 4; Flags: Precursor;	SubName: Full=Uncharacterized protein {ECO:0000313|EMBL:ESR56088.1};	Predicted chitinase	GO:0008061,chitin binding; GO:0004568,chitinase activity; GO:0016998,cell wall macromolecule catabolic process; GO:0006032,chitin catabolic process; GO:0006952,defense response; GO:0000272,polysaccharide catabolic process	Chitinase class I
Cluster-21629.134798	120.35	132.19	108.75	381.35	378.11	370.16	1011.82	1034.92	1125.77	K00588 caffeoyl-CoA O-methyltransferase [EC:2.1.1.104] | (RefSeq) caffeoyl-CoA O-methyltransferase (A)	PREDICTED: caffeoyl-CoA O-methyltransferase [Gossypium hirsutum]	RecName: Full=Caffeoyl-CoA O-methyltransferase 1; EC=2.1.1.104; AltName: Full=Trans-caffeoyl-CoA 3-O-methyltransferase 1; Short=CCoAMT-1; Short=CCoAOMT-1;	SubName: Full=Caffeoyl CoA O-methyltransferase 1 {ECO:0000313|EMBL:ACQ59095.1}; SubName: Full=caffeoyl-CoA O-methyltransferase {ECO:0000313|RefSeq:XP_016675049.1, ECO:0000313|RefSeq:XP_016675050.1};	O-methyltransferase	GO:0042409,caffeoyl-CoA O-methyltransferase activity; GO:0046872,metal ion binding; GO:0009809,lignin biosynthetic process	Methyltransferase domain
Cluster-21629.135378	19.58	17.63	30.87	1238.87	1235.93	1252.79	2326.05	2241.18	2562.61	K04733 interleukin-1 receptor-associated kinase 4 [EC:2.7.11.1] | (RefSeq) LOC109742393; G-type lectin S-receptor-like serine/threonine-protein kinase At1g34300 (A)	hypothetical protein CICLE_v10022100mg [Citrus clementina]	RecName: Full=Thaumatin-like protein; AltName: Full=Endo-(1,3)-beta-glucanase {ECO:0000305|PubMed:27017426}; EC=3.2.1.- {ECO:0000305|PubMed:27017426}; AltName: Allergen=Ole e 13; Flags: Precursor;	SubName: Full=Uncharacterized protein {ECO:0000313|EMBL:ESR53815.1};	--	GO:0005576,extracellular region; GO:0016787,hydrolase activity; GO:0006952,defense response; GO:0009607,response to biotic stimulus	Thaumatin family
Cluster-21629.135635	53.73	72.92	47.28	2923.04	3018.45	3017.31	1387.42	1327.22	1489.39	K19893 glucan endo-1,3-beta-glucosidase 5/6 [EC:3.2.1.39] | (RefSeq) glucan endo-1,3-beta-glucosidase 5 (A)	hypothetical protein CUMW_205170 [Citrus unshiu]	RecName: Full=Glucan endo-1,3-beta-glucosidase; EC=3.2.1.39; AltName: Full=(1->3)-beta-glucan endohydrolase; Short=(1->3)-beta-glucanase; AltName: Full=Beta-1,3-endoglucanase; Flags: Precursor;	SubName: Full=Uncharacterized protein {ECO:0000313|EMBL:GAY60828.1};	--	GO:0046658,anchored component of plasma membrane; GO:0005618,cell wall; GO:0005773,vacuole; GO:0008810,cellulase activity; GO:0042973,glucan endo-1,3-beta-D-glucosidase activity; GO:0030247,polysaccharide binding; GO:0005975,carbohydrate metabolic process; GO:0006952,defense response	Glycosyl hydrolases family 17
Cluster-21629.135716	69.21	73.25	66.28	3777.22	3712.56	4233.9	544.38	506.28	534.09	K01193 beta-fructofuranosidase [EC:3.2.1.26] | (RefSeq) beta-fructofuranosidase, insoluble isoenzyme CWINV1 (A)	PREDICTED: beta-fructofuranosidase, insoluble isoenzyme CWINV1 [Citrus sinensis]	RecName: Full=Fructan 6-exohydrolase {ECO:0000312|EMBL:CAD48404.1}; EC=3.2.1.154; Flags: Precursor;	SubName: Full=Uncharacterized protein {ECO:0000313|EMBL:KDO65251.1};	Beta-fructofuranosidase (invertase)	GO:0033949,fructan beta-(2,6)-fructosidase activity; GO:0005975,carbohydrate metabolic process	Glycosyl hydrolases family 32 N-terminal domain
Cluster-21629.135778	10.95	15.34	15.44	556.26	617.86	568.5	923.14	877.84	934.94	K05909 laccase [EC:1.10.3.2] | (RefSeq) hypothetical protein (A)	PREDICTED: laccase-7-like [Citrus sinensis]	RecName: Full=Laccase-7; EC=1.10.3.2; AltName: Full=Benzenediol:oxygen oxidoreductase 7; AltName: Full=Diphenol oxidase 7; AltName: Full=Urishiol oxidase 7; Flags: Precursor;	RecName: Full=Laccase {ECO:0000256|RuleBase:RU361119}; EC=1.10.3.2 {ECO:0000256|RuleBase:RU361119}; AltName: Full=Benzenediol:oxygen oxidoreductase {ECO:0000256|RuleBase:RU361119}; AltName: Full=Diphenol oxidase {ECO:0000256|RuleBase:RU361119}; AltName: Full=Urishiol oxidase {ECO:0000256|RuleBase:RU361119};	Multicopper oxidases	GO:0048046,apoplast; GO:0005507,copper ion binding; GO:0052716,hydroquinone:oxygen oxidoreductase activity; GO:0016722,oxidoreductase activity, oxidizing metal ions; GO:0046274,lignin catabolic process	Multicopper oxidase
Cluster-21629.136031	135.62	142.2	100.58	861.32	811.24	892.48	6463.66	7073.11	7313.92	--	hypothetical protein CICLE_v10029973mg [Citrus clementina]	--	SubName: Full=Uncharacterized protein {ECO:0000313|EMBL:ESR36149.1};	--	--	Peptidase of plants and bacteria
Cluster-21629.136376	418.71	364.59	363.34	1915.32	1645.46	1944.02	4030.27	3972.69	4354.48	--	--	--	--	--	--	--
Cluster-21629.136587	82.07	92.25	70.75	338.85	348.11	349.26	5896.35	7225.61	7705.12	--	hypothetical protein CICLE_v10029536mg [Citrus clementina]	RecName: Full=Wound-induced protein WIN1; Flags: Precursor;	SubName: Full=Uncharacterized protein {ECO:0000313|EMBL:ESR37252.1};	Predicted chitinase	GO:0008061,chitin binding; GO:0042742,defense response to bacterium; GO:0050832,defense response to fungus	Barwin family
Cluster-21629.136617	212.5	199.85	201.48	578.61	502.79	589.15	16626	17853.8	18275.7	--	hypothetical protein CICLE_v10029536mg [Citrus clementina]	RecName: Full=Wound-induced protein WIN1; Flags: Precursor;	SubName: Full=Uncharacterized protein {ECO:0000313|EMBL:ESR37252.1};	Predicted chitinase	GO:0008061,chitin binding; GO:0042742,defense response to bacterium; GO:0050832,defense response to fungus	Barwin family
Cluster-21629.136817	56.47	52.41	54.08	258.41	251.23	239.48	944.59	906.53	878.47	--	stress-related protein [Citrus sinensis]	RecName: Full=Major allergen Pru ar 1; AltName: Allergen=Pru ar 1;	SubName: Full=Stress-related protein {ECO:0000313|EMBL:ABK06393.1};	--	GO:0006952,defense response; GO:0009607,response to biotic stimulus	Pathogenesis-related protein Bet v I family
Cluster-21629.137047	58.34	58.81	61.53	378.95	404.31	425.8	2983.83	3327.56	3308.1	--	PREDICTED: pathogenesis-related protein PR-4 [Citrus sinensis]	RecName: Full=Pathogenesis-related protein P2; Flags: Precursor;	SubName: Full=Uncharacterized protein {ECO:0000313|EMBL:KDO36305.1};	Predicted chitinase	GO:0005618,cell wall; GO:0005576,extracellular region; GO:0042742,defense response to bacterium; GO:0050832,defense response to fungus	Barwin family
Cluster-21629.137059	115.04	127.5	116.89	399.8	388.79	403.58	2054.63	2332.46	2343.02	--	PREDICTED: germin-like protein subfamily T member 2 [Citrus sinensis]	RecName: Full=Germin-like protein subfamily T member 2; Flags: Precursor;	SubName: Full=Uncharacterized protein {ECO:0000313|EMBL:GAY38969.1};	--	GO:0048046,apoplast; GO:0005618,cell wall; GO:0030145,manganese ion binding; GO:0045735,nutrient reservoir activity	Cupin domain
Cluster-21629.137103	159.14	175.23	157.47	686.92	607.25	759.17	1675.45	1998.78	2040.63	--	--	--	--	--	--	--
Cluster-21629.137218	6.92	6.7	6.12	96.57	121.27	99.44	550.06	514.15	561.42	K13065 shikimate O-hydroxycinnamoyltransferase [EC:2.3.1.133] | (RefSeq) hypothetical protein (A)	hypothetical protein CICLE_v10006464mg [Citrus clementina]	RecName: Full=BAHD acyltransferase At5g47980; EC=2.3.1.-;	SubName: Full=Uncharacterized protein {ECO:0000313|EMBL:GAY45623.1};	--	GO:0016747,transferase activity, transferring acyl groups other than amino-acyl groups	Transferase family
Cluster-21629.137311	46.73	50.7	46.31	401.61	377.09	377.62	1345.23	1312.73	1368.41	--	stress-related protein [Citrus sinensis]	RecName: Full=Major allergen Pru ar 1; AltName: Allergen=Pru ar 1;	SubName: Full=Stress-related protein {ECO:0000313|EMBL:ABK06393.1};	--	GO:0006952,defense response; GO:0009607,response to biotic stimulus	Pathogenesis-related protein Bet v I family
Cluster-21629.137318	20.29	19.34	15.62	2667.9	2824.96	2731.04	502.32	462.97	480.12	K13789 geranylgeranyl diphosphate synthase, type II [EC:2.5.1.1 2.5.1.10 2.5.1.29] | (RefSeq) geranylgeranyl pyrophosphate synthase, chloroplastic/chromoplastic-like (A)	PREDICTED: geranylgeranyl pyrophosphate synthase, chloroplastic/chromoplastic-like [Citrus sinensis]	RecName: Full=Geranylgeranyl pyrophosphate synthase, chloroplastic; Short=GGPP synthase; Short=GGPS; EC=2.5.1.-; AltName: Full=(2E,6E)-farnesyl diphosphate synthase; AltName: Full=Dimethylallyltranstransferase; EC=2.5.1.1; AltName: Full=Farnesyl diphosphate synthase; AltName: Full=Farnesyltranstransferase; EC=2.5.1.29; AltName: Full=Geranyltranstransferase; EC=2.5.1.10; Flags: Precursor;	SubName: Full=Uncharacterized protein {ECO:0000313|EMBL:GAY64750.1};	Geranylgeranyl pyrophosphate synthase/Polyprenyl synthetase	GO:0009507,chloroplast; GO:0004161,dimethylallyltranstransferase activity; GO:0004311,farnesyltranstransferase activity; GO:0004337,geranyltranstransferase activity; GO:0046872,metal ion binding; GO:0016117,carotenoid biosynthetic process; GO:0045337,farnesyl diphosphate biosynthetic process; GO:0033384,geranyl diphosphate biosynthetic process; GO:0033386,geranylgeranyl diphosphate biosynthetic p…	Polyprenyl synthetase
Cluster-21629.137706	57.23	75.9	74.43	690.64	696.08	709.67	2538.51	2983.21	2762.83	--	PREDICTED: 21 kDa seed protein-like, partial [Citrus sinensis]	RecName: Full=21 kDa seed protein; Flags: Precursor;	SubName: Full=Uncharacterized protein {ECO:0000313|EMBL:ESR54709.1};	--	GO:0004866,endopeptidase inhibitor activity	Trypsin and protease inhibitor
Cluster-21629.137931	100.43	106.42	95.5	2461.88	2212.88	2380.75	883.35	1057.55	1068.5	--	hypothetical protein CISIN_1g035123mg [Citrus sinensis]	--	SubName: Full=Uncharacterized protein {ECO:0000313|EMBL:GAY53698.1};	--	--	--
Cluster-21629.138050	103.27	98.56	80.36	485.37	455.76	483.82	5180.32	5543.77	5722.98	K13449 pathogenesis-related protein 1 | (RefSeq) pathogenesis-related protein 1-like (A)	PREDICTED: pathogenesis-related protein 1-like [Citrus sinensis]	RecName: Full=Pathogenesis-related protein PRB1-2; Flags: Precursor;	SubName: Full=Uncharacterized protein {ECO:0000313|EMBL:GAY61367.1};	Defense-related protein containing SCP domain	GO:0005576,extracellular region; GO:0006952,defense response; GO:0009607,response to biotic stimulus	Cysteine-rich secretory protein family
Cluster-21629.138073	16.95	11.29	10.95	858.3	838.08	887.48	2559.47	2851.32	2924.85	K04733 interleukin-1 receptor-associated kinase 4 [EC:2.7.11.1] | (RefSeq) LOC109742393; G-type lectin S-receptor-like serine/threonine-protein kinase At1g34300 (A)	PREDICTED: thaumatin-like protein [Citrus sinensis]	RecName: Full=Thaumatin-like protein; AltName: Allergen=Act d 2; Flags: Precursor;	SubName: Full=Uncharacterized protein {ECO:0000313|EMBL:ESR53814.1};	--	GO:0005576,extracellular region; GO:0050832,defense response to fungus; GO:0031640,killing of cells of other organism	Thaumatin family
Cluster-21629.138228	958.3	980.39	958.83	30.8	29.79	27.06	92.92	99.35	103.33	K20617 cytochrome P450 family 71 subfamily A | (RefSeq) hypothetical protein (A)	hypothetical protein CICLE_v10019903mg [Citrus clementina]	RecName: Full=Cytochrome P450 71A9; EC=1.14.-.-; AltName: Full=Cytochrome P450 CP1;	SubName: Full=Uncharacterized protein {ECO:0000313|EMBL:ESR53201.1};	Cytochrome P450 CYP2 subfamily	GO:0016021,integral component of membrane; GO:0016020,membrane; GO:0020037,heme binding; GO:0005506,iron ion binding; GO:0016709,oxidoreductase activity, acting on paired donors, with incorporation or reduction of molecular oxygen, NAD(P)H as one donor, and incorporation of one atom of oxygen; GO:0044550,secondary metabolite biosynthetic process	Cytochrome P450
Cluster-21629.138245	107.22	102	81.83	677.72	701.4	697.35	3393.56	3219.76	3491.51	--	--	--	SubName: Full=Uncharacterized protein {ECO:0000313|EMBL:JAV45022.1};	--	--	--
Cluster-21629.138249	153.21	136.04	151.32	1648.7	1693.57	1726.89	4043.97	4475.8	4030.12	K19892 glucan endo-1,3-beta-glucosidase 4 [EC:3.2.1.39] | (RefSeq) glucan endo-1,3-beta-glucosidase 4-like isoform X1 (A)	hypothetical protein CUMW_187730 [Citrus unshiu]	RecName: Full=Probable glucan endo-1,3-beta-glucosidase BG3 {ECO:0000305}; EC=3.2.1.39 {ECO:0000305}; AltName: Full=Beta-1,3-glucanase 3 {ECO:0000303|PubMed:1824335}; Short=AtBG3 {ECO:0000303|PubMed:23656331}; Flags: Precursor;	SubName: Full=Uncharacterized protein {ECO:0000313|EMBL:GAY58539.1};	--	GO:0046658,anchored component of plasma membrane; GO:0048046,apoplast; GO:0005618,cell wall; GO:0005783,endoplasmic reticulum; GO:0005773,vacuole; GO:0008810,cellulase activity; GO:0042973,glucan endo-1,3-beta-D-glucosidase activity; GO:0030247,polysaccharide binding; GO:0005975,carbohydrate metabolic process; GO:0009617,response to bacterium	Glycosyl hydrolases family 17
Cluster-21629.138717	127.26	122.94	118.87	253.49	249.97	267.78	1028.78	1042.7	1026.2	--	hypothetical protein CUMW_047500 [Citrus unshiu]	RecName: Full=Pathogen-related protein;	SubName: Full=Uncharacterized protein {ECO:0000313|EMBL:GAY39838.1};	--	GO:0006952,defense response; GO:0009607,response to biotic stimulus	--
Cluster-21629.138824	17.65	17.56	14.59	76.5	64.69	66.78	556.55	621.92	704.84	K20547 basic endochitinase B [EC:3.2.1.14] | (RefSeq) basic endochitinase-like (A)	class I chitinase [Dimocarpus longan]	RecName: Full=Endochitinase; EC=3.2.1.14; Flags: Precursor;	SubName: Full=Class I chitinase {ECO:0000313|EMBL:ACH92946.2};	Predicted chitinase	GO:0008061,chitin binding; GO:0004568,chitinase activity; GO:0016998,cell wall macromolecule catabolic process; GO:0006032,chitin catabolic process; GO:0006952,defense response; GO:0000272,polysaccharide catabolic process	Chitin recognition protein
Cluster-21629.139260	352.28	298.98	284.65	1606.41	1636.52	1588.93	3971.02	4477.98	4918.75	--	PREDICTED: germin-like protein subfamily T member 2, partial [Citrus sinensis]	RecName: Full=Germin-like protein subfamily T member 2; Flags: Precursor;	SubName: Full=Uncharacterized protein {ECO:0000313|EMBL:GAY38969.1};	--	GO:0048046,apoplast; GO:0005618,cell wall; GO:0030145,manganese ion binding; GO:0045735,nutrient reservoir activity	Cupin
Cluster-21629.139300	31.87	43.11	38.66	452.39	397.76	473.95	1000.03	1077.58	1151.77	--	--	--	--	--	--	--
Cluster-21629.139357	48.22	48.15	33.34	444.16	465.77	449.43	2854.88	2958.63	3153.7	K13449 pathogenesis-related protein 1 | (RefSeq) pathogenesis-related protein 1-like (A)	hypothetical protein CUMW_209370 [Citrus unshiu]	RecName: Full=Pathogenesis-related protein PRB1-2; Flags: Precursor;	SubName: Full=Uncharacterized protein {ECO:0000313|EMBL:GAY61360.1};	Defense-related protein containing SCP domain	GO:0005576,extracellular region; GO:0006952,defense response; GO:0009607,response to biotic stimulus	Cysteine-rich secretory protein family
Cluster-21629.140509	110.27	112.57	117.82	1479.4	1367.66	1644.02	650.64	626.93	693.22	K00487 trans-cinnamate 4-monooxygenase [EC:1.14.13.11] | (RefSeq) trans-cinnamate 4-monooxygenase (A)	trans-cinnamate 4-monooxygenase [Jatropha curcas]	RecName: Full=Trans-cinnamate 4-monooxygenase; EC=1.14.13.11; AltName: Full=Cinnamic acid 4-hydroxylase; Short=C4H; Short=CA4H; AltName: Full=Cytochrome P450 73; AltName: Full=Cytochrome P450C4H;	SubName: Full=Uncharacterized protein {ECO:0000313|EMBL:KDP45711.1};	Cytochrome P450 CYP2 subfamily	GO:0020037,heme binding; GO:0005506,iron ion binding; GO:0016710,trans-cinnamate 4-monooxygenase activity	C-terminal AAA-associated domain
Cluster-21629.141306	11.58	10.72	11.64	2341.55	2005.61	2533.14	307.31	319.74	346.37	K13229 2,4-dihydroxy-1,4-benzoxazin-3-one-glucoside dioxygenase [EC:1.14.11.59] | (RefSeq) DIBOA-glucoside dioxygenase BX6 (A)	hypothetical protein CISIN_1g046659mg [Citrus sinensis]	RecName: Full=1-aminocyclopropane-1-carboxylate oxidase homolog 4; EC=1.14.-.-;	SubName: Full=Uncharacterized protein {ECO:0000313|EMBL:KDO60735.1};	Iron/ascorbate family oxidoreductases	GO:0009815,1-aminocyclopropane-1-carboxylate oxidase activity; GO:0046872,metal ion binding	non-haem dioxygenase in morphine synthesis N-terminal
Cluster-21629.141343	240	219.63	233.84	1263.88	1278.63	1277.92	2808.38	3111.95	3422.4	--	--	--	--	--	--	--
Cluster-21629.141629	33.56	35.5	39.68	12.73	12.3	11.34	757.69	810.15	818.2	K22683 aspartyl protease family protein [EC:3.4.23.-] | (RefSeq) aspartyl protease family protein 2 (A)	hypothetical protein CICLE_v10007187mg [Citrus clementina]	RecName: Full=Basic 7S globulin; AltName: Full=SBg7S; Short=Bg; Contains: RecName: Full=Basic 7S globulin high kDa subunit; Contains: RecName: Full=Basic 7S globulin low kDa subunit; Flags: Precursor;	SubName: Full=Uncharacterized protein {ECO:0000313|EMBL:ESR33062.1};	Aspartyl protease	GO:0004190,aspartic-type endopeptidase activity; GO:0042802,identical protein binding; GO:0045735,nutrient reservoir activity; GO:0030163,protein catabolic process; GO:0006508,proteolysis	Xylanase inhibitor C-terminal
Cluster-21629.141821	207.96	179.5	205.43	1145.88	1124.56	1142.51	2285.78	2737.23	3044.41	--	hypothetical protein CICLE_v10023958mg [Citrus clementina]	RecName: Full=Germin-like protein subfamily T member 2; Flags: Precursor;	SubName: Full=Uncharacterized protein {ECO:0000313|EMBL:ESR52944.1};	--	GO:0048046,apoplast; GO:0005618,cell wall; GO:0030145,manganese ion binding; GO:0045735,nutrient reservoir activity	Cupin domain
Cluster-21629.144508	54.85	60.38	51.71	218.5	209.3	226.39	742.63	763.86	825.19	K13066 caffeic acid 3-O-methyltransferase [EC:2.1.1.68] | (RefSeq) hypothetical protein (A)	hypothetical protein CICLE_v10021670mg [Citrus clementina]	RecName: Full=Caffeic acid 3-O-methyltransferase 1; Short=CAOMT-1; Short=COMT-1; EC=2.1.1.68; AltName: Full=S-adenosysl-L-methionine:caffeic acid 3-O-methyltransferase 1;	SubName: Full=Uncharacterized protein {ECO:0000313|EMBL:ESR56452.1};	Hydroxyindole-O-methyltransferase and related SAM-dependent methyltransferases	GO:0047763,caffeate O-methyltransferase activity; GO:0046983,protein dimerization activity; GO:0009809,lignin biosynthetic process	Dimerisation domain
Cluster-21629.145064	14.71	16.45	18.9	97.75	104.23	107.36	497.44	522.62	560.17	K14975 codeine 3-O-demethylase [EC:1.14.11.32] | (RefSeq) codeine O-demethylase (A)	hypothetical protein CICLE_v10033449mg [Citrus clementina]	RecName: Full=Codeine O-demethylase; EC=1.14.11.32;	SubName: Full=Uncharacterized protein {ECO:0000313|EMBL:ESR48885.1};	Iron/ascorbate family oxidoreductases	GO:0102805,codeine O-demethylase activity; GO:0046872,metal ion binding; GO:0008168,methyltransferase activity; GO:0102803,thebane O-demethylase activity; GO:0009820,alkaloid metabolic process	2OG-Fe(II) oxygenase superfamily
Cluster-21629.145768	659.46	679.23	666.67	314.54	300.98	294.92	48.87	57.28	56.39	K01581 ornithine decarboxylase [EC:4.1.1.17] | (RefSeq) ornithine decarboxylase (A)	putative ornithine decarboxylase [Theobroma cacao]	RecName: Full=Ornithine decarboxylase; Short=ODC; EC=4.1.1.17;	SubName: Full=Putative ornithine decarboxylase {ECO:0000313|EMBL:ABN04356.1};	Ornithine decarboxylase	GO:0004586,ornithine decarboxylase activity; GO:0033387,putrescine biosynthetic process from ornithine	Xylose isomerase-like TIM barrel
Cluster-21629.150498	8.43	11.5	11.27	93.19	93.28	95.53	204.02	200.96	221.38	K00430 peroxidase [EC:1.11.1.7] | (RefSeq) peroxidase N1-like (A)	hypothetical protein CISIN_1g020511mg [Citrus sinensis]	RecName: Full=Peroxidase N1; EC=1.11.1.7; AltName: Full=Peroxidase B2; AltName: Full=Peroxidase B3; Flags: Precursor;	RecName: Full=Peroxidase {ECO:0000256|RuleBase:RU362060, ECO:0000256|SAAS:SAAS00709852}; EC=1.11.1.7 {ECO:0000256|RuleBase:RU362060, ECO:0000256|SAAS:SAAS00709852};	--	GO:0005576,extracellular region; GO:0020037,heme binding; GO:0046872,metal ion binding; GO:0004601,peroxidase activity; GO:0042744,hydrogen peroxide catabolic process; GO:0006979,response to oxidative stress	Peroxidase
Cluster-21629.156250	1708.68	1761.27	1683.32	770.42	755.11	751.52	99.86	105.65	99.08	K10257 acyl-lipid omega-3 desaturase [EC:1.14.19.25 1.14.19.35 1.14.19.36] | (RefSeq) omega-3 fatty acid desaturase, endoplasmic reticulum-like (A)	hypothetical protein CUMW_032150 [Citrus unshiu]	RecName: Full=Omega-3 fatty acid desaturase, endoplasmic reticulum; EC=1.14.19.-;	SubName: Full=Uncharacterized protein {ECO:0000313|EMBL:GAY37846.1};	--	GO:0005789,endoplasmic reticulum membrane; GO:0016021,integral component of membrane; GO:0016717,oxidoreductase activity, acting on paired donors, with oxidation of a pair of donors resulting in the reduction of molecular oxygen to two molecules of water; GO:0006636,unsaturated fatty acid biosynthetic process	Fatty acid desaturase
Cluster-21629.162189	102.29	95.43	98.39	559.72	497.45	563.25	10.28	10.31	11.06	K13448 calcium-binding protein CML | (RefSeq) probable calcium-binding protein CML50 (A)	PREDICTED: LOW QUALITY PROTEIN: BAG family molecular chaperone regulator 6 [Citrus sinensis]	RecName: Full=BAG family molecular chaperone regulator 6 {ECO:0000303|Ref.3}; AltName: Full=Bcl-2-associated athanogene 6 {ECO:0000303|Ref.3}; AltName: Full=CaM-binding protein 1 {ECO:0000303|PubMed:16003391}; Contains: RecName: Full=Cleaved BAG6 {ECO:0000303|PubMed:26739014};	SubName: Full=Uncharacterized protein {ECO:0000313|EMBL:ESR58152.1}; Flags: Fragment;	--	GO:0009506,plasmodesma; GO:0005516,calmodulin binding; GO:0051087,chaperone binding; GO:0006914,autophagy; GO:0050832,defense response to fungus; GO:0009817,defense response to fungus, incompatible interaction; GO:0012502,induction of programmed cell death; GO:0010508,positive regulation of autophagy; GO:0006457,protein folding; GO:0009408,response to heat; GO:0009644,response to high light inten…	BAG domain
Cluster-21629.132806	2013.22	1891.19	1775.99	382.31	349.79	343.26	120.61	152.85	163.35	K10257 acyl-lipid omega-3 desaturase [EC:1.14.19.25 1.14.19.35 1.14.19.36] | (RefSeq) hypothetical protein (A)	hypothetical protein CICLE_v10028941mg [Citrus clementina]	RecName: Full=Omega-3 fatty acid desaturase, endoplasmic reticulum; EC=1.14.19.-;	SubName: Full=Uncharacterized protein {ECO:0000313|EMBL:ESR38321.1};	--	GO:0005789,endoplasmic reticulum membrane; GO:0016021,integral component of membrane; GO:0016717,oxidoreductase activity, acting on paired donors, with oxidation of a pair of donors resulting in the reduction of molecular oxygen to two molecules of water; GO:0006636,unsaturated fatty acid biosynthetic process	Fatty acid desaturase
Cluster-21629.134868	16.26	21.27	25.45	233.81	246.43	266.33	3313.89	3733.93	4096.88	K04733 interleukin-1 receptor-associated kinase 4 [EC:2.7.11.1] | (RefSeq) LOC109742393; G-type lectin S-receptor-like serine/threonine-protein kinase At1g34300 (A)	PREDICTED: thaumatin-like protein [Citrus sinensis]	RecName: Full=Thaumatin-like protein; AltName: Allergen=Act d 2; Flags: Precursor;	SubName: Full=Osmotin {ECO:0000313|EMBL:AAC02549.1}; Flags: Fragment;	--	GO:0005576,extracellular region; GO:0050832,defense response to fungus; GO:0031640,killing of cells of other organism	Thaumatin family
Cluster-21629.145930	1929.19	1916.45	1874.66	708.02	704.35	751.23	226.56	239.55	242.34	K13993 HSP20 family protein | (RefSeq) hypothetical protein (A)	hypothetical protein CICLE_v10029428mg [Citrus clementina]	RecName: Full=17.5 kDa class I heat shock protein; AltName: Full=HSP 17.5-E;	SubName: Full=Uncharacterized protein {ECO:0000313|EMBL:GAY37960.1};	Molecular chaperone (small heat-shock protein Hsp26/Hsp42)	GO:0005737,cytoplasm	GvpH
Cluster-21629.137127	9.37	12.87	8.12	588.84	592.96	585	1374.51	1078.29	1176.8	--	--	--	--	--	--	--
Cluster-21629.126673	423.74	433.29	392.81	1834.33	1620.59	1871.05	28.08	30.83	28.86	K13993 HSP20 family protein | (RefSeq) hypothetical protein (A)	hypothetical protein CICLE_v10029467mg [Citrus clementina]	RecName: Full=18.1 kDa class I heat shock protein; AltName: Full=18.1 kDa heat shock protein; Short=AtHsp18.1;	SubName: Full=Uncharacterized protein {ECO:0000313|EMBL:GAY38110.1};	Molecular chaperone (small heat-shock protein Hsp26/Hsp42)	GO:0005737,cytoplasm; GO:0010286,heat acclimation; GO:0009408,response to heat; GO:0009644,response to high light intensity; GO:0042542,response to hydrogen peroxide	Hsp20/alpha crystallin family
Cluster-21629.156280	1122.84	1066.31	970.41	464.79	471.44	473.17	41.38	61.34	48.09	K10257 acyl-lipid omega-3 desaturase [EC:1.14.19.25 1.14.19.35 1.14.19.36] | (RefSeq) hypothetical protein (A)	hypothetical protein CICLE_v10028941mg [Citrus clementina]	RecName: Full=Acyl-lipid omega-3 desaturase (cytochrome b5), endoplasmic reticulum {ECO:0000303|PubMed:8029334}; EC=1.14.19.25 {ECO:0000269|PubMed:8029334}; AltName: Full=Omega-3 fatty acid desaturase 3, endoplasmic reticulum {ECO:0000303|PubMed:8029334};	SubName: Full=Uncharacterized protein {ECO:0000313|EMBL:ESR38321.1};	--	GO:0005783,endoplasmic reticulum; GO:0005789,endoplasmic reticulum membrane; GO:0016021,integral component of membrane; GO:0042389,omega-3 fatty acid desaturase activity; GO:0016717,oxidoreductase activity, acting on paired donors, with oxidation of a pair of donors resulting in the reduction of molecular oxygen to two molecules of water; GO:0080167,response to karrikin; GO:0006636,unsaturated fa…	Fatty acid desaturase
Cluster-21629.140645	8.42	3.69	5.73	102.26	110.87	112.77	320.86	317.59	317.52	K08081 tropinone reductase I [EC:1.1.1.206] | (RefSeq) hypothetical protein (A)	hypothetical protein CICLE_v10012494mg [Citrus clementina]	RecName: Full=Tropinone reductase homolog; EC=1.1.1.-; AltName: Full=P29X;	SubName: Full=Uncharacterized protein {ECO:0000313|EMBL:GAY47881.1};	Reductases with broad range of substrate specificities	GO:0016491,oxidoreductase activity	Cofilin/tropomyosin-type actin-binding protein
Cluster-21629.139426	35.81	30.96	31.79	2795.86	2588.64	2808.94	245.21	235.04	236.94	K15920 xylan 1,4-beta-xylosidase [EC:3.2.1.37] | (RefSeq) beta-D-xylosidase 1-like (A)	PREDICTED: putative beta-D-xylosidase isoform X2 [Citrus sinensis]	RecName: Full=Beta-D-xylosidase 1; Short=AtBXL1; EC=3.2.1.-; AltName: Full=Alpha-L-arabinofuranosidase; EC=3.2.1.55; Flags: Precursor;	SubName: Full=Uncharacterized protein {ECO:0000313|EMBL:GAY35749.1};	--	GO:0048046,apoplast; GO:0009505,plant-type cell wall; GO:0005578,NA; GO:0046556,alpha-L-arabinofuranosidase activity; GO:0005975,carbohydrate metabolic process; GO:0010214,seed coat development	Glycosyl hydrolase family 3 N terminal domain
Cluster-21629.131823	10.59	9.1	11.77	332.17	326.91	337.97	696.74	696.84	715.74	K20617 cytochrome P450 family 71 subfamily A | (RefSeq) cytochrome P450 71A1-like (A)	hypothetical protein T459_34894 [Capsicum annuum]	RecName: Full=Cytochrome P450 71A1; EC=1.14.-.-; AltName: Full=ARP-2; AltName: Full=CYPLXXIA1;	SubName: Full=Uncharacterized protein {ECO:0000313|EMBL:PHT61252.1};	Cytochrome P450 CYP2 subfamily	GO:0005789,endoplasmic reticulum membrane; GO:0016021,integral component of membrane; GO:0031090,organelle membrane; GO:0020037,heme binding; GO:0005506,iron ion binding; GO:0004497,monooxygenase activity; GO:0016705,oxidoreductase activity, acting on paired donors, with incorporation or reduction of molecular oxygen; GO:0009835,fruit ripening	Cytochrome P450
Cluster-21629.138841	44.59	49.38	44.86	144.48	131.19	135.81	280.01	298.43	305.76	K00128 aldehyde dehydrogenase (NAD+) [EC:1.2.1.3] | (RefSeq) hypothetical protein (A)	hypothetical protein CICLE_v10031155mg [Citrus clementina]	RecName: Full=Aldehyde dehydrogenase family 2 member B7, mitochondrial; Short=ALDH2b; EC=1.2.1.3; Flags: Precursor;	SubName: Full=Uncharacterized protein {ECO:0000313|EMBL:ESR51662.1};	Aldehyde dehydrogenase	GO:0005759,mitochondrial matrix; GO:0004029,aldehyde dehydrogenase (NAD) activity	Aldehyde dehydrogenase family
Cluster-21629.128674	8.41	7.07	7.4	715.4	632.8	699.42	159.32	147.83	158.4	K16040 trans-resveratrol di-O-methyltransferase [EC:2.1.1.240] | (RefSeq) trans-resveratrol di-O-methyltransferase-like (A)	trans-resveratrol di-O-methyltransferase-like [Prunus persica]	RecName: Full=Probable O-methyltransferase 3 {ECO:0000303|PubMed:18223037}; Short=HlOMT3 {ECO:0000303|PubMed:18223037}; EC=2.1.1.- {ECO:0000305};	SubName: Full=Uncharacterized protein {ECO:0000313|EMBL:KDO75191.1};	Hydroxyindole-O-methyltransferase and related SAM-dependent methyltransferases	GO:0008171,O-methyltransferase activity; GO:0046983,protein dimerization activity	Methyltransferase domain
Cluster-21629.140444	93.86	101.19	88.12	408.07	417.02	416.05	995.4	940.8	882.9	K05658 ATP-binding cassette, subfamily B (MDR/TAP), member 1 [EC:7.6.2.2] | (RefSeq) uncharacterized protein LOC111781709 (A)	PREDICTED: codeine O-demethylase-like [Citrus sinensis]	RecName: Full=Protein SRG1; Short=AtSRG1; AltName: Full=Protein SENESCENCE-RELATED GENE 1;	SubName: Full=Uncharacterized protein {ECO:0000313|EMBL:ESR48885.1};	Iron/ascorbate family oxidoreductases	GO:0046872,metal ion binding; GO:0016682,oxidoreductase activity, acting on diphenols and related substances as donors, oxygen as acceptor; GO:0010150,leaf senescence	non-haem dioxygenase in morphine synthesis N-terminal
Cluster-21629.136513	1484.24	1551.66	1388.95	337.95	352.67	340.76	9007.94	12652.9	13311.6	K03860 phosphatidylinositol glycan, class Q | (RefSeq) N-acetylglucosaminyl-phosphatidylinositol biosynthetic protein gpi1-like (A)	PREDICTED: gibberellin-regulated protein 1 [Citrus sinensis]	RecName: Full=Snakin-2; Flags: Precursor;	SubName: Full=Uncharacterized protein {ECO:0000313|EMBL:KDO38645.1};	--	GO:0005618,cell wall; GO:0005576,extracellular region; GO:0006952,defense response	Gibberellin regulated protein
Cluster-21629.113090	164.05	152.32	175.34	2705.64	2623.01	2682.62	3.75	5.19	5.75	K15096 (R)-limonene synthase [EC:4.2.3.20] | (RefSeq) (R)-limonene synthase 1 (A)	hypothetical protein CUMW_251830 [Citrus unshiu]	RecName: Full=(R)-limonene synthase 1, chloroplastic {ECO:0000303|PubMed:28272875}; EC=4.2.3.20 {ECO:0000269|PubMed:28272875, ECO:0000269|PubMed:28272876}; AltName: Full=(+)-limonene synthase 1; Flags: Precursor;	SubName: Full=Uncharacterized protein {ECO:0000313|EMBL:GAY66820.1};	--	GO:0009507,chloroplast; GO:0034002,(R)-limonene synthase activity; GO:0000287,magnesium ion binding; GO:0008152,metabolic process	Terpene synthase, N-terminal domain
Cluster-21629.137592	575.52	577.2	662.63	1168.87	1236.01	1238.32	2583.66	2481.54	2503.5	--	--	--	--	--	--	--
Cluster-21629.140599	7.92	4.53	4.74	498.9	643.1	507.64	424.56	467.54	514.81	K13390 (R,S)-reticuline 7-O-methyltransferase [EC:2.1.1.291] | (RefSeq) (R,S)-reticuline 7-O-methyltransferase (A)	hypothetical protein CICLE_v10005297mg [Citrus clementina]	RecName: Full=(R,S)-reticuline 7-O-methyltransferase {ECO:0000303|PubMed:14675446}; Short=7OMT {ECO:0000303|PubMed:14675446}; EC=2.1.1.291 {ECO:0000269|PubMed:14675446};	SubName: Full=Uncharacterized protein {ECO:0000313|EMBL:GAY46592.1};	Hydroxyindole-O-methyltransferase and related SAM-dependent methyltransferases	GO:0102918,(R)-reticuline 7-O-methyltransferase activity; GO:0102917,(S)-reticuline 7-O-methyltransferase activity; GO:0042802,identical protein binding; GO:0008171,O-methyltransferase activity; GO:0046983,protein dimerization activity; GO:0009821,alkaloid biosynthetic process	Dimerisation domain
Cluster-21629.141470	32.27	23.64	30.12	1733.13	1754.69	1836.3	332.89	358.18	357.73	K13066 caffeic acid 3-O-methyltransferase [EC:2.1.1.68] | (RefSeq) hypothetical protein (A)	hypothetical protein CICLE_v10020821mg [Citrus clementina]	RecName: Full=Anthranilate N-methyltransferase; Short=RgANMT; EC=2.1.1.111;	SubName: Full=Uncharacterized protein {ECO:0000313|EMBL:ESR56450.1};	Hydroxyindole-O-methyltransferase and related SAM-dependent methyltransferases	GO:0030774,anthranilate N-methyltransferase activity; GO:0008171,O-methyltransferase activity; GO:0046983,protein dimerization activity	Methyltransferase domain
Cluster-21629.139418	5315.7	5134.29	5066.45	598.69	581.29	591.73	16395.6	19265.5	19056.8	--	--	--	--	--	--	--
Cluster-21629.110402	265.48	254.64	258.55	1051.65	1370.68	1078.76	6.57	8.59	7.88	--	PREDICTED: organ-specific protein S2-like [Citrus sinensis]	RecName: Full=Organ-specific protein S2;	SubName: Full=Uncharacterized protein {ECO:0000313|EMBL:GAY57290.1};	--	--	Kinetochore Sim4 complex subunit FTA2
Cluster-21629.144143	813.82	828.15	783.64	308.77	359.76	332.56	24.44	41.44	32.43	K05658 ATP-binding cassette, subfamily B (MDR/TAP), member 1 [EC:7.6.2.2] | (RefSeq) uncharacterized protein LOC111781709 (A)	hypothetical protein CISIN_1g040795mg, partial [Citrus sinensis]	RecName: Full=Codeine O-demethylase; EC=1.14.11.32;	SubName: Full=Uncharacterized protein {ECO:0000313|EMBL:KDO37449.1}; Flags: Fragment;	Iron/ascorbate family oxidoreductases	GO:0102805,codeine O-demethylase activity; GO:0046872,metal ion binding; GO:0008168,methyltransferase activity; GO:0102803,thebane O-demethylase activity; GO:0009820,alkaloid metabolic process	--
Cluster-21629.140052	120.36	124.59	113.96	270.16	246.66	252.89	578.19	632.36	653.18	K13066 caffeic acid 3-O-methyltransferase [EC:2.1.1.68] | (RefSeq) caffeic acid 3-O-methyltransferase (A)	PREDICTED: caffeic acid 3-O-methyltransferase [Citrus sinensis]	RecName: Full=Caffeic acid 3-O-methyltransferase; Short=CAOMT; Short=COMT; EC=2.1.1.68; AltName: Full=S-adenosysl-L-methionine:caffeic acid 3-O-methyltransferase; Flags: Precursor;	SubName: Full=Uncharacterized protein {ECO:0000313|EMBL:KDO46359.1};	Hydroxyindole-O-methyltransferase and related SAM-dependent methyltransferases	GO:0047763,caffeate O-methyltransferase activity; GO:0046983,protein dimerization activity; GO:0009809,lignin biosynthetic process	AdoMet dependent proline di-methyltransferase
Cluster-21629.130001	12.66	6.42	8.75	1984.52	2024.87	2013.95	482.62	600.84	584.94	--	hypothetical protein CICLE_v10006106mg [Citrus clementina]	RecName: Full=Major allergen Pru av 1; AltName: Full=Allergen Pru a 1; AltName: Allergen=Pru av 1;	SubName: Full=Uncharacterized protein {ECO:0000313|EMBL:ESR32706.1};	--	GO:0006952,defense response; GO:0009607,response to biotic stimulus	Pathogenesis-related protein Bet v I family
Cluster-21629.133877	38.1	35.27	37.14	144.38	148.02	144.2	306.11	320.02	306.31	K00799 glutathione S-transferase [EC:2.5.1.18] | (RefSeq) glutathione S-transferase F12-like (A)	uncharacterized protein LOC102625825 [Citrus sinensis]	RecName: Full=Glutathione S-transferase F12; Short=AtGSTF12; EC=2.5.1.18; AltName: Full=GST class-phi member 12; AltName: Full=Glutathione S-transferase 26; AltName: Full=Protein TRANSPARENT TESTA 19;	SubName: Full=Glutathione S-transferase {ECO:0000313|EMBL:ABA42224.1};	Glutathione S-transferase	GO:0005737,cytoplasm; GO:0005829,cytosol; GO:0005634,nucleus; GO:0009705,plant-type vacuole membrane; GO:0043169,cation binding; GO:0004364,glutathione transferase activity; GO:0046283,anthocyanin-containing compound metabolic process; GO:0006749,glutathione metabolic process; GO:1900384,regulation of flavonol biosynthetic process; GO:0009407,toxin catabolic process	Glutathione S-transferase, C-terminal domain
Cluster-21629.136687	814.19	805.24	751.27	337.49	302.31	339.63	81.97	73.36	89.57	K23450 sarcoplasmic reticulum histidine-rich calcium-binding protein | (RefSeq) low-temperature-induced 65 kDa protein-like (A)	hypothetical protein CICLE_v10004574mg [Citrus clementina]	RecName: Full=Low-temperature-induced 65 kDa protein; AltName: Full=Desiccation-responsive protein 29B;	SubName: Full=Uncharacterized protein {ECO:0000313|EMBL:ESR35156.1};	--	GO:0009738,abscisic acid-activated signaling pathway; GO:0010150,leaf senescence; GO:0009737,response to abscisic acid; GO:0009409,response to cold; GO:0009651,response to salt stress; GO:0009414,response to water deprivation	--
Cluster-21629.137596	3225.28	3471.12	3190.2	1218.57	1200.96	1295.33	12525.3	14208.2	14021.8	--	--	--	--	--	--	--
Cluster-21629.137601	61.59	55.96	59.55	2176.82	2539.21	2531.17	429.61	409.5	458.06	K01193 beta-fructofuranosidase [EC:3.2.1.26] | (RefSeq) hypothetical protein (A)	hypothetical protein CISIN_1g008242mg [Citrus sinensis]	RecName: Full=Beta-fructofuranosidase, insoluble isoenzyme CWINV1; EC=3.2.1.26; AltName: Full=Cell wall beta-fructosidase 1; Short=AtbetaFRUCT1; AltName: Full=Cell wall invertase 1; Short=AtcwINV1; AltName: Full=Sucrose hydrolase 1; Flags: Precursor;	SubName: Full=Uncharacterized protein {ECO:0000313|EMBL:KDO65255.1};	Beta-fructofuranosidase (invertase)	GO:0048046,apoplast; GO:0005618,cell wall; GO:0005886,plasma membrane; GO:0004564,beta-fructofuranosidase activity; GO:0004575,sucrose alpha-glucosidase activity; GO:0005975,carbohydrate metabolic process; GO:0050832,defense response to fungus; GO:0080167,response to karrikin; GO:0009611,response to wounding	Glycosyl hydrolases family 32 N-terminal domain
Cluster-21629.127353	6.73	4.25	4.53	1004.9	921.07	1102.53	267.65	253.82	275.54	K08081 tropinone reductase I [EC:1.1.1.206] | (RefSeq) tropinone reductase homolog (A)	PREDICTED: tropinone reductase homolog [Citrus sinensis]	RecName: Full=Tropinone reductase homolog; EC=1.1.1.-; AltName: Full=P29X;	SubName: Full=Uncharacterized protein {ECO:0000313|EMBL:GAY47881.1};	Reductases with broad range of substrate specificities	GO:0016491,oxidoreductase activity	short chain dehydrogenase
Cluster-21629.134785	146.93	133.25	163.44	356.88	344.12	360.55	1048.78	1025.67	1090.44	K05658 ATP-binding cassette, subfamily B (MDR/TAP), member 1 [EC:7.6.2.2] | (RefSeq) uncharacterized protein LOC111781709 (A)	PREDICTED: protein SRG1-like [Populus euphratica]	RecName: Full=S-norcoclaurine synthase 1; Short=CjNCS1; EC=4.2.1.78;	SubName: Full=Uncharacterized protein {ECO:0000313|EMBL:KDO69078.1};	Iron/ascorbate family oxidoreductases	GO:0050474,(S)-norcoclaurine synthase activity; GO:0046872,metal ion binding; GO:0016491,oxidoreductase activity; GO:0009820,alkaloid metabolic process	non-haem dioxygenase in morphine synthesis N-terminal
Cluster-21629.133718	1508.38	1601.02	1377.85	586.86	570.05	568.35	166.04	193.65	188.4	--	lipid transfer protein precursor [Gossypium herbaceum subsp. africanum]	RecName: Full=Non-specific lipid-transfer protein; Short=LTP; AltName: Full=GH3; Flags: Precursor;	RecName: Full=Non-specific lipid-transfer protein {ECO:0000256|RuleBase:RU000628};	--	GO:0008289,lipid binding; GO:0006869,lipid transport; GO:0090378,seed trichome elongation	Probable lipid transfer
Cluster-21629.144845	150.59	145.37	122.02	391.28	351.86	392.63	884.9	827.83	903.05	--	PREDICTED: uncharacterized protein LOC102627881 [Citrus sinensis]	RecName: Full=Basic secretory protease {ECO:0000303|PubMed:22773449}; EC=3.4.24.- {ECO:0000269|PubMed:22773449}; AltName: Full=Boswellia basic secretory protease {ECO:0000303|PubMed:22773449}; Short=BBSP {ECO:0000303|PubMed:22773449}; Flags: Fragments;	SubName: Full=Uncharacterized protein {ECO:0000313|EMBL:GAY66594.1};	--	GO:0046872,metal ion binding; GO:0008237,metallopeptidase activity	Peptidase of plants and bacteria
Cluster-21629.136803	4.83	6.65	4.71	147.85	143.89	147.66	438.26	411.98	429.95	K05658 ATP-binding cassette, subfamily B (MDR/TAP), member 1 [EC:7.6.2.2] | (RefSeq) uncharacterized protein LOC111781709 (A)	PREDICTED: protein SRG1-like [Citrus sinensis]	RecName: Full=Protein SRG1; Short=AtSRG1; AltName: Full=Protein SENESCENCE-RELATED GENE 1;	SubName: Full=Uncharacterized protein {ECO:0000313|EMBL:ESR33577.1};	Iron/ascorbate family oxidoreductases	GO:0046872,metal ion binding; GO:0016682,oxidoreductase activity, acting on diphenols and related substances as donors, oxygen as acceptor; GO:0010150,leaf senescence	non-haem dioxygenase in morphine synthesis N-terminal
Cluster-21629.121110	1629.64	1511.01	1508.33	341.46	382.99	373.38	158.46	198.3	198.32	--	--	--	--	--	--	--
Cluster-21629.139226	4.5	5.81	5.67	592.57	695.65	617.75	242.46	205.88	216.4	K05658 ATP-binding cassette, subfamily B (MDR/TAP), member 1 [EC:7.6.2.2] | (RefSeq) uncharacterized protein LOC111781709 (A)	PREDICTED: protein SRG1-like [Citrus sinensis]	RecName: Full=Protein SRG1; Short=AtSRG1; AltName: Full=Protein SENESCENCE-RELATED GENE 1;	SubName: Full=Uncharacterized protein {ECO:0000313|EMBL:ESR33577.1};	Iron/ascorbate family oxidoreductases	GO:0046872,metal ion binding; GO:0016682,oxidoreductase activity, acting on diphenols and related substances as donors, oxygen as acceptor; GO:0010150,leaf senescence	non-haem dioxygenase in morphine synthesis N-terminal
Cluster-21629.134641	14.02	19.17	13.76	41.78	37.35	40.8	580.15	786.82	817.66	K20547 basic endochitinase B [EC:3.2.1.14] | (RefSeq) hypothetical protein (A)	hypothetical protein CICLE_v10028959mg [Citrus clementina]	RecName: Full=Endochitinase 1; EC=3.2.1.14; Flags: Precursor;	SubName: Full=Uncharacterized protein {ECO:0000313|EMBL:ESR35712.1};	Predicted chitinase	GO:0005773,vacuole; GO:0008061,chitin binding; GO:0004568,chitinase activity; GO:0016998,cell wall macromolecule catabolic process; GO:0006032,chitin catabolic process; GO:0006952,defense response; GO:0000272,polysaccharide catabolic process	Chitinase class I
Cluster-21629.137714	89.57	93.37	83.31	3033	3246.64	3057.62	458.58	514.19	522.39	K16040 trans-resveratrol di-O-methyltransferase [EC:2.1.1.240] | (RefSeq) trans-resveratrol di-O-methyltransferase-like (A)	PREDICTED: trans-resveratrol di-O-methyltransferase-like [Citrus sinensis]	RecName: Full=Trans-resveratrol di-O-methyltransferase; EC=2.1.1.240; AltName: Full=Resveratrol O-methyltransferase; Short=ROMT; Short=VvROMT;	SubName: Full=Uncharacterized protein {ECO:0000313|EMBL:GAY33893.1};	Hydroxyindole-O-methyltransferase and related SAM-dependent methyltransferases	GO:0008171,O-methyltransferase activity; GO:0046983,protein dimerization activity; GO:0102303,resveratrol 3,5-O-dimethyltransferase activity; GO:0008757,S-adenosylmethionine-dependent methyltransferase activity; GO:0019438,aromatic compound biosynthetic process	Methyltransferase domain
Cluster-21629.119795	6.51	4.95	6.71	408.52	416.57	447.52	171.73	150.05	190.12	K15718 linoleate 9S-lipoxygenase [EC:1.13.11.58] | (RefSeq) hypothetical protein (A)	hypothetical protein CUMW_199620 [Citrus unshiu]	RecName: Full=Probable linoleate 9S-lipoxygenase 5; EC=1.13.11.58; AltName: Full=Leaf lipoxygenase;	SubName: Full=Uncharacterized protein {ECO:0000313|EMBL:GAY60123.1};	--	GO:0005737,cytoplasm; GO:0046872,metal ion binding; GO:0016702,oxidoreductase activity, acting on single donors with incorporation of molecular oxygen, incorporation of two atoms of oxygen; GO:0031408,oxylipin biosynthetic process	Lipoxygenase
Cluster-21629.134955	24.64	30.63	22.19	316.4	409.2	349.2	968.09	995.46	1228.84	K05658 ATP-binding cassette, subfamily B (MDR/TAP), member 1 [EC:7.6.2.2] | (RefSeq) uncharacterized protein LOC111781709 (A)	hypothetical protein CISIN_1g022160mg [Citrus sinensis]	RecName: Full=Protein SRG1; Short=AtSRG1; AltName: Full=Protein SENESCENCE-RELATED GENE 1;	SubName: Full=Uncharacterized protein {ECO:0000313|EMBL:KDO43333.1};	Iron/ascorbate family oxidoreductases	GO:0046872,metal ion binding; GO:0016682,oxidoreductase activity, acting on diphenols and related substances as donors, oxygen as acceptor; GO:0010150,leaf senescence	2OG-Fe(II) oxygenase superfamily
Cluster-21629.136032	23.52	23.61	24.91	372.25	338.07	414.42	449.46	434.54	484.23	K13066 caffeic acid 3-O-methyltransferase [EC:2.1.1.68] | (RefSeq) hypothetical protein (A)	hypothetical protein CICLE_v10021670mg [Citrus clementina]	RecName: Full=Caffeic acid 3-O-methyltransferase; Short=CAOMT; Short=COMT; EC=2.1.1.68; AltName: Full=S-adenosysl-L-methionine:caffeic acid 3-O-methyltransferase; Flags: Fragment;	SubName: Full=Uncharacterized protein {ECO:0000313|EMBL:ESR56451.1};	Hydroxyindole-O-methyltransferase and related SAM-dependent methyltransferases	GO:0047763,caffeate O-methyltransferase activity; GO:0046983,protein dimerization activity; GO:0009809,lignin biosynthetic process	O-methyltransferase
Cluster-21629.147384	266.55	289.05	257.67	402.82	352.96	413.13	1479.81	1482.19	1465.79	K00799 glutathione S-transferase [EC:2.5.1.18] | (RefSeq) hypothetical protein (A)	hypothetical protein CISIN_1g038634mg [Citrus sinensis]	RecName: Full=Glutathione S-transferase U7; Short=AtGSTU7; EC=2.5.1.18; AltName: Full=GST class-tau member 7; AltName: Full=Glutathione S-transferase 25;	SubName: Full=Uncharacterized protein {ECO:0000313|EMBL:KDO66688.1};	Glutathione S-transferase	GO:0005737,cytoplasm; GO:0005829,cytosol; GO:0004364,glutathione transferase activity; GO:0006749,glutathione metabolic process; GO:0009751,response to salicylic acid; GO:0009407,toxin catabolic process	Glutathione S-transferase N-terminal domain
Cluster-21629.113379	459.52	450.34	453.03	2155.49	1970.05	2193.61	32.07	41.9	35.03	K13993 HSP20 family protein | (RefSeq) 17.9 kDa class II heat shock protein (A)	PREDICTED: 17.9 kDa class II heat shock protein [Ziziphus jujuba]	RecName: Full=17.3 kDa class II heat shock protein; AltName: Full=Hsp17.3; AltName: Full=Hsp20.2;	SubName: Full=Heat-shock protein, putative {ECO:0000313|EMBL:EEF46108.1};	Molecular chaperone (small heat-shock protein Hsp26/Hsp42)	GO:0005737,cytoplasm	BON domain
Cluster-21629.137530	492.74	507.53	497.11	5.37	6.96	5.26	1502.07	1441.12	1494.89	K01251 adenosylhomocysteinase [EC:3.3.1.1] | (RefSeq) adenosylhomocysteinase (A)	S-adenosyl-l-homocysteine hydrolase A [Populus tomentosa]	RecName: Full=Adenosylhomocysteinase; Short=AdoHcyase; EC=3.3.1.1; AltName: Full=S-adenosyl-L-homocysteine hydrolase;	RecName: Full=Adenosylhomocysteinase {ECO:0000256|RuleBase:RU000548}; EC=3.3.1.1 {ECO:0000256|RuleBase:RU000548};	S-adenosylhomocysteine hydrolase	GO:0004013,adenosylhomocysteinase activity; GO:0051287,NAD binding; GO:0006730,one-carbon metabolic process; GO:0019510,S-adenosylhomocysteine catabolic process	Putative NAD(P)-binding
Cluster-21629.116309	794.06	796.28	770.43	260.51	280.21	279.28	73.98	79.37	89.87	K13993 HSP20 family protein | (RefSeq) hypothetical protein (A)	hypothetical protein CICLE_v10009756mg [Citrus clementina]	RecName: Full=17.9 kDa class II heat shock protein;	SubName: Full=Uncharacterized protein {ECO:0000313|EMBL:ESR66277.1};	Molecular chaperone (small heat-shock protein Hsp26/Hsp42)	GO:0005737,cytoplasm	BON domain
Cluster-21629.110611	177.07	169.85	184.36	39.44	31.45	36.85	6.67	7.47	5.19	K13789 geranylgeranyl diphosphate synthase, type II [EC:2.5.1.1 2.5.1.10 2.5.1.29] | (RefSeq) hypothetical protein (A)	hypothetical protein CICLE_v10008936mg [Citrus clementina]	RecName: Full=Heterodimeric geranylgeranyl pyrophosphate synthase small subunit, chloroplastic; Flags: Precursor;	SubName: Full=Uncharacterized protein {ECO:0000313|EMBL:ESR65621.1};	Geranylgeranyl pyrophosphate synthase/Polyprenyl synthetase	GO:0009507,chloroplast; GO:0009535,chloroplast thylakoid membrane; GO:0042651,thylakoid membrane; GO:0046872,metal ion binding; GO:0004659,prenyltransferase activity; GO:0043693,monoterpene biosynthetic process	Polyprenyl synthetase
Cluster-21629.141787	20.2	12.88	13.88	2261.06	2290.21	2389.44	539.69	611	670	K20769 fatty acid omega-hydroxylase [EC:1.14.-.-] | (RefSeq) cytochrome P450 94A2-like (A)	hypothetical protein CICLE_v10007123mg [Citrus clementina]	RecName: Full=Glu S.griseus protease inhibitor; AltName: Full=BGIA;	SubName: Full=Uncharacterized protein {ECO:0000313|EMBL:ESR33398.1};	--	GO:0004867,serine-type endopeptidase inhibitor activity; GO:0009611,response to wounding	Potato inhibitor I family
Cluster-21629.134653	15.01	16.57	13.95	6893.93	6880.53	8333.62	102.23	100.29	105.23	K01610 phosphoenolpyruvate carboxykinase (ATP) [EC:4.1.1.49] | (RefSeq) phosphoenolpyruvate carboxykinase (ATP)-like isoform X1 (A)	phosphoenolpyruvate carboxykinase (ATP)-like isoform X2 [Olea europaea var. sylvestris]	RecName: Full=Phosphoenolpyruvate carboxykinase (ATP); Short=PEP carboxykinase; Short=PEPCK; EC=4.1.1.49;	SubName: Full=Phosphoenolpyruvate carboxykinase {ECO:0000313|EMBL:BAB43909.1}; EC=4.1.1.49 {ECO:0000313|EMBL:BAB43909.1};	--	GO:0005829,cytosol; GO:0016020,membrane; GO:0005730,nucleolus; GO:0005634,nucleus; GO:0005524,ATP binding; GO:0004612,phosphoenolpyruvate carboxykinase (ATP) activity; GO:0016036,cellular response to phosphate starvation; GO:0009817,defense response to fungus, incompatible interaction; GO:0006094,gluconeogenesis; GO:0046686,response to cadmium ion	Phosphoenolpyruvate carboxykinase
Cluster-21629.134386	10.91	5.92	9.71	128.7	118.36	113.12	467.05	511.46	549.42	K05658 ATP-binding cassette, subfamily B (MDR/TAP), member 1 [EC:7.6.2.2] | (RefSeq) uncharacterized protein LOC111781709 (A)	Oxoglutarate/iron-dependent dioxygenase [Corchorus olitorius]	RecName: Full=Protein SRG1; Short=AtSRG1; AltName: Full=Protein SENESCENCE-RELATED GENE 1;	SubName: Full=Oxoglutarate/iron-dependent dioxygenase {ECO:0000313|EMBL:OMO80259.1};	Iron/ascorbate family oxidoreductases	GO:0046872,metal ion binding; GO:0016682,oxidoreductase activity, acting on diphenols and related substances as donors, oxygen as acceptor; GO:0010150,leaf senescence	2OG-Fe(II) oxygenase superfamily
Cluster-21629.66416	778.04	880.66	718.36	1171.64	1045.42	1299.26	43.58	36.57	33.69	--	PREDICTED: non-specific lipid-transfer protein 1-like [Populus euphratica]	RecName: Full=Non-specific lipid-transfer protein; Short=LTP; Short=NsLTP; AltName: Full=SDI-9; Flags: Precursor;	RecName: Full=Non-specific lipid-transfer protein {ECO:0000256|RuleBase:RU000628};	--	GO:0008289,lipid binding; GO:0006869,lipid transport	Probable lipid transfer
Cluster-21629.116093	358.62	328.53	323.28	229.71	208.83	218.95	28.65	31.87	34.93	K17098 annexin D | (RefSeq) hypothetical protein (A)	hypothetical protein CISIN_1g021607mg [Citrus sinensis]	RecName: Full=Annexin D4; AltName: Full=AnnAt4;	SubName: Full=Uncharacterized protein {ECO:0000313|EMBL:KDO83188.1};	Annexin	GO:0009506,plasmodesma; GO:0005509,calcium ion binding; GO:0005544,calcium-dependent phospholipid binding; GO:0003729,mRNA binding; GO:0009737,response to abscisic acid; GO:0009409,response to cold; GO:0009408,response to heat; GO:0006970,response to osmotic stress; GO:0009651,response to salt stress; GO:0009414,response to water deprivation	Annexin
Cluster-21629.133377	2559.57	2437.93	2446.09	219.77	216.24	205.32	496.66	532.53	485	K01602 ribulose-bisphosphate carboxylase small chain [EC:4.1.1.39] | (RefSeq) ribulose bisphosphate carboxylase small chain, chloroplastic-like (A)	PREDICTED: ribulose bisphosphate carboxylase small chain, chloroplastic-like [Juglans regia]	RecName: Full=Ribulose bisphosphate carboxylase small chain, chloroplastic; Short=RuBisCO small subunit; EC=4.1.1.39; Flags: Precursor;	SubName: Full=ribulose bisphosphate carboxylase small chain, chloroplastic-like {ECO:0000313|RefSeq:XP_018848375.1, ECO:0000313|RefSeq:XP_018848376.1, ECO:0000313|RefSeq:XP_018855324.1};	--	GO:0009507,chloroplast; GO:0004497,monooxygenase activity; GO:0016984,ribulose-bisphosphate carboxylase activity; GO:0009853,photorespiration; GO:0019253,reductive pentose-phosphate cycle	Ribulose-1,5-bisphosphate carboxylase small subunit
Cluster-21629.137176	53.44	50.88	50.55	120.47	102.43	100.03	253	246.96	277.7	K13065 shikimate O-hydroxycinnamoyltransferase [EC:2.3.1.133] | (RefSeq) shikimate O-hydroxycinnamoyltransferase (A)	hypothetical protein CUMW_164280 [Citrus unshiu]	RecName: Full=Shikimate O-hydroxycinnamoyltransferase; EC=2.3.1.133; AltName: Full=Hydroxycinnamoyl transferase; AltName: Full=Hydroxycinnamoyl-Coenzyme A shikimate/quinate hydroxycinnamoyltransferase;	SubName: Full=Uncharacterized protein {ECO:0000313|EMBL:GAY55442.1};	--	GO:0047172,shikimate O-hydroxycinnamoyltransferase activity	Transferase family
Cluster-21629.125028	2.35	1.57	1.45	644.2	686.11	683.79	92.62	77.08	89.89	K01051 pectinesterase [EC:3.1.1.11] | (RefSeq) hypothetical protein (A)	RecName: Full=Pectinesterase 2; Short=PE 2; AltName: Full=Pectin methylesterase; Flags: Precursor AAB57669.1 pectinesterase [Citrus sinensis]	RecName: Full=Pectinesterase 2; Short=PE 2; EC=3.1.1.11; AltName: Full=Pectin methylesterase; Flags: Precursor;	RecName: Full=Pectinesterase {ECO:0000256|RuleBase:RU000589}; EC=3.1.1.11 {ECO:0000256|RuleBase:RU000589};	--	GO:0005618,cell wall; GO:0005576,extracellular region; GO:0045330,aspartyl esterase activity; GO:0004857,enzyme inhibitor activity; GO:0030599,pectinesterase activity; GO:0042545,cell wall modification; GO:0045490,pectin catabolic process	Plant invertase/pectin methylesterase inhibitor
Cluster-21629.110399	230.11	245.53	235.51	119.95	108.78	118.48	2.81	5.84	4.98	--	PREDICTED: organ-specific protein S2-like [Citrus sinensis]	--	SubName: Full=Uncharacterized protein {ECO:0000313|EMBL:GAY65422.1};	--	--	Organ specific protein
Cluster-21629.137719	1.77	3.35	1.62	2455.4	2233.29	2611.57	126.07	131.47	137.55	K13065 shikimate O-hydroxycinnamoyltransferase [EC:2.3.1.133] | (RefSeq) hypothetical protein (A)	hypothetical protein CICLE_v10006464mg [Citrus clementina]	RecName: Full=BAHD acyltransferase At5g47980; EC=2.3.1.-;	SubName: Full=Uncharacterized protein {ECO:0000313|EMBL:GAY45623.1};	--	GO:0016747,transferase activity, transferring acyl groups other than amino-acyl groups	Transferase family
Cluster-21629.160863	85.59	95.27	89.76	568.98	761.05	621.47	4.07	4.59	4.88	K00512 steroid 17alpha-monooxygenase / 17alpha-hydroxyprogesterone deacetylase [EC:1.14.14.19 1.14.14.32] | (RefSeq) cytochrome P450 71A3-like (A)	PREDICTED: cytochrome P450 71A26-like [Citrus sinensis]	RecName: Full=Cytochrome P450 71A22; EC=1.14.-.-;	SubName: Full=Uncharacterized protein {ECO:0000313|EMBL:ESR56320.1};	Cytochrome P450 CYP2 subfamily	GO:0016021,integral component of membrane; GO:0016020,membrane; GO:0020037,heme binding; GO:0005506,iron ion binding; GO:0016709,oxidoreductase activity, acting on paired donors, with incorporation or reduction of molecular oxygen, NAD(P)H as one donor, and incorporation of one atom of oxygen; GO:0044550,secondary metabolite biosynthetic process	Cytochrome P450
Cluster-21629.137512	16.55	30.43	28.65	142.28	157.19	153.14	627.72	645.16	600.29	K04733 interleukin-1 receptor-associated kinase 4 [EC:2.7.11.1] | (RefSeq) LEAF RUST 10 DISEASE-RESISTANCE LOCUS RECEPTOR-LIKE PROTEIN KINASE-like 2.4 (A)	hypothetical protein CISIN_1g0260372mg, partial [Citrus sinensis]	RecName: Full=Thaumatin-like protein 1; Flags: Precursor;	SubName: Full=Uncharacterized protein {ECO:0000313|EMBL:KDO39870.1}; Flags: Fragment;	--	GO:0048046,apoplast; GO:0050832,defense response to fungus; GO:0031640,killing of cells of other organism	Thaumatin family
Cluster-21629.96992	355.22	339.51	326.82	1440.15	1443.5	1376.76	35.12	37.76	43.41	K08901 photosystem II oxygen-evolving enhancer protein 3 | (RefSeq) hypothetical protein (A)	hypothetical protein CISIN_1g026780mg [Citrus sinensis]	RecName: Full=Oxygen-evolving enhancer protein 3-2, chloroplastic; Short=OEE3; AltName: Full=16 kDa subunit of oxygen evolving system of photosystem II; AltName: Full=OEC 16 kDa subunit; Flags: Precursor;	SubName: Full=Uncharacterized protein {ECO:0000313|EMBL:KDO75611.1};	--	GO:0048046,apoplast; GO:0009507,chloroplast; GO:0009570,chloroplast stroma; GO:0009534,chloroplast thylakoid; GO:0009535,chloroplast thylakoid membrane; GO:0019898,extrinsic component of membrane; GO:0009654,photosystem II oxygen evolving complex; GO:0009579,thylakoid; GO:0031977,thylakoid lumen; GO:0005509,calcium ion binding; GO:0015979,photosynthesis	Oxygen evolving enhancer protein 3 (PsbQ)
Cluster-21629.146847	4.06	7.66	5.88	655.21	584.25	658.85	193.82	208.32	203.06	K21483 salicylate 1-O-methyltransferase [EC:2.1.1.274] | (RefSeq) probable caffeine synthase 4 (A)	PREDICTED: probable caffeine synthase 4 [Citrus sinensis]	RecName: Full=3,7-dimethylxanthine N-methyltransferase; Short=CaDXMT1; EC=2.1.1.160; AltName: Full=Caffeine synthase 7; Short=CtCS7;	SubName: Full=Uncharacterized protein {ECO:0000313|EMBL:GAY55074.1};	--	GO:0102741,paraxanthine:S-adenosyl-L-methionine 3-N-methyltransferase activity; GO:0102740,theobromine:S-adenosyl-L-methionine 1-N-methyltransferase activity; GO:0009820,alkaloid metabolic process	SAM dependent carboxyl methyltransferase
Cluster-21629.135914	33.16	28.57	24.53	177.71	178.46	187.73	592.8	629	618.51	--	hypothetical protein CICLE_v10007187mg [Citrus clementina]	RecName: Full=Basic 7S globulin; AltName: Full=SBg7S; Short=Bg; Contains: RecName: Full=Basic 7S globulin high kDa subunit; Contains: RecName: Full=Basic 7S globulin low kDa subunit; Flags: Precursor;	SubName: Full=Uncharacterized protein {ECO:0000313|EMBL:ESR33062.1};	Aspartyl protease	GO:0004190,aspartic-type endopeptidase activity; GO:0042802,identical protein binding; GO:0045735,nutrient reservoir activity; GO:0030163,protein catabolic process; GO:0006508,proteolysis	Xylanase inhibitor C-terminal
Cluster-21629.139107	20.65	36.78	18.57	196.46	199.01	183.58	790.11	717.28	779.14	K19892 glucan endo-1,3-beta-glucosidase 4 [EC:3.2.1.39] | (RefSeq) glucan endo-1,3-beta-glucosidase 4-like (A)	hypothetical protein CISIN_1g047283mg, partial [Citrus sinensis]	RecName: Full=Glucan endo-1,3-beta-glucosidase, basic isoform; EC=3.2.1.39; AltName: Full=(1->3)-beta-glucan endohydrolase; Short=(1->3)-beta-glucanase; AltName: Full=Beta-1,3-endoglucanase; AltName: Full=PpGns1; Flags: Precursor;	SubName: Full=Uncharacterized protein {ECO:0000313|EMBL:KDO37616.1}; Flags: Fragment;	--	GO:0042973,glucan endo-1,3-beta-D-glucosidase activity; GO:0005975,carbohydrate metabolic process; GO:0006952,defense response; GO:0009607,response to biotic stimulus	Glycosyl hydrolases family 17
Cluster-21629.154421	363.69	336.62	376.02	787.72	804.7	760.6	31.35	35.26	29.71	K18819 inositol 3-alpha-galactosyltransferase [EC:2.4.1.123] | (RefSeq) hypothetical protein (A)	hypothetical protein CICLE_v10005406mg [Citrus clementina]	RecName: Full=Galactinol synthase 2; Short=AtGolS2; Short=GolS-2; EC=2.4.1.123;	RecName: Full=Hexosyltransferase {ECO:0000256|RuleBase:RU362027}; EC=2.4.1.- {ECO:0000256|RuleBase:RU362027};	Glycosyl transferase, family 8 - glycogenin	GO:0005737,cytoplasm; GO:0047216,inositol 3-alpha-galactosyltransferase activity; GO:0046872,metal ion binding; GO:0006012,galactose metabolic process; GO:0009737,response to abscisic acid; GO:0009409,response to cold; GO:0006979,response to oxidative stress; GO:0009651,response to salt stress; GO:0009414,response to water deprivation	Glycosyl transferase family 8
Cluster-21629.147602	363.3	337.26	338.62	1015.16	943.6	1067.69	22.94	32.68	32.11	K01402 matrix metalloproteinase-8 (neutrophil collagenase) [EC:3.4.24.34] | (RefSeq) metalloendoproteinase 3-MMP (A)	PREDICTED: metalloendoproteinase 3-MMP-like [Citrus sinensis]	RecName: Full=Metalloendoproteinase 3-MMP {ECO:0000303|PubMed:10574937}; Short=At3-MMP {ECO:0000303|PubMed:10574937}; EC=3.4.24.- {ECO:0000305}; Flags: Precursor;	SubName: Full=Uncharacterized protein {ECO:0000313|EMBL:GAY33222.1}; Flags: Fragment;	Gelatinase A and related matrix metalloproteases	GO:0031225,anchored component of membrane; GO:0031012,extracellular matrix; GO:0005886,plasma membrane; GO:0004222,metalloendopeptidase activity; GO:0008270,zinc ion binding	Metallo-peptidase family M12B Reprolysin-like
Cluster-21629.127766	29.08	24.56	27.13	1025.36	1170.52	1040.06	391.4	397.89	381.38	K00430 peroxidase [EC:1.11.1.7] | (RefSeq) peroxidase 51-like (A)	hypothetical protein CISIN_1g0211121mg, partial [Citrus sinensis]	RecName: Full=Peroxidase 73; Short=Atperox P73; EC=1.11.1.7; AltName: Full=ATP10a; AltName: Full=PRXR11; Flags: Precursor;	SubName: Full=Uncharacterized protein {ECO:0000313|EMBL:KDO78967.1}; Flags: Fragment;	--	GO:0005576,extracellular region; GO:0020037,heme binding; GO:0046872,metal ion binding; GO:0004601,peroxidase activity; GO:0042744,hydrogen peroxide catabolic process; GO:0006979,response to oxidative stress	Peroxidase
Cluster-21629.150705	1281.01	1283.44	1235.65	564.14	551.45	553.33	178.4	203.18	217.12	K05658 ATP-binding cassette, subfamily B (MDR/TAP), member 1 [EC:7.6.2.2] | (RefSeq) uncharacterized protein LOC111781709 (A)	hypothetical protein CICLE_v10001648mg [Citrus clementina]	RecName: Full=Protein SRG1; Short=AtSRG1; AltName: Full=Protein SENESCENCE-RELATED GENE 1;	SubName: Full=Uncharacterized protein {ECO:0000313|EMBL:ESR46147.1};	Iron/ascorbate family oxidoreductases	GO:0046872,metal ion binding; GO:0016682,oxidoreductase activity, acting on diphenols and related substances as donors, oxygen as acceptor; GO:0010150,leaf senescence	non-haem dioxygenase in morphine synthesis N-terminal
Cluster-21629.137136	3.86	3.88	0.92	5822.01	6323.78	6785.68	1037.8	942.41	978.43	--	--	--	--	--	--	--
Cluster-21629.134063	3.89	3.16	4.5	67.66	67.63	74.56	380.68	357	376.57	K20617 cytochrome P450 family 71 subfamily A | (RefSeq) cytochrome P450 71A1-like (A)	PREDICTED: cytochrome P450 71A1-like [Citrus sinensis]	RecName: Full=Cytochrome P450 71A1; EC=1.14.-.-; AltName: Full=ARP-2; AltName: Full=CYPLXXIA1;	SubName: Full=Uncharacterized protein {ECO:0000313|EMBL:GAY44001.1};	Cytochrome P450 CYP2 subfamily	GO:0005789,endoplasmic reticulum membrane; GO:0016021,integral component of membrane; GO:0031090,organelle membrane; GO:0020037,heme binding; GO:0005506,iron ion binding; GO:0004497,monooxygenase activity; GO:0016705,oxidoreductase activity, acting on paired donors, with incorporation or reduction of molecular oxygen; GO:0009835,fruit ripening	Cytochrome P450
Cluster-21629.137419	26.86	24.96	33.71	1233.61	1211	1254.69	594.61	557.73	636.85	K04733 interleukin-1 receptor-associated kinase 4 [EC:2.7.11.1] | (RefSeq) LOC109742401; G-type lectin S-receptor-like serine/threonine-protein kinase SD2-5 isoform X1 (A)	hypothetical protein CICLE_v10022100mg [Citrus clementina]	RecName: Full=Pathogenesis-related protein R major form; AltName: Full=Thaumatin-like protein E22; Flags: Precursor;	SubName: Full=Uncharacterized protein {ECO:0000313|EMBL:ESR53815.1};	--	GO:0005773,vacuole; GO:0006952,defense response; GO:0009607,response to biotic stimulus	Thaumatin family
Cluster-21629.139654	29.62	30.65	29.84	1254.54	1271.25	1258.1	227.11	251.09	253.47	K20617 cytochrome P450 family 71 subfamily A | (RefSeq) cytochrome P450 71A1-like (A)	hypothetical protein CICLE_v10004103mg [Citrus clementina]	RecName: Full=Cytochrome P450 71A1; EC=1.14.-.-; AltName: Full=ARP-2; AltName: Full=CYPLXXIA1;	SubName: Full=Uncharacterized protein {ECO:0000313|EMBL:ESR58775.1};	Cytochrome P450 CYP2 subfamily	GO:0005789,endoplasmic reticulum membrane; GO:0016021,integral component of membrane; GO:0031090,organelle membrane; GO:0020037,heme binding; GO:0005506,iron ion binding; GO:0004497,monooxygenase activity; GO:0016705,oxidoreductase activity, acting on paired donors, with incorporation or reduction of molecular oxygen; GO:0009835,fruit ripening	Cytochrome P450
Cluster-21629.117169	2384.5	2240.32	2133.29	941.25	974.41	926.19	158.93	232.47	233.59	K13993 HSP20 family protein | (RefSeq) hypothetical protein (A)	hypothetical protein CICLE_v10029428mg [Citrus clementina]	RecName: Full=18.2 kDa class I heat shock protein;	SubName: Full=Uncharacterized protein {ECO:0000313|EMBL:GAY37960.1};	Molecular chaperone (small heat-shock protein Hsp26/Hsp42)	GO:0005737,cytoplasm	Hsp20/alpha crystallin family
Cluster-21629.130916	54.26	53.55	57.28	6.37	6.76	6.85	317.95	290.11	296.63	K00487 trans-cinnamate 4-monooxygenase [EC:1.14.13.11] | (Kazusa) Lj6g3v0351660.1; - (A)	trans-cinnamate 4-monooxygenase-like, partial [Dendrobium catenatum]	RecName: Full=Trans-cinnamate 4-monooxygenase; EC=1.14.13.11; AltName: Full=Cinnamic acid 4-hydroxylase; Short=C4H; Short=CA4H; AltName: Full=Cytochrome P450 73; AltName: Full=Cytochrome P450C4H;	SubName: Full=Cinnamate 4-hydroxylase {ECO:0000313|EMBL:ADD54647.1}; Flags: Fragment;	Cytochrome P450 CYP2 subfamily	GO:0020037,heme binding; GO:0005506,iron ion binding; GO:0016710,trans-cinnamate 4-monooxygenase activity	Cytochrome P450
Cluster-21629.139995	32.62	28.62	29.41	1417.36	1371.85	1357	236.81	226.54	236.58	K14548 U3 small nucleolar RNA-associated protein 4 | (RefSeq) LOW QUALITY PROTEIN: U3 small nucleolar RNA-associated protein 4 homolog (A)	hypothetical protein CISIN_1g024997mg [Citrus sinensis]	RecName: Full=Tryptophan aminotransferase-related protein 4; EC=2.6.1.-;	SubName: Full=Uncharacterized protein {ECO:0000313|EMBL:KDO83815.1};	--	GO:0016021,integral component of membrane; GO:0016846,carbon-sulfur lyase activity; GO:0008483,transaminase activity	Aminotransferase class I and II
Cluster-21629.136058	26.23	28.01	28.74	1118.5	1140.67	1163.41	152.5	172.59	175.79	K00128 aldehyde dehydrogenase (NAD+) [EC:1.2.1.3] | (RefSeq) hypothetical protein (A)	hypothetical protein CICLE_v10031155mg [Citrus clementina]	RecName: Full=Aldehyde dehydrogenase family 2 member B7, mitochondrial; Short=ALDH2b; EC=1.2.1.3; Flags: Precursor;	SubName: Full=Uncharacterized protein {ECO:0000313|EMBL:ESR51662.1};	Aldehyde dehydrogenase	GO:0005759,mitochondrial matrix; GO:0004029,aldehyde dehydrogenase (NAD) activity	Aldehyde dehydrogenase family
Cluster-21629.111353	20.13	21.52	25.65	138.34	147.72	139.3	386.32	353.69	420.25	K15718 linoleate 9S-lipoxygenase [EC:1.13.11.58] | (RefSeq) hypothetical protein (A)	PREDICTED: probable linoleate 9S-lipoxygenase 5 isoform X2 [Citrus sinensis]	RecName: Full=Probable linoleate 9S-lipoxygenase 5; EC=1.13.11.58; AltName: Full=Leaf lipoxygenase;	RecName: Full=Lipoxygenase {ECO:0000256|RuleBase:RU003975}; EC=1.13.11.- {ECO:0000256|RuleBase:RU003975};	--	GO:0005737,cytoplasm; GO:0046872,metal ion binding; GO:0016702,oxidoreductase activity, acting on single donors with incorporation of molecular oxygen, incorporation of two atoms of oxygen; GO:0031408,oxylipin biosynthetic process	Lipoxygenase
Cluster-21629.135034	378.74	395.12	379.86	97.01	112.55	88.36	1302.57	1300.58	1333.36	--	hypothetical protein CICLE_v10006962mg [Citrus clementina]	RecName: Full=Basic 7S globulin 2; AltName: Full=SBg7S; Short=Bg; Contains: RecName: Full=Basic 7S globulin 2 high kDa subunit; Contains: RecName: Full=Basic 7S globulin 2 low kDa subunit; Flags: Precursor;	SubName: Full=Uncharacterized protein {ECO:0000313|EMBL:ESR33071.1};	Aspartyl protease	GO:0004190,aspartic-type endopeptidase activity; GO:0045735,nutrient reservoir activity; GO:0030163,protein catabolic process; GO:0006508,proteolysis	Xylanase inhibitor N-terminal
Cluster-21629.136283	73.75	68.29	55.71	15.55	21.63	17.1	1604.6	1751.58	2075.5	--	--	--	--	--	--	--
Cluster-21629.134218	41.52	35.71	44.6	671.17	677.84	691.09	279.24	261.77	282.63	K09753 cinnamoyl-CoA reductase [EC:1.2.1.44] | (RefSeq) hypothetical protein (A)	hypothetical protein CICLE_v10026007mg [Citrus clementina]	RecName: Full=Cinnamoyl-CoA reductase 1; Short=AtCCR1; EC=1.2.1.44; AltName: Full=Protein IRREGULAR XYLEM 4;	SubName: Full=Uncharacterized protein {ECO:0000313|EMBL:ESR40855.1};	Flavonol reductase/cinnamoyl-CoA reductase	GO:0005829,cytosol; GO:0016621,cinnamoyl-CoA reductase activity; GO:0050662,coenzyme binding; GO:0007623,circadian rhythm; GO:0009809,lignin biosynthetic process; GO:0009409,response to cold	NmrA-like family
Cluster-21629.139349	2.83	4.43	3.86	43.51	59.72	49.81	1079.32	1018.23	1023.47	--	hypothetical protein CICLE_v10023958mg [Citrus clementina]	RecName: Full=Germin-like protein subfamily T member 2; Flags: Precursor;	SubName: Full=Uncharacterized protein {ECO:0000313|EMBL:ESR52944.1};	--	GO:0048046,apoplast; GO:0005618,cell wall; GO:0030145,manganese ion binding; GO:0045735,nutrient reservoir activity	Cupin domain
Cluster-21629.128479	4.91	4.46	6.24	1449.22	1297.79	1512.76	187.76	172.46	186.28	--	hypothetical protein CICLE_v10024652mg [Citrus clementina]	--	SubName: Full=Uncharacterized protein {ECO:0000313|EMBL:ESR56171.1};	--	--	Glycine rich protein family
Cluster-21629.122615	9.07	8.64	11	219.25	210.51	219.77	104.36	104.06	112.12	K01953 asparagine synthase (glutamine-hydrolysing) [EC:6.3.5.4] | (RefSeq) asparagine synthetase [glutamine-hydrolyzing] 1 (A)	hypothetical protein CISIN_1g007799mg [Citrus sinensis]	RecName: Full=Asparagine synthetase [glutamine-hydrolyzing]; Short=AS; EC=6.3.5.4;	SubName: Full=Uncharacterized protein {ECO:0000313|EMBL:KDO66932.1};	Asparagine synthase (glutamine-hydrolyzing)	GO:0004066,asparagine synthase (glutamine-hydrolyzing) activity; GO:0005524,ATP binding; GO:0006541,glutamine metabolic process; GO:0070981,L-asparagine biosynthetic process	Asparagine synthase
Cluster-21629.137889	8.39	6.78	4.89	54.79	50.61	57.22	172.18	167.56	180.19	K00422 polyphenol oxidase [EC:1.10.3.1] | (RefSeq) polyphenol oxidase, chloroplastic-like (A)	PREDICTED: polyphenol oxidase, chloroplastic-like [Citrus sinensis]	RecName: Full=Polyphenol oxidase, chloroplastic; Short=PPO; EC=1.10.3.1; AltName: Full=Catechol oxidase; Flags: Precursor;	SubName: Full=Uncharacterized protein {ECO:0000313|EMBL:KDO75857.1};	--	GO:0009543,chloroplast thylakoid lumen; GO:0004097,catechol oxidase activity; GO:0046872,metal ion binding; GO:0046148,pigment biosynthetic process	Common central domain of tyrosinase
Cluster-21629.135697	123.43	133.99	141.51	301.08	310.59	355.02	678.5	632.37	718.92	K20240 spermidine dicoumaroyl transferase [EC:2.3.1.249] | (Kazusa) Lj4g3v0342290.1; - (A)	hypothetical protein CUMW_012750 [Citrus unshiu]	RecName: Full=3'-N-debenzoyl-2'-deoxytaxol N-benzoyltransferase; Short=DBTNBT; EC=2.3.1.-;	SubName: Full=Uncharacterized protein {ECO:0000313|EMBL:GAY34688.1};	--	GO:0016747,transferase activity, transferring acyl groups other than amino-acyl groups; GO:0042617,paclitaxel biosynthetic process	Transferase family
Cluster-21629.114411	283.47	277.46	269.91	103.24	110.15	110.05	23.1	27.82	28.92	K13229 2,4-dihydroxy-1,4-benzoxazin-3-one-glucoside dioxygenase [EC:1.14.11.59] | (RefSeq) LOC109766943; DIBOA-glucoside dioxygenase BX6-like (A)	hypothetical protein CUMW_172450 [Citrus unshiu]	RecName: Full=1-aminocyclopropane-1-carboxylate oxidase homolog 4; EC=1.14.-.-;	SubName: Full=Uncharacterized protein {ECO:0000313|EMBL:GAY56509.1};	Iron/ascorbate family oxidoreductases	GO:0009815,1-aminocyclopropane-1-carboxylate oxidase activity; GO:0046872,metal ion binding	2OG-Fe(II) oxygenase superfamily
Cluster-21629.180504	5.92	3.79	4.99	404.12	396.29	383	112.58	102.91	109.97	K01179 endoglucanase [EC:3.2.1.4] | (RefSeq) hypothetical protein (A)	hypothetical protein CICLE_v10014583mg [Citrus clementina]	RecName: Full=Endoglucanase 7; EC=3.2.1.4; AltName: Full=Endo-1,4-beta glucanase 7;	RecName: Full=Endoglucanase {ECO:0000256|RuleBase:RU361166}; EC=3.2.1.4 {ECO:0000256|RuleBase:RU361166};	--	GO:0016021,integral component of membrane; GO:0008810,cellulase activity; GO:0071555,cell wall organization; GO:0030245,cellulose catabolic process	Glycosyl hydrolase family 9
Cluster-21629.143175	20.82	25.23	27.38	3.94	6.58	5.81	221.92	230.99	226.2	K20617 cytochrome P450 family 71 subfamily A | (RefSeq) cytochrome P450 71A1-like (A)	hypothetical protein CICLE_v10004103mg [Citrus clementina]	RecName: Full=Cytochrome P450 83B1; EC=1.14.14.45 {ECO:0000269|PubMed:12970475}; AltName: Full=Protein ALTERED TRYPTOPHAN REGULATION 4; AltName: Full=Protein RED ELONGATED 1; AltName: Full=Protein SUPERROOT 2;	SubName: Full=Uncharacterized protein {ECO:0000313|EMBL:ESR58775.1};	Cytochrome P450 CYP2 subfamily	GO:0005783,endoplasmic reticulum; GO:0016021,integral component of membrane; GO:0016020,membrane; GO:0005739,mitochondrion; GO:0005886,plasma membrane; GO:0020037,heme binding; GO:0005506,iron ion binding; GO:0016709,oxidoreductase activity, acting on paired donors, with incorporation or reduction of molecular oxygen, NAD(P)H as one donor, and incorporation of one atom of oxygen; GO:0048830,adven…	Cytochrome P450
Cluster-21629.145880	4.15	5.66	3.64	724.53	621.41	793.74	118.16	122.84	122.63	K16040 trans-resveratrol di-O-methyltransferase [EC:2.1.1.240] | (RefSeq) trans-resveratrol di-O-methyltransferase-like (A)	trans-resveratrol di-O-methyltransferase-like [Prunus persica]	RecName: Full=Probable O-methyltransferase 3 {ECO:0000303|PubMed:18223037}; Short=HlOMT3 {ECO:0000303|PubMed:18223037}; EC=2.1.1.- {ECO:0000305};	SubName: Full=6a-hydroxymaackiain methyltransferase family protein-like 1 {ECO:0000313|EMBL:APR63646.1};	Hydroxyindole-O-methyltransferase and related SAM-dependent methyltransferases	GO:0008171,O-methyltransferase activity; GO:0046983,protein dimerization activity	Methyltransferase domain
Cluster-21629.128402	3.88	3.87	3.4	9.82	10.02	14.47	97.04	98.96	90.26	K17604 zinc finger SWIM domain-containing protein 3 | (RefSeq) protein FAR1-RELATED SEQUENCE 5-like (A)	hypothetical protein CICLE_v10032745mg [Citrus clementina]	RecName: Full=Nicotinamidase 2 {ECO:0000305}; Short=AtNIC2 {ECO:0000303|PubMed:17587307}; EC=3.5.1.19 {ECO:0000269|PubMed:17587307}; AltName: Full=Nicotinamide deamidase 2;	SubName: Full=Uncharacterized protein {ECO:0000313|EMBL:ESR50835.1};	--	GO:0008936,nicotinamidase activity; GO:0019674,NAD metabolic process; GO:0019363,pyridine nucleotide biosynthetic process	Isochorismatase family
Cluster-21629.129334	38.7	44.81	39.08	1432.71	1375.97	1473.57	367.33	364.51	354.73	K21587 coumarin 8-geranyltransferase [EC:2.5.1.138] | (RefSeq) homogentisate phytyltransferase 1, chloroplastic (A)	hypothetical protein CISIN_1g013845mg [Citrus sinensis]	RecName: Full=Coumarin 8-geranyltransferase 1, chloroplastic; EC=2.5.1.138 {ECO:0000269|PubMed:25077796}; AltName: Full=Prenyltransferase 1 {ECO:0000303|PubMed:25077796}; Short=ClPT1 {ECO:0000303|PubMed:25077796}; AltName: Full=Umbelliferone 8-C-geranyltransferase {ECO:0000303|PubMed:25077796}; Short=U8GT {ECO:0000303|PubMed:25077796}; Flags: Precursor;	SubName: Full=Uncharacterized protein {ECO:0000313|EMBL:KDO46799.1};	--	GO:0009507,chloroplast; GO:0031969,chloroplast membrane; GO:0016021,integral component of membrane; GO:0004659,prenyltransferase activity	UbiA prenyltransferase family
Cluster-21629.143007	4.95	4.16	4.99	411.35	396.56	463.04	43.77	48.39	47.37	K00627 pyruvate dehydrogenase E2 component (dihydrolipoamide acetyltransferase) [EC:2.3.1.12] | (RefSeq) dihydrolipoyllysine-residue acetyltransferase component 1 of pyruvate dehydrogenase complex, mitochondrial (A)	polyprotein [Oryza australiensis]	RecName: Full=Retrovirus-related Pol polyprotein from transposon TNT 1-94; Includes: RecName: Full=Protease; EC=3.4.23.-; Includes: RecName: Full=Reverse transcriptase; EC=2.7.7.49; Includes: RecName: Full=Endonuclease;	SubName: Full=Polyprotein {ECO:0000313|EMBL:BAA22288.1};	FOG: Transposon-encoded proteins with TYA, reverse transcriptase, integrase domains in various combinations	GO:0004190,aspartic-type endopeptidase activity; GO:0004519,endonuclease activity; GO:0003676,nucleic acid binding; GO:0003964,RNA-directed DNA polymerase activity; GO:0008270,zinc ion binding; GO:0015074,DNA integration	Integrase core domain
Cluster-21629.136457	66.34	63.79	54.64	166.71	162.8	159.06	366.64	415.86	446.02	K00430 peroxidase [EC:1.11.1.7] | (RefSeq) peroxidase 15 (A)	PREDICTED: peroxidase 15 [Citrus sinensis]	RecName: Full=Peroxidase 15 {ECO:0000303|PubMed:17936696}; Short=Prx15 {ECO:0000303|PubMed:17936696}; EC=1.11.1.7; AltName: Full=Anionic peroxidase {ECO:0000303|PubMed:17936696}; Flags: Precursor;	RecName: Full=Peroxidase {ECO:0000256|RuleBase:RU362060, ECO:0000256|SAAS:SAAS00709852}; EC=1.11.1.7 {ECO:0000256|RuleBase:RU362060, ECO:0000256|SAAS:SAAS00709852};	--	GO:0005576,extracellular region; GO:0020037,heme binding; GO:0046872,metal ion binding; GO:0004601,peroxidase activity; GO:0042744,hydrogen peroxide catabolic process; GO:0006979,response to oxidative stress	Peroxidase
Cluster-21629.135029	7.62	6.93	7.69	1562	1314.18	1563.97	130.25	156.98	168.88	K16040 trans-resveratrol di-O-methyltransferase [EC:2.1.1.240] | (RefSeq) POPTRDRAFT_555739; 6a-hydroxymaackiain methyltransferase family protein (A)	PREDICTED: trans-resveratrol di-O-methyltransferase-like [Populus euphratica]	RecName: Full=Trans-resveratrol di-O-methyltransferase; EC=2.1.1.240; AltName: Full=Resveratrol O-methyltransferase; Short=ROMT; Short=VvROMT;	SubName: Full=Uncharacterized protein {ECO:0000313|EMBL:KDO75191.1};	Hydroxyindole-O-methyltransferase and related SAM-dependent methyltransferases	GO:0008171,O-methyltransferase activity; GO:0046983,protein dimerization activity; GO:0102303,resveratrol 3,5-O-dimethyltransferase activity; GO:0008757,S-adenosylmethionine-dependent methyltransferase activity; GO:0019438,aromatic compound biosynthetic process	Methyltransferase domain
Cluster-21629.138782	894.24	921.61	884.06	391.41	392.27	381.67	177.07	173.74	175.06	K23450 sarcoplasmic reticulum histidine-rich calcium-binding protein | (RefSeq) low-temperature-induced 65 kDa protein-like (A)	hypothetical protein CUMW_057420 [Citrus unshiu]	RecName: Full=Low-temperature-induced 65 kDa protein; AltName: Full=Desiccation-responsive protein 29B;	SubName: Full=Uncharacterized protein {ECO:0000313|EMBL:GAY41175.1};	--	GO:0009738,abscisic acid-activated signaling pathway; GO:0010150,leaf senescence; GO:0009737,response to abscisic acid; GO:0009409,response to cold; GO:0009651,response to salt stress; GO:0009414,response to water deprivation	CAP160 repeat
Cluster-21629.130021	9.79	12.68	10.31	804.08	1022.8	894.84	138.23	138.12	153.79	K01183 chitinase [EC:3.2.1.14] | (RefSeq) hypothetical protein (A)	hypothetical protein CICLE_v10005522mg [Citrus clementina]	RecName: Full=Acidic endochitinase; EC=3.2.1.14; Flags: Precursor;	SubName: Full=Uncharacterized protein {ECO:0000313|EMBL:ESR35332.1};	Chitinase	GO:0004568,chitinase activity; GO:0006032,chitin catabolic process; GO:0000272,polysaccharide catabolic process	Glycosyl hydrolases family 18
Cluster-21629.136827	283.68	323.47	337.72	741.6	698.2	750.49	1878.41	1769.53	1760.02	K00799 glutathione S-transferase [EC:2.5.1.18] | (RefSeq) hypothetical protein (A)	hypothetical protein CICLE_v10030408mg, partial [Citrus clementina]	RecName: Full=Glutathione S-transferase U6; Short=AtGSTU6; EC=2.5.1.18; AltName: Full=GST class-tau member 6; AltName: Full=Glutathione S-transferase 24;	SubName: Full=Uncharacterized protein {ECO:0000313|EMBL:GAY37972.1}; Flags: Fragment;	Glutathione S-transferase	GO:0005737,cytoplasm; GO:0005829,cytosol; GO:0004364,glutathione transferase activity; GO:0006749,glutathione metabolic process; GO:0009407,toxin catabolic process	Glutathione S-transferase, N-terminal domain
Cluster-21629.136246	278.17	406.89	296.39	1339.3	1326.09	1376.92	4852.07	4536.78	4518.3	--	hypothetical protein CICLE_v10023958mg [Citrus clementina]	RecName: Full=Oxalate oxidase 2; EC=1.2.3.4; AltName: Full=Germin; Flags: Precursor;	SubName: Full=Uncharacterized protein {ECO:0000313|EMBL:ESR52944.1};	--	GO:0048046,apoplast; GO:0005618,cell wall; GO:0030145,manganese ion binding; GO:0045735,nutrient reservoir activity; GO:0050162,oxalate oxidase activity	Cupin
Cluster-21629.134639	276.26	266.05	298.88	93.07	82.5	82	23.55	30.36	30.13	K18819 inositol 3-alpha-galactosyltransferase [EC:2.4.1.123] | (RefSeq) hypothetical protein (A)	hypothetical protein CICLE_v10005406mg [Citrus clementina]	RecName: Full=Galactinol synthase 2; Short=AtGolS2; Short=GolS-2; EC=2.4.1.123;	RecName: Full=Hexosyltransferase {ECO:0000256|RuleBase:RU362027}; EC=2.4.1.- {ECO:0000256|RuleBase:RU362027};	Glycosyl transferase, family 8 - glycogenin	GO:0005737,cytoplasm; GO:0047216,inositol 3-alpha-galactosyltransferase activity; GO:0046872,metal ion binding; GO:0006012,galactose metabolic process; GO:0009737,response to abscisic acid; GO:0009409,response to cold; GO:0006979,response to oxidative stress; GO:0009651,response to salt stress; GO:0009414,response to water deprivation	Glycosyl transferase family 8
Cluster-21629.136521	2.09	3.33	4.25	9.46	8.69	8.68	151.91	146.98	152.86	K21483 salicylate 1-O-methyltransferase [EC:2.1.1.274] | (RefSeq) probable caffeine synthase 4 (A)	PREDICTED: probable caffeine synthase 4 [Citrus sinensis]	RecName: Full=7-methylxanthosine synthase 1; Short=CmXRS1; EC=2.1.1.158; AltName: Full=Methyltransferase-like 3; Short=CaMTL3; AltName: Full=Xanthosine methyltransferase; Short=CaXMT1;	SubName: Full=Uncharacterized protein {ECO:0000313|EMBL:KDO38407.1}; Flags: Fragment;	--	GO:0008168,methyltransferase activity; GO:0009820,alkaloid metabolic process	SAM dependent carboxyl methyltransferase
Cluster-21629.136412	75.19	79.84	60.29	302.13	287.51	308.92	551.4	639.83	663.07	K00799 glutathione S-transferase [EC:2.5.1.18] | (RefSeq) probable glutathione S-transferase (A)	PREDICTED: probable glutathione S-transferase [Citrus sinensis]	RecName: Full=Probable glutathione S-transferase; EC=2.5.1.18; AltName: Full=Auxin-induced protein PGNT1/PCNT110;	SubName: Full=Uncharacterized protein {ECO:0000313|EMBL:ESR33680.1};	Glutathione S-transferase	GO:0004364,glutathione transferase activity; GO:0009734,auxin-activated signaling pathway	Glutathione S-transferase, C-terminal domain
Cluster-21629.184208	1.86	2.28	2.02	847.29	782.05	822.11	98.27	100.44	114.92	K22395 cinnamyl-alcohol dehydrogenase [EC:1.1.1.195] | (RefSeq) inactive tetrahydrocannabinolic acid synthase-like (A)	hypothetical protein CISIN_1g048392mg, partial [Citrus sinensis]	RecName: Full=Berberine bridge enzyme-like 26 {ECO:0000303|PubMed:26037923}; Short=AtBBE-like 26 {ECO:0000303|PubMed:26037923}; EC=1.1.1.- {ECO:0000250|UniProtKB:O64743}; Flags: Precursor;	SubName: Full=Uncharacterized protein {ECO:0000313|EMBL:KDO75187.1}; Flags: Fragment;	--	GO:0005618,cell wall; GO:0005576,extracellular region; GO:0009506,plasmodesma; GO:0050660,flavin adenine dinucleotide binding; GO:0016614,oxidoreductase activity, acting on CH-OH group of donors	Berberine and berberine like
Cluster-21629.140023	2.36	1.06	3.76	205.62	219.7	217.09	488.72	485.25	474.39	K20628 expansin | (RefSeq) putative EG45-like domain containing protein 1 (A)	PREDICTED: EG45-like domain containing protein [Citrus sinensis]	RecName: Full=EG45-like domain containing protein; AltName: Full=Blight-associated protein p12; AltName: Full=Plant natriuretic peptide; Short=PNP; Flags: Precursor;	SubName: Full=Uncharacterized protein {ECO:0000313|EMBL:KDO62379.1};	--	GO:0005576,extracellular region	Lytic transglycolase
Cluster-21629.139429	19.26	20.01	17.91	5581.3	5839.36	5352.32	131.24	119.3	121.99	K15920 xylan 1,4-beta-xylosidase [EC:3.2.1.37] | (RefSeq) beta-D-xylosidase 1-like (A)	PREDICTED: putative beta-D-xylosidase isoform X2 [Citrus sinensis]	RecName: Full=Beta-D-xylosidase 1; Short=AtBXL1; EC=3.2.1.-; AltName: Full=Alpha-L-arabinofuranosidase; EC=3.2.1.55; Flags: Precursor;	SubName: Full=Arabinofuranosidase {ECO:0000313|EMBL:BAG28345.1};	--	GO:0048046,apoplast; GO:0009505,plant-type cell wall; GO:0005578,NA; GO:0046556,alpha-L-arabinofuranosidase activity; GO:0005975,carbohydrate metabolic process; GO:0010214,seed coat development	Glycosyl hydrolase family 3 N terminal domain
Cluster-21629.115649	287.31	301.99	285.12	69.24	53.4	63.39	2.79	3.19	2.42	--	PREDICTED: non-specific lipid-transfer protein-like [Gossypium raimondii]	RecName: Full=Non-specific lipid-transfer protein; Short=LTP; AltName: Full=GH3; Flags: Precursor;	RecName: Full=Non-specific lipid-transfer protein {ECO:0000256|RuleBase:RU000628};	--	GO:0008289,lipid binding; GO:0006869,lipid transport; GO:0090378,seed trichome elongation	Probable lipid transfer
Cluster-21629.137011	6.47	10.03	8.32	505.03	441.71	543.63	139.33	120.92	131.17	K19791 iron transport multicopper oxidase | (RefSeq) LOW QUALITY PROTEIN: L-ascorbate oxidase (A)	hypothetical protein CUMW_216160 [Citrus unshiu]	RecName: Full=L-ascorbate oxidase; Short=ASO; Short=Ascorbase; EC=1.10.3.3; Flags: Precursor;	SubName: Full=Uncharacterized protein {ECO:0000313|EMBL:GAY62232.1};	Multicopper oxidases	GO:0005576,extracellular region; GO:0005507,copper ion binding; GO:0008447,L-ascorbate oxidase activity	Multicopper oxidase
Cluster-21629.136285	298.98	317.87	273.72	62.34	60.11	43.33	3225.65	3145.71	3454.09	--	--	--	--	--	--	--
Cluster-21629.137267	2530.04	2481.57	2652.3	284	302.71	299.21	8443.44	10522.8	10582.3	--	--	--	--	--	--	--
Cluster-21629.158508	341.97	345.03	348.45	163.3	166.76	160.06	14.05	17.48	11.66	K01402 matrix metalloproteinase-8 (neutrophil collagenase) [EC:3.4.24.34] | (RefSeq) metalloendoproteinase 3-MMP (A)	PREDICTED: metalloendoproteinase 3-MMP-like [Citrus sinensis]	RecName: Full=Metalloendoproteinase 3-MMP {ECO:0000303|PubMed:10574937}; Short=At3-MMP {ECO:0000303|PubMed:10574937}; EC=3.4.24.- {ECO:0000305}; Flags: Precursor;	SubName: Full=Uncharacterized protein {ECO:0000313|EMBL:GAY33222.1}; Flags: Fragment;	Gelatinase A and related matrix metalloproteases	GO:0031225,anchored component of membrane; GO:0031012,extracellular matrix; GO:0005886,plasma membrane; GO:0004222,metalloendopeptidase activity; GO:0008270,zinc ion binding	Astacin (Peptidase family M12A)
Cluster-21629.133043	30.14	27.81	24.4	534.57	529.95	650.02	4622.92	3634.29	4271.46	--	--	--	--	--	--	--
Cluster-21629.144855	5	3.69	4.89	966.02	981.59	945.97	294.72	259.02	308.28	--	PREDICTED: uncharacterized protein LOC102627881 [Citrus sinensis]	RecName: Full=Basic secretory protease {ECO:0000303|PubMed:22773449}; EC=3.4.24.- {ECO:0000269|PubMed:22773449}; AltName: Full=Boswellia basic secretory protease {ECO:0000303|PubMed:22773449}; Short=BBSP {ECO:0000303|PubMed:22773449}; Flags: Fragments;	SubName: Full=Uncharacterized protein {ECO:0000313|EMBL:GAY66594.1};	--	GO:0046872,metal ion binding; GO:0008237,metallopeptidase activity	Peptidase of plants and bacteria
Cluster-21629.146192	11.75	10.67	10.76	39.89	56.16	44.05	513.29	487.08	510.79	K20547 basic endochitinase B [EC:3.2.1.14] | (RefSeq) basic endochitinase-like (A)	class I chitinase [Dimocarpus longan]	RecName: Full=Endochitinase 4; EC=3.2.1.14; Flags: Precursor; Fragment;	SubName: Full=Class I chitinase {ECO:0000313|EMBL:ACH92946.2};	Predicted chitinase	GO:0005773,vacuole; GO:0008061,chitin binding; GO:0004568,chitinase activity; GO:0016998,cell wall macromolecule catabolic process; GO:0006032,chitin catabolic process; GO:0006952,defense response; GO:0000272,polysaccharide catabolic process	Chitinase class I
Cluster-21629.136882	2350.33	2411.7	2594.6	422.49	389.08	424.89	8837.09	11357.5	11326.3	K20769 fatty acid omega-hydroxylase [EC:1.14.-.-] | (RefSeq) cytochrome P450 94A2-like (A)	PREDICTED: inhibitor of trypsin and hageman factor-like [Citrus sinensis]	RecName: Full=Trypsin inhibitor {ECO:0000303|PubMed:21544554}; Short=FtTI {ECO:0000303|PubMed:21544554};	SubName: Full=Uncharacterized protein {ECO:0000313|EMBL:KDO45261.1};	--	GO:0004867,serine-type endopeptidase inhibitor activity; GO:0050832,defense response to fungus; GO:0031640,killing of cells of other organism; GO:0009611,response to wounding	Potato inhibitor I family
Cluster-21629.137516	2.86	3.61	3	41.4	32.71	44.02	179.63	189.83	190.13	K22395 cinnamyl-alcohol dehydrogenase [EC:1.1.1.195] | (RefSeq) tetrahydrocannabinolic acid synthase-like (A)	hypothetical protein CISIN_1g046660mg, partial [Citrus sinensis]	RecName: Full=Berberine bridge enzyme-like 28 {ECO:0000303|PubMed:26037923}; Short=AtBBE-like 28 {ECO:0000303|PubMed:26037923}; EC=1.1.1.- {ECO:0000250|UniProtKB:O64743}; Flags: Precursor;	SubName: Full=Uncharacterized protein {ECO:0000313|EMBL:KDO75188.1}; Flags: Fragment;	--	GO:0005618,cell wall; GO:0005576,extracellular region; GO:0050660,flavin adenine dinucleotide binding; GO:0016614,oxidoreductase activity, acting on CH-OH group of donors; GO:0009651,response to salt stress	--
Cluster-21629.147996	562.44	519.01	488.79	52.84	51.33	50.61	10.37	10.72	9.2	K01602 ribulose-bisphosphate carboxylase small chain [EC:4.1.1.39] | (RefSeq) ribulose bisphosphate carboxylase small chain, chloroplastic-like isoform X1 (A)	ribulose bisphosphate carboxylase small chain, chloroplastic-like isoform X1 [Carica papaya]	RecName: Full=Ribulose bisphosphate carboxylase small chain, chloroplastic; Short=RuBisCO small subunit; EC=4.1.1.39; Flags: Precursor;	RecName: Full=Ribulose bisphosphate carboxylase small chain {ECO:0000256|RuleBase:RU003627}; EC=4.1.1.39 {ECO:0000256|RuleBase:RU003627};	--	GO:0009507,chloroplast; GO:0004497,monooxygenase activity; GO:0016984,ribulose-bisphosphate carboxylase activity; GO:0009853,photorespiration; GO:0019253,reductive pentose-phosphate cycle	Ribulose bisphosphate carboxylase, small chain
Cluster-21629.110612	140.64	132.24	130.79	811.09	849.01	851.74	3.87	4.38	5.17	K13789 geranylgeranyl diphosphate synthase, type II [EC:2.5.1.1 2.5.1.10 2.5.1.29] | (RefSeq) hypothetical protein (A)	hypothetical protein CICLE_v10008936mg [Citrus clementina]	RecName: Full=Heterodimeric geranylgeranyl pyrophosphate synthase small subunit, chloroplastic; Flags: Precursor;	SubName: Full=Uncharacterized protein {ECO:0000313|EMBL:ESR65621.1};	Geranylgeranyl pyrophosphate synthase/Polyprenyl synthetase	GO:0009507,chloroplast; GO:0009535,chloroplast thylakoid membrane; GO:0042651,thylakoid membrane; GO:0046872,metal ion binding; GO:0004659,prenyltransferase activity; GO:0043693,monoterpene biosynthetic process	Polyprenyl synthetase
Cluster-21629.137051	56.04	54.36	52.85	371.76	351.67	362.89	1454.61	1472.44	1453.57	--	hypothetical protein CICLE_v10029536mg [Citrus clementina]	RecName: Full=Wound-induced protein WIN1; Flags: Precursor;	SubName: Full=Uncharacterized protein {ECO:0000313|EMBL:ESR37252.1};	Predicted chitinase	GO:0008061,chitin binding; GO:0042742,defense response to bacterium; GO:0050832,defense response to fungus	Barwin family
Cluster-21629.136943	61.06	53.26	51.66	143.4	139.09	126.86	381.45	409.92	396.87	K08237 hydroquinone glucosyltransferase [EC:2.4.1.218] | (RefSeq) hypothetical protein (A)	PREDICTED: hydroquinone glucosyltransferase [Citrus sinensis]	RecName: Full=Hydroquinone glucosyltransferase; EC=2.4.1.218; AltName: Full=Arbutin synthase;	SubName: Full=Uncharacterized protein {ECO:0000313|EMBL:GAY51362.1};	UDP-glucuronosyl and UDP-glucosyl transferase	GO:0050505,hydroquinone glucosyltransferase activity; GO:0008152,metabolic process	--
Cluster-21629.135064	25.33	27.94	27.09	307.49	379.76	368.76	130.58	150.54	145.97	K13407 fatty acid omega-hydroxylase [EC:1.14.-.-] | (RefSeq) cytochrome P450 94A2 (A)	cytochrome P450 CYP94A1 family protein [Populus trichocarpa]	RecName: Full=Cytochrome P450 94A1; EC=1.14.-.-; AltName: Full=P450-dependent fatty acid omega-hydroxylase;	SubName: Full=Cytochrome P450 CYP94A1 family protein {ECO:0000313|EMBL:EEE80062.2};	Cytochrome P450 CYP4/CYP19/CYP26 subfamilies	GO:0005789,endoplasmic reticulum membrane; GO:0016021,integral component of membrane; GO:0020037,heme binding; GO:0005506,iron ion binding; GO:0004497,monooxygenase activity; GO:0016705,oxidoreductase activity, acting on paired donors, with incorporation or reduction of molecular oxygen	Cytochrome P450
Cluster-21629.138309	118.7	113.92	107.68	20.35	17.26	19.67	368.02	397.37	409.64	K10775 phenylalanine ammonia-lyase [EC:4.3.1.24] | (RefSeq) phenylalanine ammonia-lyase (A)	PREDICTED: phenylalanine ammonia-lyase [Citrus sinensis]	RecName: Full=Phenylalanine ammonia-lyase; EC=4.3.1.24;	RecName: Full=Phenylalanine ammonia-lyase {ECO:0000256|RuleBase:RU003955}; EC=4.3.1.24 {ECO:0000256|RuleBase:RU003955};	Phenylalanine and histidine ammonia-lyase	GO:0005737,cytoplasm; GO:0045548,phenylalanine ammonia-lyase activity; GO:0009800,cinnamic acid biosynthetic process; GO:0006559,L-phenylalanine catabolic process	Aromatic amino acid lyase
Cluster-21629.140637	59.45	60.11	54.27	564.33	618.42	629.47	265.34	274.28	243.33	K04733 interleukin-1 receptor-associated kinase 4 [EC:2.7.11.1] | (RefSeq) LEAF RUST 10 DISEASE-RESISTANCE LOCUS RECEPTOR-LIKE PROTEIN KINASE-like 2.4 (A)	hypothetical protein CISIN_1g0260372mg, partial [Citrus sinensis]	RecName: Full=Thaumatin-like protein 1; Flags: Precursor;	SubName: Full=Uncharacterized protein {ECO:0000313|EMBL:KDO39870.1}; Flags: Fragment;	--	GO:0048046,apoplast; GO:0050832,defense response to fungus; GO:0031640,killing of cells of other organism	Beta-1,3-glucanase
Cluster-21629.135478	4.16	3.29	2.58	213.03	204.73	206.64	86.5	99.42	105.9	K16040 trans-resveratrol di-O-methyltransferase [EC:2.1.1.240] | (RefSeq) trans-resveratrol di-O-methyltransferase-like (A)	trans-resveratrol di-O-methyltransferase-like [Hevea brasiliensis]	RecName: Full=Probable O-methyltransferase 3 {ECO:0000303|PubMed:18223037}; Short=HlOMT3 {ECO:0000303|PubMed:18223037}; EC=2.1.1.- {ECO:0000305};	SubName: Full=Uncharacterized protein {ECO:0000313|EMBL:KDO75191.1};	Hydroxyindole-O-methyltransferase and related SAM-dependent methyltransferases	GO:0008171,O-methyltransferase activity; GO:0046983,protein dimerization activity	Methyltransferase domain
Cluster-21629.139178	17.05	23.65	15.69	237.27	204.83	226.78	562.53	589.49	567.16	--	hypothetical protein CUMW_047500 [Citrus unshiu]	RecName: Full=Pathogen-related protein;	SubName: Full=Uncharacterized protein {ECO:0000313|EMBL:GAY39838.1};	--	GO:0006952,defense response; GO:0009607,response to biotic stimulus	--
Cluster-21629.137686	217.53	193.76	198.8	5445.62	6117.29	6348.18	738.49	746.93	785.3	K01381 saccharopepsin [EC:3.4.23.25] | (RefSeq) protein ASPARTIC PROTEASE IN GUARD CELL 1-like (A)	hypothetical protein CISIN_1g036132mg [Citrus sinensis]	RecName: Full=Basic 7S globulin; AltName: Full=SBg7S; Short=Bg; Contains: RecName: Full=Basic 7S globulin high kDa subunit; Contains: RecName: Full=Basic 7S globulin low kDa subunit; Flags: Precursor;	SubName: Full=Uncharacterized protein {ECO:0000313|EMBL:KDO74788.1};	Aspartyl protease	GO:0004190,aspartic-type endopeptidase activity; GO:0042802,identical protein binding; GO:0045735,nutrient reservoir activity; GO:0030163,protein catabolic process; GO:0006508,proteolysis	Xylanase inhibitor C-terminal
Cluster-21629.141774	41.33	40.12	37.87	546.26	460.59	542.14	182.74	173.18	183.08	K03294 basic amino acid/polyamine antiporter, APA family | (RefSeq) cationic amino acid transporter 1 (A)	hypothetical protein CUMW_009150 [Citrus unshiu]	RecName: Full=Cationic amino acid transporter 1; AltName: Full=Amino acid transporter 1;	SubName: Full=Uncharacterized protein {ECO:0000313|EMBL:GAY33993.1};	Amino acid transporters	GO:0016021,integral component of membrane; GO:0016020,membrane; GO:0005886,plasma membrane; GO:0015171,amino acid transmembrane transporter activity	C-terminus of AA_permease
Cluster-21629.136748	5.93	5.36	4.67	529.33	519.15	540.94	226.56	243.44	217.98	K13229 2,4-dihydroxy-1,4-benzoxazin-3-one-glucoside dioxygenase [EC:1.14.11.59] | (RefSeq) DIBOA-glucoside dioxygenase BX6 (A)	hypothetical protein CISIN_1g041758mg [Citrus sinensis]	RecName: Full=1-aminocyclopropane-1-carboxylate oxidase homolog; AltName: Full=Protein E8;	SubName: Full=Uncharacterized protein {ECO:0000313|EMBL:KDO38629.1};	Iron/ascorbate family oxidoreductases	GO:0031418,L-ascorbic acid binding; GO:0046872,metal ion binding; GO:0016491,oxidoreductase activity; GO:0009693,ethylene biosynthetic process; GO:0009835,fruit ripening	non-haem dioxygenase in morphine synthesis N-terminal
Cluster-21629.139232	107.99	129.74	107.58	48.8	43.74	49.88	553.33	556.53	521.65	K00430 peroxidase [EC:1.11.1.7] | (RefSeq) hypothetical protein (A)	hypothetical protein CICLE_v10001726mg [Citrus clementina]	RecName: Full=Peroxidase 12; Short=Atperox P12; EC=1.11.1.7; AltName: Full=ATP4a; AltName: Full=PRXR6; Flags: Precursor;	RecName: Full=Peroxidase {ECO:0000256|RuleBase:RU362060, ECO:0000256|SAAS:SAAS00709852}; EC=1.11.1.7 {ECO:0000256|RuleBase:RU362060, ECO:0000256|SAAS:SAAS00709852};	--	GO:0005618,cell wall; GO:0005576,extracellular region; GO:0016020,membrane; GO:0009505,plant-type cell wall; GO:0009506,plasmodesma; GO:0005773,vacuole; GO:0020037,heme binding; GO:0046872,metal ion binding; GO:0004601,peroxidase activity; GO:0042744,hydrogen peroxide catabolic process; GO:0009664,plant-type cell wall organization; GO:0006979,response to oxidative stress	Peroxidase
Cluster-21629.137947	5.14	2.47	6.35	213.39	188.72	203.1	823.94	802.12	826.35	K05658 ATP-binding cassette, subfamily B (MDR/TAP), member 1 [EC:7.6.2.2] | (RefSeq) uncharacterized protein LOC111781709 (A)	PREDICTED: protein SRG1-like [Citrus sinensis]	RecName: Full=Protein SRG1; Short=AtSRG1; AltName: Full=Protein SENESCENCE-RELATED GENE 1;	SubName: Full=Uncharacterized protein {ECO:0000313|EMBL:ESR33577.1};	Iron/ascorbate family oxidoreductases	GO:0046872,metal ion binding; GO:0016682,oxidoreductase activity, acting on diphenols and related substances as donors, oxygen as acceptor; GO:0010150,leaf senescence	non-haem dioxygenase in morphine synthesis N-terminal
Cluster-21629.134942	243.66	241.29	248.17	12.51	13.71	13.71	645.21	601.12	611.88	K00549 5-methyltetrahydropteroyltriglutamate--homocysteine methyltransferase [EC:2.1.1.14] | (RefSeq) 5-methyltetrahydropteroyltriglutamate--homocysteine methyltransferase 1 (A)	hypothetical protein CICLE_v10018965mg [Citrus clementina]	RecName: Full=5-methyltetrahydropteroyltriglutamate--homocysteine methyltransferase 1; EC=2.1.1.14; AltName: Full=Cobalamin-independent methionine synthase 1; Short=AtMS1; AltName: Full=Vitamin-B12-independent methionine synthase 1;	SubName: Full=Uncharacterized protein {ECO:0000313|EMBL:ESR56709.1};	Methionine synthase II (cobalamin-independent)	GO:0048046,apoplast; GO:0009507,chloroplast; GO:0009570,chloroplast stroma; GO:0005829,cytosol; GO:0016020,membrane; GO:0005777,peroxisome; GO:0005886,plasma membrane; GO:0009506,plasmodesma; GO:0005774,vacuolar membrane; GO:0003871,5-methyltetrahydropteroyltriglutamate-homocysteine S-methyltransferase activity; GO:0005507,copper ion binding; GO:0008705,methionine synthase activity; GO:0008270,zi…	Putative TM nitroreductase
Cluster-21629.140083	250.54	255.27	248.54	5.62	3.56	4.59	849.97	929.31	924.35	K03781 catalase [EC:1.11.1.6] | (RefSeq) catalase-like (A)	PREDICTED: catalase-like isoform X1 [Citrus sinensis]	RecName: Full=Catalase isozyme 1; EC=1.11.1.6;	RecName: Full=Catalase {ECO:0000256|RuleBase:RU000498}; EC=1.11.1.6 {ECO:0000256|RuleBase:RU000498};	Catalase	GO:0009514,glyoxysome; GO:0005634,nucleus; GO:0004096,catalase activity; GO:0020037,heme binding; GO:0046872,metal ion binding; GO:0042744,hydrogen peroxide catabolic process; GO:0006979,response to oxidative stress; GO:0009845,seed germination	Catalase
Cluster-21629.141429	832.99	781.54	763.86	64.69	69.05	75.52	224.22	216.45	206.13	K02717 photosystem II oxygen-evolving enhancer protein 2 | (RefSeq) hypothetical protein (A)	hypothetical protein CISIN_1g025092mg [Citrus sinensis]	RecName: Full=Oxygen-evolving enhancer protein 2, chloroplastic; Short=OEE2; AltName: Full=23 kDa subunit of oxygen evolving system of photosystem II; AltName: Full=23 kDa thylakoid membrane protein; AltName: Full=OEC 23 kDa subunit; AltName: Full=OEC23; Flags: Precursor;	SubName: Full=Uncharacterized protein {ECO:0000313|EMBL:KDO44763.1};	--	GO:0009535,chloroplast thylakoid membrane; GO:0019898,extrinsic component of membrane; GO:0009654,photosystem II oxygen evolving complex; GO:0005509,calcium ion binding; GO:0015979,photosynthesis	PsbP
Cluster-21629.130389	83.06	96.42	85.51	525.71	554.61	5202.2	8.89	7.82	9.4	K13448 calcium-binding protein CML | (RefSeq) probable calcium-binding protein CML50 (A)	PREDICTED: LOW QUALITY PROTEIN: BAG family molecular chaperone regulator 6 [Citrus sinensis]	RecName: Full=BAG family molecular chaperone regulator 6 {ECO:0000303|Ref.3}; AltName: Full=Bcl-2-associated athanogene 6 {ECO:0000303|Ref.3}; AltName: Full=CaM-binding protein 1 {ECO:0000303|PubMed:16003391}; Contains: RecName: Full=Cleaved BAG6 {ECO:0000303|PubMed:26739014};	SubName: Full=Uncharacterized protein {ECO:0000313|EMBL:ESR58152.1}; Flags: Fragment;	--	GO:0009506,plasmodesma; GO:0005516,calmodulin binding; GO:0051087,chaperone binding; GO:0006914,autophagy; GO:0050832,defense response to fungus; GO:0009817,defense response to fungus, incompatible interaction; GO:0012502,induction of programmed cell death; GO:0010508,positive regulation of autophagy; GO:0006457,protein folding; GO:0009408,response to heat; GO:0009644,response to high light inten…	BAG domain
Cluster-21629.135828	62.27	56.59	55.15	279.47	263.4	269.01	621.1	621.42	616.23	--	--	--	--	--	--	--
Cluster-21629.134969	10.1	9.13	10.67	1552.92	1462.67	1631.69	92.71	94.16	98.62	K13066 caffeic acid 3-O-methyltransferase [EC:2.1.1.68] | (RefSeq) caffeic acid 3-O-methyltransferase-like (A)	PREDICTED: caffeic acid 3-O-methyltransferase-like [Gossypium hirsutum]	RecName: Full=Caffeic acid 3-O-methyltransferase; Short=CAOMT; Short=COMT; EC=2.1.1.68; AltName: Full=S-adenosysl-L-methionine:caffeic acid 3-O-methyltransferase;	SubName: Full=caffeic acid 3-O-methyltransferase-like {ECO:0000313|RefSeq:XP_016707566.1};	Hydroxyindole-O-methyltransferase and related SAM-dependent methyltransferases	GO:0047763,caffeate O-methyltransferase activity; GO:0046983,protein dimerization activity; GO:0009809,lignin biosynthetic process	Dimerisation domain
Cluster-21629.136054	234.71	202.4	231.48	506.69	591.48	536.11	1813.26	2050.67	2249.19	K00799 glutathione S-transferase [EC:2.5.1.18] | (RefSeq) hypothetical protein (A)	hypothetical protein CICLE_v10005833mg [Citrus clementina]	RecName: Full=Probable glutathione S-transferase; EC=2.5.1.18; AltName: Full=G2-4; AltName: Full=Heat shock protein 26A;	SubName: Full=Uncharacterized protein {ECO:0000313|EMBL:GAY52950.1};	Glutathione S-transferase	GO:0005737,cytoplasm; GO:0004364,glutathione transferase activity; GO:0006749,glutathione metabolic process; GO:0009737,response to abscisic acid; GO:0009733,response to auxin; GO:0009735,response to cytokinin; GO:0009739,response to gibberellin; GO:0009408,response to heat; GO:0010038,response to metal ion; GO:0009407,toxin catabolic process	Glutathione S-transferase, N-terminal domain
Cluster-21629.143300	40.84	41.42	41.62	111.93	110.03	121.88	342.37	345.29	338.68	K00430 peroxidase [EC:1.11.1.7] | (RefSeq) hypothetical protein (A)	hypothetical protein CICLE_v10015783mg [Citrus clementina]	RecName: Full=Peroxidase C3; EC=1.11.1.7; Flags: Precursor;	RecName: Full=Peroxidase {ECO:0000256|SAAS:SAAS00709852}; EC=1.11.1.7 {ECO:0000256|SAAS:SAAS00709852};	--	GO:0005576,extracellular region; GO:0005773,vacuole; GO:0020037,heme binding; GO:0046872,metal ion binding; GO:0004601,peroxidase activity; GO:0042744,hydrogen peroxide catabolic process; GO:0006979,response to oxidative stress	Peroxidase
Cluster-21629.137091	12.25	12.65	19.16	220.57	223.59	225.44	3895.06	5808.86	6524.42	--	hypothetical protein CICLE_v10029536mg [Citrus clementina]	RecName: Full=Pathogenesis-related protein P2; Flags: Precursor;	SubName: Full=Uncharacterized protein {ECO:0000313|EMBL:ESR37252.1};	Predicted chitinase	GO:0005618,cell wall; GO:0005576,extracellular region; GO:0042742,defense response to bacterium; GO:0050832,defense response to fungus	Barwin family
Cluster-21629.130456	2.72	2.39	2.67	47.18	59.66	43.15	83.97	90.03	93.54	K16296 serine carboxypeptidase-like clade I [EC:3.4.16.-] | (RefSeq) hypothetical protein (A)	hypothetical protein CISIN_1g012205mg [Citrus sinensis]	RecName: Full=Serine carboxypeptidase-like 19; AltName: Full=Protein SINAPOYLGLUCOSE ACCUMULATOR 2; AltName: Full=Sinapoylglucose--choline O-sinapoyltransferase; Short=SCT; EC=2.3.1.91; Contains: RecName: Full=Serine carboxypeptidase-like 19 chain A; Contains: RecName: Full=Serine carboxypeptidase-like 19 chain B; Flags: Precursor;	SubName: Full=Uncharacterized protein {ECO:0000313|EMBL:KDO81473.1};	Serine carboxypeptidases (lysosomal cathepsin A)	GO:0005576,extracellular region; GO:0047202,sinapoylglucose-choline O-sinapoyltransferase activity; GO:0016752,sinapoyltransferase activity; GO:0006508,proteolysis; GO:0019748,secondary metabolic process	Serine carboxypeptidase
Cluster-21629.126138	4.59	6.66	3.63	506.43	539.86	523.09	113.11	123.98	110.21	K13789 geranylgeranyl diphosphate synthase, type II [EC:2.5.1.1 2.5.1.10 2.5.1.29] | (RefSeq) geranylgeranyl pyrophosphate synthase, chloroplastic-like (A)	hypothetical protein CISIN_1g0375942mg, partial [Citrus sinensis]	RecName: Full=Geranylgeranyl pyrophosphate synthase, chloroplastic; Short=GGPP synthase; Short=GGPS; EC=2.5.1.-; AltName: Full=(2E,6E)-farnesyl diphosphate synthase; AltName: Full=Dimethylallyltranstransferase; EC=2.5.1.1; AltName: Full=Farnesyl diphosphate synthase; AltName: Full=Farnesyltranstransferase; EC=2.5.1.29; AltName: Full=Geranyltranstransferase; EC=2.5.1.10; Flags: Precursor;	SubName: Full=Uncharacterized protein {ECO:0000313|EMBL:KDO37556.1}; Flags: Fragment;	Geranylgeranyl pyrophosphate synthase/Polyprenyl synthetase	GO:0009507,chloroplast; GO:0004161,dimethylallyltranstransferase activity; GO:0004311,farnesyltranstransferase activity; GO:0004337,geranyltranstransferase activity; GO:0046872,metal ion binding; GO:0016117,carotenoid biosynthetic process; GO:0045337,farnesyl diphosphate biosynthetic process; GO:0033384,geranyl diphosphate biosynthetic process; GO:0033386,geranylgeranyl diphosphate biosynthetic p…	Polyprenyl synthetase
Cluster-21629.138987	57.99	53.42	47.52	130.13	186.8	122.45	390.7	470.96	501.45	K20628 expansin | (RefSeq) putative EG45-like domain containing protein 1 (A)	hypothetical protein CISIN_1g032956mg [Citrus sinensis]	RecName: Full=EG45-like domain containing protein 2; AltName: Full=Plant natriuretic peptide A; Short=AtEXPR3; Short=AtPNP-A; Short=Ath-ExpGamma-1.2; Flags: Precursor;	SubName: Full=Uncharacterized protein {ECO:0000313|EMBL:KDO62377.1};	--	GO:0048046,apoplast; GO:0005618,cell wall; GO:0010230,alternative respiration; GO:0009627,systemic acquired resistance	Lytic transglycolase
Cluster-21629.124880	44.86	55.86	46.22	943.44	996.09	924.87	347.31	349.98	329.81	K15920 xylan 1,4-beta-xylosidase [EC:3.2.1.37] | (RefSeq) beta-D-xylosidase 1-like (A)	hypothetical protein CISIN_1g0062242mg, partial [Citrus sinensis]	RecName: Full=Putative beta-D-xylosidase; EC=3.2.1.-; AltName: Full=PpAz152; Flags: Fragment;	SubName: Full=Uncharacterized protein {ECO:0000313|EMBL:KDO71842.1}; Flags: Fragment;	--	GO:0016798,hydrolase activity, acting on glycosyl bonds; GO:0004553,hydrolase activity, hydrolyzing O-glycosyl compounds; GO:0005975,carbohydrate metabolic process	Glycosyl hydrolase family 3 C-terminal domain
Cluster-21629.140740	365.32	377.19	321.71	2876.68	2722.37	2913.68	29.56	41.93	36.81	K00799 glutathione S-transferase [EC:2.5.1.18] | (RefSeq) hypothetical protein (A)	hypothetical protein CICLE_v10022164mg [Citrus clementina]	RecName: Full=Probable glutathione S-transferase; EC=2.5.1.18; AltName: Full=Auxin-induced protein PCNT107;	SubName: Full=Uncharacterized protein {ECO:0000313|EMBL:ESR55460.1};	Glutathione S-transferase	GO:0004364,glutathione transferase activity; GO:0009734,auxin-activated signaling pathway	Glutathione S-transferase, C-terminal domain
Cluster-21629.164852	307.37	354.27	308.15	115.77	108.71	129.6	20.16	16.33	16.74	--	lipid transfer protein, partial [Helianthus annuus]	RecName: Full=Non-specific lipid-transfer protein; Short=LTP; Short=NsLTP; AltName: Full=SDI-9; Flags: Precursor;	RecName: Full=Non-specific lipid-transfer protein {ECO:0000256|RuleBase:RU000628}; Flags: Fragment;	--	GO:0008289,lipid binding; GO:0006869,lipid transport	Probable lipid transfer
Cluster-21629.87957	188.59	185.98	178.24	2957.43	2889.04	3039.89	21.07	21.98	21.79	K16040 trans-resveratrol di-O-methyltransferase [EC:2.1.1.240] | (RefSeq) trans-resveratrol di-O-methyltransferase-like (A)	trans-resveratrol di-O-methyltransferase-like [Manihot esculenta]	RecName: Full=Probable O-methyltransferase 3 {ECO:0000303|PubMed:18223037}; Short=HlOMT3 {ECO:0000303|PubMed:18223037}; EC=2.1.1.- {ECO:0000305};	SubName: Full=Uncharacterized protein {ECO:0000313|EMBL:OAY26255.1};	Hydroxyindole-O-methyltransferase and related SAM-dependent methyltransferases	GO:0008171,O-methyltransferase activity; GO:0046983,protein dimerization activity	Methyltransferase domain
Cluster-21629.146816	179.56	195.55	180.36	42.09	35.58	33.75	6.8	10.89	9.43	K13070 momilactone-A synthase [EC:1.1.1.295] | (RefSeq) momilactone A synthase (A)	PREDICTED: secoisolariciresinol dehydrogenase-like isoform X1 [Citrus sinensis]	RecName: Full=Secoisolariciresinol dehydrogenase; EC=1.1.1.331; Flags: Fragment;	SubName: Full=Uncharacterized protein {ECO:0000313|EMBL:GAY34369.1};	Reductases with broad range of substrate specificities	GO:0016491,oxidoreductase activity	NAD dependent epimerase/dehydratase family
Cluster-21629.168163	22.77	18.17	21.4	3725.46	3260.91	3786.96	183.56	195.51	197.35	K03327 multidrug resistance protein, MATE family | (RefSeq) hypothetical protein (A)	hypothetical protein CICLE_v10014968mg [Citrus clementina]	RecName: Full=Protein DETOXIFICATION 40 {ECO:0000303|PubMed:11739388}; Short=AtDTX40 {ECO:0000303|PubMed:11739388}; AltName: Full=Multidrug and toxic compound extrusion protein 40 {ECO:0000305}; Short=MATE protein 40 {ECO:0000305};	SubName: Full=Uncharacterized protein {ECO:0000313|EMBL:ESR62957.1};	Uncharacterized membrane protein, predicted efflux pump	GO:0016021,integral component of membrane; GO:0005774,vacuolar membrane; GO:0005773,vacuole; GO:0015297,antiporter activity; GO:0015238,drug transmembrane transporter activity; GO:0006855,drug transmembrane transport	MatE
Cluster-21629.146835	1.02	1.11	1.04	241.46	247.9	285.78	27.25	25.63	27.34	K00487 trans-cinnamate 4-monooxygenase [EC:1.14.13.11] | (RefSeq) C4H1; cinnamate 4-hydroxylase CYP73 (A)	hypothetical protein CUMW_028080 [Citrus unshiu]	RecName: Full=Cytochrome P450 CYP73A100; EC=1.14.-.-;	SubName: Full=Uncharacterized protein {ECO:0000313|EMBL:GAY37309.1};	Cytochrome P450 CYP2 subfamily	GO:0016021,integral component of membrane; GO:0020037,heme binding; GO:0005506,iron ion binding; GO:0004497,monooxygenase activity; GO:0016705,oxidoreductase activity, acting on paired donors, with incorporation or reduction of molecular oxygen	Cytochrome P450
Cluster-21629.131775	370.77	350.36	344.6	783.19	757.94	809.59	1640.5	1989.59	2180.3	K00799 glutathione S-transferase [EC:2.5.1.18] | (RefSeq) glutathione S-transferase U7-like (A)	hypothetical protein CISIN_1g038634mg [Citrus sinensis]	RecName: Full=Probable glutathione S-transferase; EC=2.5.1.18; AltName: Full=G2-4; AltName: Full=Heat shock protein 26A;	SubName: Full=Uncharacterized protein {ECO:0000313|EMBL:KDO66688.1};	Glutathione S-transferase	GO:0005737,cytoplasm; GO:0004364,glutathione transferase activity; GO:0006749,glutathione metabolic process; GO:0009737,response to abscisic acid; GO:0009733,response to auxin; GO:0009735,response to cytokinin; GO:0009739,response to gibberellin; GO:0009408,response to heat; GO:0010038,response to metal ion; GO:0009407,toxin catabolic process	Glutathione S-transferase, C-terminal domain
Cluster-21629.140132	18.22	19.82	13.31	537.96	490.14	549.22	191.33	205.98	213.76	K07418 cytochrome P450 family 2 subfamily J [EC:1.14.14.1] | (RefSeq) cytochrome P450 71A26-like isoform X1 (A)	hypothetical protein CICLE_v10019801mg [Citrus clementina]	RecName: Full=Cytochrome P450 71A6; EC=1.14.-.-; Flags: Fragment;	SubName: Full=Uncharacterized protein {ECO:0000313|EMBL:ESR56320.1};	Cytochrome P450 CYP2 subfamily	GO:0016021,integral component of membrane; GO:0020037,heme binding; GO:0005506,iron ion binding; GO:0004497,monooxygenase activity; GO:0016705,oxidoreductase activity, acting on paired donors, with incorporation or reduction of molecular oxygen	Cytochrome P450
Cluster-21629.131605	164.01	163.55	139.71	394.49	422	418.84	929.61	841.36	914.18	K00549 5-methyltetrahydropteroyltriglutamate--homocysteine methyltransferase [EC:2.1.1.14] | (RefSeq) hypothetical protein (A)	hypothetical protein CUMW_287460, partial [Citrus unshiu]	RecName: Full=5-methyltetrahydropteroyltriglutamate--homocysteine methyltransferase; EC=2.1.1.14; AltName: Full=Cobalamin-independent methionine synthase isozyme; AltName: Full=Vitamin-B12-independent methionine synthase isozyme;	SubName: Full=Uncharacterized protein {ECO:0000313|EMBL:GAY32379.1}; Flags: Fragment;	Methionine synthase II (cobalamin-independent)	GO:0005737,cytoplasm; GO:0003871,5-methyltetrahydropteroyltriglutamate-homocysteine S-methyltransferase activity; GO:0008270,zinc ion binding; GO:0009086,methionine biosynthetic process	Cobalamin-independent synthase, Catalytic domain
Cluster-21629.135417	19.01	10.63	8.9	1492.48	1677.62	1784.06	620.94	609.7	688.59	K05658 ATP-binding cassette, subfamily B (MDR/TAP), member 1 [EC:7.6.2.2] | (RefSeq) uncharacterized protein LOC111781709 (A)	hypothetical protein CICLE_v10002117mg [Citrus clementina]	RecName: Full=Codeine O-demethylase; EC=1.14.11.32;	SubName: Full=Uncharacterized protein {ECO:0000313|EMBL:ESR46140.1};	Iron/ascorbate family oxidoreductases	GO:0102805,codeine O-demethylase activity; GO:0046872,metal ion binding; GO:0008168,methyltransferase activity; GO:0102803,thebane O-demethylase activity; GO:0009820,alkaloid metabolic process	2OG-Fe(II) oxygenase superfamily
Cluster-21629.129447	337.45	378.41	305.12	135.24	155.78	148.65	16.32	20.93	25.22	K13993 HSP20 family protein | (RefSeq) hypothetical protein (A)	hypothetical protein CICLE_v10029467mg [Citrus clementina]	RecName: Full=18.1 kDa class I heat shock protein; AltName: Full=18.1 kDa heat shock protein; Short=AtHsp18.1;	SubName: Full=Uncharacterized protein {ECO:0000313|EMBL:GAY38110.1};	Molecular chaperone (small heat-shock protein Hsp26/Hsp42)	GO:0005737,cytoplasm; GO:0010286,heat acclimation; GO:0009408,response to heat; GO:0009644,response to high light intensity; GO:0042542,response to hydrogen peroxide	Hsp20/alpha crystallin family
Cluster-21629.116446	205.98	184.58	194.61	5.28	3.42	2.79	11.48	11.99	12.38	K13993 HSP20 family protein | (RefSeq) hypothetical protein (A)	hypothetical protein CISIN_1g032282mg [Citrus sinensis]	RecName: Full=15.7 kDa heat shock protein, peroxisomal; Short=AtHsp15.7;	SubName: Full=Uncharacterized protein {ECO:0000313|EMBL:KDO50810.1};	Molecular chaperone (small heat-shock protein Hsp26/Hsp42)	GO:0005782,peroxisomal matrix; GO:0006457,protein folding; GO:0009408,response to heat; GO:0000302,response to reactive oxygen species	Hsp20/alpha crystallin family
Cluster-21629.130251	13.22	18	16.6	66.45	64.03	63.71	131.57	145.68	155.58	K16296 serine carboxypeptidase-like clade I [EC:3.4.16.-] | (RefSeq) serine carboxypeptidase-like 2 (A)	hypothetical protein CISIN_1g012205mg [Citrus sinensis]	RecName: Full=Serine carboxypeptidase-like 19; AltName: Full=Protein SINAPOYLGLUCOSE ACCUMULATOR 2; AltName: Full=Sinapoylglucose--choline O-sinapoyltransferase; Short=SCT; EC=2.3.1.91; Contains: RecName: Full=Serine carboxypeptidase-like 19 chain A; Contains: RecName: Full=Serine carboxypeptidase-like 19 chain B; Flags: Precursor;	SubName: Full=Uncharacterized protein {ECO:0000313|EMBL:KDO81473.1};	Serine carboxypeptidases (lysosomal cathepsin A)	GO:0005576,extracellular region; GO:0047202,sinapoylglucose-choline O-sinapoyltransferase activity; GO:0016752,sinapoyltransferase activity; GO:0006508,proteolysis; GO:0019748,secondary metabolic process	Serine carboxypeptidase
Cluster-21629.117056	92.51	99.52	103.58	942.51	952.66	920.88	1.85	2.87	1.75	K21931 gamma-terpinene synthase [EC:4.2.3.114] | (RefSeq) gamma-terpinene synthase, chloroplastic-like (A)	monoterpene synthase [Citrus unshiu]	RecName: Full=Gamma-terpinene synthase, chloroplastic; Short=ClgammaTS; EC=4.2.3.114; Flags: Precursor;	SubName: Full=Monoterpene synthase {ECO:0000313|EMBL:BAD91045.1};	--	GO:0009507,chloroplast; GO:0102903,gamma-terpinene synthase activity; GO:0000287,magnesium ion binding; GO:0010333,terpene synthase activity; GO:0033383,geranyl diphosphate metabolic process; GO:0016114,terpenoid biosynthetic process	Terpene synthase family, metal binding domain
Cluster-21629.140507	18.58	12.55	22.29	519.82	474.98	521.91	233.17	207.17	214.67	K20547 basic endochitinase B [EC:3.2.1.14] | (RefSeq) basic endochitinase (A)	hypothetical protein CUMW_194000 [Citrus unshiu]	RecName: Full=Endochitinase A; Short=CHN-A; EC=3.2.1.14; Flags: Precursor;	SubName: Full=Uncharacterized protein {ECO:0000313|EMBL:GAY59367.1};	Predicted chitinase	GO:0005773,vacuole; GO:0008061,chitin binding; GO:0004568,chitinase activity; GO:0016998,cell wall macromolecule catabolic process; GO:0006032,chitin catabolic process; GO:0006952,defense response; GO:0000272,polysaccharide catabolic process	Chitin recognition protein
Cluster-21629.151201	5.56	5.5	5.58	111.07	105.6	112.6	287.58	343.16	307.31	--	trypsin inhibitor [Murraya koenigii]	--	SubName: Full=Trypsin inhibitor {ECO:0000313|PDB:3IIR};	--	GO:0004866,endopeptidase inhibitor activity	--
Cluster-21629.128924	20.43	17.42	15.69	365.98	397.61	403.41	141.58	148.8	140.83	K05658 ATP-binding cassette, subfamily B (MDR/TAP), member 1 [EC:7.6.2.2] | (RefSeq) uncharacterized protein LOC111781709 (A)	hypothetical protein CICLE_v10031948mg [Citrus clementina]	RecName: Full=Protein SRG1; Short=AtSRG1; AltName: Full=Protein SENESCENCE-RELATED GENE 1;	SubName: Full=Uncharacterized protein {ECO:0000313|EMBL:ESR50017.1};	Iron/ascorbate family oxidoreductases	GO:0046872,metal ion binding; GO:0016682,oxidoreductase activity, acting on diphenols and related substances as donors, oxygen as acceptor; GO:0010150,leaf senescence	2OG-Fe(II) oxygenase superfamily
Cluster-21629.135355	145.83	158.96	122.17	308.91	318.56	315.34	926.62	882.29	979.55	K09753 cinnamoyl-CoA reductase [EC:1.2.1.44] | (RefSeq) hypothetical protein (A)	hypothetical protein B456_009G124300 [Gossypium raimondii]	RecName: Full=Cinnamoyl-CoA reductase 2; Short=AtCCR2; EC=1.2.1.44;	SubName: Full=Uncharacterized protein {ECO:0000313|EMBL:KJB56522.1};	Flavonol reductase/cinnamoyl-CoA reductase	GO:0016621,cinnamoyl-CoA reductase activity; GO:0050662,coenzyme binding; GO:0007623,circadian rhythm; GO:0006952,defense response; GO:0042754,negative regulation of circadian rhythm; GO:0009699,phenylpropanoid biosynthetic process; GO:0009409,response to cold	--
Cluster-21629.217175	265.74	234.11	253.71	1226.84	1191.21	1278.61	30.75	28.11	32.31	K08910 light-harvesting complex I chlorophyll a/b binding protein 4 | (RefSeq) chlorophyll a-b binding protein P4, chloroplastic (A)	hypothetical protein CUMW_163220 [Citrus unshiu]	RecName: Full=Chlorophyll a-b binding protein 4, chloroplastic {ECO:0000303|PubMed:10366881}; AltName: Full=LHCI type III CAB-4; Flags: Precursor;	SubName: Full=Uncharacterized protein {ECO:0000313|EMBL:GAY55275.1};	--	GO:0009507,chloroplast; GO:0009941,chloroplast envelope; GO:0009534,chloroplast thylakoid; GO:0009535,chloroplast thylakoid membrane; GO:0016021,integral component of membrane; GO:0016020,membrane; GO:0009522,photosystem I; GO:0010287,plastoglobule; GO:0009579,thylakoid; GO:0016168,chlorophyll binding; GO:0046872,metal ion binding; GO:0031409,pigment binding; GO:0019904,protein domain specific bi…	Chlorophyll A-B binding protein
Cluster-21629.173061	10.74	6.54	9.24	579.03	608.18	519.97	111.26	114.03	115.37	K10775 phenylalanine ammonia-lyase [EC:4.3.1.24] | (RefSeq) hypothetical protein (A)	hypothetical protein CISIN_1g004955mg [Citrus sinensis]	RecName: Full=Phenylalanine ammonia-lyase; EC=4.3.1.24;	RecName: Full=Phenylalanine ammonia-lyase {ECO:0000256|RuleBase:RU003955}; EC=4.3.1.24 {ECO:0000256|RuleBase:RU003955};	Phenylalanine and histidine ammonia-lyase	GO:0005737,cytoplasm; GO:0045548,phenylalanine ammonia-lyase activity; GO:0009800,cinnamic acid biosynthetic process; GO:0006559,L-phenylalanine catabolic process	Aromatic amino acid lyase
Cluster-21629.132313	252.59	252.76	232.62	119.12	106.57	123.7	774.24	725.88	727.2	K22683 aspartyl protease family protein [EC:3.4.23.-] | (RefSeq) hypothetical protein (A)	hypothetical protein CICLE_v10006962mg [Citrus clementina]	RecName: Full=Basic 7S globulin; AltName: Full=SBg7S; Short=Bg; Contains: RecName: Full=Basic 7S globulin high kDa subunit; Contains: RecName: Full=Basic 7S globulin low kDa subunit; Flags: Precursor;	SubName: Full=Uncharacterized protein {ECO:0000313|EMBL:ESR33071.1};	Aspartyl protease	GO:0004190,aspartic-type endopeptidase activity; GO:0042802,identical protein binding; GO:0045735,nutrient reservoir activity; GO:0030163,protein catabolic process; GO:0006508,proteolysis	Xylanase inhibitor N-terminal
Cluster-21629.134998	12.4	12.51	13.69	658.5	662.3	655.9	141.42	117.25	123.26	K01183 chitinase [EC:3.2.1.14] | (RefSeq) chitotriosidase-1-like (A)	hypothetical protein CUMW_174380 [Citrus unshiu]	RecName: Full=Class V chitinase {ECO:0000303|PubMed:22936594}; Short=AtChiC {ECO:0000303|PubMed:22936594}; EC=3.2.1.14 {ECO:0000269|PubMed:21390509, ECO:0000269|PubMed:22936594}; Flags: Precursor;	SubName: Full=Uncharacterized protein {ECO:0000313|EMBL:GAY56770.1};	Chitinase	GO:0005618,cell wall; GO:0005576,extracellular region; GO:0008061,chitin binding; GO:0004568,chitinase activity; GO:0008843,endochitinase activity; GO:0035885,exochitinase activity; GO:0005975,carbohydrate metabolic process; GO:0006032,chitin catabolic process; GO:0009737,response to abscisic acid; GO:0009753,response to jasmonic acid; GO:0009651,response to salt stress	Glycosyl hydrolases family 18
Cluster-21629.140388	4.74	5.19	5.46	272.51	309.88	256.26	101.9	101.75	116.31	K13066 caffeic acid 3-O-methyltransferase [EC:2.1.1.68] | (RefSeq) caffeic acid 3-O-methyltransferase-like (A)	PREDICTED: caffeic acid 3-O-methyltransferase-like [Gossypium hirsutum]	RecName: Full=Caffeic acid 3-O-methyltransferase; Short=CAOMT; Short=COMT; EC=2.1.1.68; AltName: Full=S-adenosysl-L-methionine:caffeic acid 3-O-methyltransferase;	SubName: Full=caffeic acid 3-O-methyltransferase-like {ECO:0000313|RefSeq:XP_016707566.1};	Hydroxyindole-O-methyltransferase and related SAM-dependent methyltransferases	GO:0047763,caffeate O-methyltransferase activity; GO:0046983,protein dimerization activity; GO:0009809,lignin biosynthetic process	Dimerisation domain
Cluster-21629.136872	2058.4	1981.32	2006.96	210.8	234.45	224.08	6283.04	8008.19	7651.78	K20769 fatty acid omega-hydroxylase [EC:1.14.-.-] | (RefSeq) cytochrome P450 94A2-like (A)	PREDICTED: inhibitor of trypsin and hageman factor-like [Citrus sinensis]	RecName: Full=Inhibitor of trypsin and hageman factor; AltName: Full=CMTI-V;	SubName: Full=Uncharacterized protein {ECO:0000313|EMBL:GAY47406.1};	--	GO:0004867,serine-type endopeptidase inhibitor activity; GO:0009611,response to wounding	Potato inhibitor I family
Cluster-21629.137346	23.36	23.56	22.44	587.51	562.17	571.9	188.92	171.32	176.32	K01193 beta-fructofuranosidase [EC:3.2.1.26] | (RefSeq) beta-fructofuranosidase, insoluble isoenzyme CWINV1 (A)	PREDICTED: beta-fructofuranosidase, insoluble isoenzyme CWINV1 [Citrus sinensis]	RecName: Full=Fructan 6-exohydrolase {ECO:0000312|EMBL:CAD48404.1}; EC=3.2.1.154; Flags: Precursor;	SubName: Full=Uncharacterized protein {ECO:0000313|EMBL:KDO65251.1};	Beta-fructofuranosidase (invertase)	GO:0033949,fructan beta-(2,6)-fructosidase activity; GO:0005975,carbohydrate metabolic process	Glycosyl hydrolases family 32 C terminal
Cluster-21629.77260	246.81	266.53	246.98	553.98	727.24	571.62	3.77	6.37	6.14	K10257 acyl-lipid omega-3 desaturase [EC:1.14.19.25 1.14.19.35 1.14.19.36] | (RefSeq) omega-3 fatty acid desaturase, endoplasmic reticulum-like (A)	hypothetical protein CUMW_032150 [Citrus unshiu]	RecName: Full=Acyl-lipid omega-3 desaturase (cytochrome b5), endoplasmic reticulum {ECO:0000303|PubMed:8029334}; EC=1.14.19.25 {ECO:0000269|PubMed:8029334}; AltName: Full=Omega-3 fatty acid desaturase 3, endoplasmic reticulum {ECO:0000303|PubMed:8029334};	SubName: Full=Uncharacterized protein {ECO:0000313|EMBL:GAY37846.1};	--	GO:0005783,endoplasmic reticulum; GO:0005789,endoplasmic reticulum membrane; GO:0016021,integral component of membrane; GO:0042389,omega-3 fatty acid desaturase activity; GO:0016717,oxidoreductase activity, acting on paired donors, with oxidation of a pair of donors resulting in the reduction of molecular oxygen to two molecules of water; GO:0080167,response to karrikin; GO:0006636,unsaturated fa…	Fatty acid desaturase
Cluster-21629.126136	6.44	4.81	4.51	316.66	327.71	334.24	122.48	152.05	138.13	K13789 geranylgeranyl diphosphate synthase, type II [EC:2.5.1.1 2.5.1.10 2.5.1.29] | (RefSeq) geranylgeranyl pyrophosphate synthase, chloroplastic-like (A)	hypothetical protein CISIN_1g0375942mg, partial [Citrus sinensis]	RecName: Full=Geranylgeranyl pyrophosphate synthase, chloroplastic; Short=GGPP synthase; Short=GGPS; EC=2.5.1.-; AltName: Full=(2E,6E)-farnesyl diphosphate synthase; AltName: Full=Dimethylallyltranstransferase; EC=2.5.1.1; AltName: Full=Farnesyl diphosphate synthase; AltName: Full=Farnesyltranstransferase; EC=2.5.1.29; AltName: Full=Geranyltranstransferase; EC=2.5.1.10; Flags: Precursor;	SubName: Full=Uncharacterized protein {ECO:0000313|EMBL:KDO37556.1}; Flags: Fragment;	Geranylgeranyl pyrophosphate synthase/Polyprenyl synthetase	GO:0009507,chloroplast; GO:0004161,dimethylallyltranstransferase activity; GO:0004311,farnesyltranstransferase activity; GO:0004337,geranyltranstransferase activity; GO:0046872,metal ion binding; GO:0016117,carotenoid biosynthetic process; GO:0045337,farnesyl diphosphate biosynthetic process; GO:0033384,geranyl diphosphate biosynthetic process; GO:0033386,geranylgeranyl diphosphate biosynthetic p…	Polyprenyl synthetase
Cluster-21629.129663	20.09	15.93	17.44	1082.2	971.39	1060.71	202.72	229.26	252.62	K16296 serine carboxypeptidase-like clade I [EC:3.4.16.-] | (RefSeq) serine carboxypeptidase-like 2 (A)	hypothetical protein CISIN_1g012276mg [Citrus sinensis]	RecName: Full=Serine carboxypeptidase-like 17; EC=3.4.16.-; Flags: Precursor;	SubName: Full=Uncharacterized protein {ECO:0000313|EMBL:KDO81469.1};	Serine carboxypeptidases (lysosomal cathepsin A)	GO:0005576,extracellular region; GO:0004180,carboxypeptidase activity; GO:0016747,transferase activity, transferring acyl groups other than amino-acyl groups; GO:0019748,secondary metabolic process	Serine carboxypeptidase
Cluster-21629.127196	5.87	5.23	5.35	707.64	662.28	718.11	59.97	57.84	58.47	K00430 peroxidase [EC:1.11.1.7] | (RefSeq) peroxidase 51-like (A)	PREDICTED: peroxidase 51-like [Citrus sinensis]	RecName: Full=Peroxidase 51; Short=Atperox P51; EC=1.11.1.7; AltName: Full=ATP37; Flags: Precursor;	SubName: Full=Uncharacterized protein {ECO:0000313|EMBL:GAY50193.1};	--	GO:0005576,extracellular region; GO:0020037,heme binding; GO:0046872,metal ion binding; GO:0004601,peroxidase activity; GO:0042744,hydrogen peroxide catabolic process; GO:0006979,response to oxidative stress; GO:0009651,response to salt stress	Peroxidase
Cluster-21629.135532	67.25	68.94	84.63	748.35	906.66	775.13	268.53	338.09	311.64	K20617 cytochrome P450 family 71 subfamily A | (RefSeq) cytochrome P450 71A1-like (A)	hypothetical protein CICLE_v10004106mg, partial [Citrus clementina]	RecName: Full=Cytochrome P450 71B35; EC=1.14.-.-;	SubName: Full=Uncharacterized protein {ECO:0000313|EMBL:ESR58776.1}; Flags: Fragment;	Cytochrome P450 CYP2 subfamily	GO:0016021,integral component of membrane; GO:0016020,membrane; GO:0020037,heme binding; GO:0005506,iron ion binding; GO:0016709,oxidoreductase activity, acting on paired donors, with incorporation or reduction of molecular oxygen, NAD(P)H as one donor, and incorporation of one atom of oxygen; GO:0044550,secondary metabolite biosynthetic process	Cytochrome P450
Cluster-21629.103189	149.99	159.8	166.15	1056.65	1234.39	1021.6	21.25	20.26	19.61	K08917 light-harvesting complex II chlorophyll a/b binding protein 6 | (RefSeq) hypothetical protein (A)	hypothetical protein CICLE_v10029116mg [Citrus clementina]	RecName: Full=Chlorophyll a-b binding protein CP24 10A, chloroplastic; Short=CAB-10A; Short=LHCP; Flags: Precursor;	RecName: Full=Chlorophyll a-b binding protein, chloroplastic {ECO:0000256|RuleBase:RU363080};	--	GO:0009941,chloroplast envelope; GO:0009535,chloroplast thylakoid membrane; GO:0016021,integral component of membrane; GO:0009523,photosystem II; GO:0010287,plastoglobule; GO:0016168,chlorophyll binding; GO:0031409,pigment binding; GO:0009768,photosynthesis, light harvesting in photosystem I; GO:0018298,protein-chromophore linkage; GO:0009416,response to light stimulus	Chlorophyll A-B binding protein
Cluster-21629.156412	67.5	63.7	62.4	7994.36	8653.89	9155.82	270.92	252.81	260.06	--	hypothetical protein CICLE_v10012678mg [Citrus clementina]	RecName: Full=NDR1/HIN1-like protein 10 {ECO:0000303|PubMed:14666423}; Short=AtNHL10 {ECO:0000305}; AltName: Full=Protein YELLOW-LEAF-SPECIFIC GENE 9 {ECO:0000303|PubMed:11230571};	SubName: Full=Uncharacterized protein {ECO:0000313|EMBL:ESR43321.1};	--	GO:0046658,anchored component of plasma membrane; GO:0009507,chloroplast; GO:0016021,integral component of membrane; GO:0009506,plasmodesma; GO:0004871,NA; GO:0051607,defense response to virus; GO:0010150,leaf senescence; GO:0051707,response to other organism	Late embryogenesis abundant protein
Cluster-21629.150175	1827.41	1752.31	1626.4	10.6	13.69	14.57	271.74	332.18	314.19	K03541 photosystem II 10kDa protein | (RefSeq) photosystem II 10 kDa polypeptide, chloroplastic (A)	PREDICTED: photosystem II 10 kDa polypeptide, chloroplastic [Citrus sinensis]	RecName: Full=Photosystem II 10 kDa polypeptide, chloroplastic; Short=PII10; Flags: Precursor;	SubName: Full=Uncharacterized protein {ECO:0000313|EMBL:KDO53418.1};	--	GO:0009535,chloroplast thylakoid membrane; GO:0009654,photosystem II oxygen evolving complex; GO:0015979,photosynthesis	Photosystem II 10 kDa polypeptide PsbR
Cluster-21629.135791	8.89	13.82	6.98	147.95	155.68	149.73	517.01	529.29	552.38	K05909 laccase [EC:1.10.3.2] | (RefSeq) hypothetical protein (A)	hypothetical protein CUMW_122030 [Citrus unshiu]	RecName: Full=Laccase-4; EC=1.10.3.2; AltName: Full=Benzenediol:oxygen oxidoreductase 4; AltName: Full=Diphenol oxidase 4; AltName: Full=Protein IRREGULAR XYLEM 12; AltName: Full=Urishiol oxidase 4; Flags: Precursor;	SubName: Full=Uncharacterized protein {ECO:0000313|EMBL:GAY49826.1};	Multicopper oxidases	GO:0048046,apoplast; GO:0005507,copper ion binding; GO:0052716,hydroquinone:oxygen oxidoreductase activity; GO:0016491,oxidoreductase activity; GO:0016722,oxidoreductase activity, oxidizing metal ions; GO:0009809,lignin biosynthetic process; GO:0046274,lignin catabolic process; GO:0009834,plant-type secondary cell wall biogenesis	Multicopper oxidase
Cluster-21629.140298	1251.8	1204.2	1107.14	30.92	30.15	27.8	191.16	234.19	226.94	K01602 ribulose-bisphosphate carboxylase small chain [EC:4.1.1.39] | (RefSeq) ribulose bisphosphate carboxylase small chain, chloroplastic-like isoform X1 (A)	ribulose bisphosphate carboxylase small chain, chloroplastic-like isoform X1 [Carica papaya]	RecName: Full=Ribulose bisphosphate carboxylase small chain, chloroplastic; Short=RuBisCO small subunit; EC=4.1.1.39; Flags: Precursor;	RecName: Full=Ribulose bisphosphate carboxylase small chain {ECO:0000256|RuleBase:RU003627}; EC=4.1.1.39 {ECO:0000256|RuleBase:RU003627};	--	GO:0009507,chloroplast; GO:0004497,monooxygenase activity; GO:0016984,ribulose-bisphosphate carboxylase activity; GO:0009853,photorespiration; GO:0019253,reductive pentose-phosphate cycle	Ribulose-1,5-bisphosphate carboxylase small subunit
Cluster-21629.139252	219.18	259.73	193.34	7.27	9.31	6.94	2090.13	1926.79	2007.33	--	stress-related protein [Citrus sinensis]	RecName: Full=Major allergen Pru av 1; AltName: Full=Allergen Pru a 1; AltName: Allergen=Pru av 1;	SubName: Full=Stress-related protein {ECO:0000313|EMBL:ABK06393.1};	--	GO:0006952,defense response; GO:0009607,response to biotic stimulus	Pathogenesis-related protein Bet v I family
Cluster-21629.115674	756.2	710.99	666.06	234.16	209.01	246.56	80.08	79.73	66.65	K08916 light-harvesting complex II chlorophyll a/b binding protein 5 | (RefSeq) hypothetical protein (A)	hypothetical protein CICLE_v10021452mg [Citrus clementina]	RecName: Full=Chlorophyll a-b binding protein CP26, chloroplastic; AltName: Full=LHCB5; AltName: Full=LHCIIc; AltName: Full=Light-harvesting complex II protein 5; Flags: Precursor;	RecName: Full=Chlorophyll a-b binding protein, chloroplastic {ECO:0000256|RuleBase:RU363080};	--	GO:0009507,chloroplast; GO:0009941,chloroplast envelope; GO:0009534,chloroplast thylakoid; GO:0009535,chloroplast thylakoid membrane; GO:0016021,integral component of membrane; GO:0016020,membrane; GO:0009522,photosystem I; GO:0009783,photosystem II antenna complex; GO:0010287,plastoglobule; GO:0009517,PSII associated light-harvesting complex II; GO:0009579,thylakoid; GO:0042651,thylakoid membran…	Chlorophyll A-B binding protein
Cluster-21629.133928	774.56	793.87	694.61	302.42	291.15	325.59	77.69	105.49	105.26	--	--	--	--	--	--	--
Cluster-21629.169398	170.53	173.01	157.51	2272.3	2373.41	2419.72	36.92	35.46	36.7	K00901 diacylglycerol kinase (ATP) [EC:2.7.1.107] | (RefSeq) diacylglycerol kinase 1 (A)	PREDICTED: diacylglycerol kinase 1 [Citrus sinensis]	RecName: Full=Diacylglycerol kinase 1; Short=AtDGK1; Short=DAG kinase 1; EC=2.7.1.107; AltName: Full=Diglyceride kinase 1; Short=DGK 1;	RecName: Full=Diacylglycerol kinase {ECO:0000256|RuleBase:RU361128}; Short=DAG kinase {ECO:0000256|RuleBase:RU361128}; EC=2.7.1.107 {ECO:0000256|RuleBase:RU361128};	Diacylglycerol kinase	GO:0016021,integral component of membrane; GO:0005622,intracellular; GO:0005524,ATP binding; GO:0005509,calcium ion binding; GO:0003951,NAD+ kinase activity; GO:0006952,defense response; GO:0035556,intracellular signal transduction; GO:0007205,protein kinase C-activating G protein-coupled receptor signaling pathway	C1 domain
Cluster-21629.143757	5.48	5.13	2.73	854.57	985.09	957.64	406	414.12	408.9	K20617 cytochrome P450 family 71 subfamily A | (RefSeq) hypothetical protein (A)	PREDICTED: cytochrome P450 71A1-like [Citrus sinensis]	RecName: Full=Cytochrome P450 71A1; EC=1.14.-.-; AltName: Full=ARP-2; AltName: Full=CYPLXXIA1;	SubName: Full=Uncharacterized protein {ECO:0000313|EMBL:GAY44001.1};	Cytochrome P450 CYP2 subfamily	GO:0005789,endoplasmic reticulum membrane; GO:0016021,integral component of membrane; GO:0031090,organelle membrane; GO:0020037,heme binding; GO:0005506,iron ion binding; GO:0004497,monooxygenase activity; GO:0016705,oxidoreductase activity, acting on paired donors, with incorporation or reduction of molecular oxygen; GO:0009835,fruit ripening	Cytochrome P450
Cluster-21629.173996	30.45	38.71	31.81	347.62	398.18	385.7	154.89	180.69	190.61	--	hypothetical protein CICLE_v10003658mg [Citrus clementina]	RecName: Full=Patatin-like protein 2; Short=AtPLP2; EC=3.1.1.-; AltName: Full=Patatin-related phospholipase A IIalpha; Short=pPLAIIa; AltName: Full=Phospholipase A IIA; Short=AtPLAIIA;	RecName: Full=Patatin {ECO:0000256|RuleBase:RU361262}; EC=3.1.1.- {ECO:0000256|RuleBase:RU361262};	Ca2+-independent phospholipase A2	GO:0005737,cytoplasm; GO:0016020,membrane; GO:0047372,acylglycerol lipase activity; GO:0016298,lipase activity; GO:0004620,phospholipase activity; GO:0071456,cellular response to hypoxia; GO:0051607,defense response to virus; GO:0016042,lipid catabolic process; GO:0006629,lipid metabolic process; GO:0031408,oxylipin biosynthetic process; GO:0009626,plant-type hypersensitive response; GO:0046686,r…	--
Cluster-21629.137062	5.9	6.64	5.89	223.46	226.25	243.61	131.06	132.42	150.88	K01176 alpha-amylase [EC:3.2.1.1] | (RefSeq) hypothetical protein (A)	hypothetical protein CISIN_1g014447mg [Citrus sinensis]	RecName: Full=Alpha-amylase; EC=3.2.1.1 {ECO:0000250|UniProtKB:P00693}; AltName: Full=1,4-alpha-D-glucan glucanohydrolase; Flags: Precursor;	RecName: Full=Alpha-amylase {ECO:0000256|RuleBase:RU361134}; EC=3.2.1.1 {ECO:0000256|RuleBase:RU361134};	Alpha-amylase	GO:0004556,alpha-amylase activity; GO:0103025,alpha-amylase activity (releasing maltohexaose); GO:0005509,calcium ion binding; GO:0005975,carbohydrate metabolic process	Glycosyl hydrolase family 70
Cluster-21629.109175	398.01	392.53	389.66	1536.45	1436.29	1544.38	11.35	13.02	23.13	K10257 acyl-lipid omega-3 desaturase [EC:1.14.19.25 1.14.19.35 1.14.19.36] | (RefSeq) hypothetical protein (A)	hypothetical protein CICLE_v10028941mg [Citrus clementina]	RecName: Full=Acyl-lipid omega-3 desaturase (cytochrome b5), endoplasmic reticulum {ECO:0000303|PubMed:1455229}; EC=1.14.19.25 {ECO:0000269|PubMed:1455229}; AltName: Full=Omega-3 fatty acid desaturase 3, endoplasmic reticulum {ECO:0000303|PubMed:1455229};	SubName: Full=Uncharacterized protein {ECO:0000313|EMBL:ESR38321.1};	--	GO:0005789,endoplasmic reticulum membrane; GO:0016021,integral component of membrane; GO:0016717,oxidoreductase activity, acting on paired donors, with oxidation of a pair of donors resulting in the reduction of molecular oxygen to two molecules of water; GO:0006636,unsaturated fatty acid biosynthetic process	Fatty acid desaturase
Cluster-21629.116791	3.21	4.54	4.16	36.79	29.72	34.77	233.62	203.05	227.87	K22395 cinnamyl-alcohol dehydrogenase [EC:1.1.1.195] | (RefSeq) tetrahydrocannabinolic acid synthase-like isoform X1 (A)	hypothetical protein CUMW_008480 [Citrus unshiu]	RecName: Full=Cannabidiolic acid synthase-like 1; Flags: Precursor;	SubName: Full=Uncharacterized protein {ECO:0000313|EMBL:GAY33873.1};	--	GO:0005576,extracellular region; GO:0050660,flavin adenine dinucleotide binding; GO:0016614,oxidoreductase activity, acting on CH-OH group of donors	FAD binding domain
Cluster-21629.140477	279.17	305.54	288.83	762	803.38	833.99	40.7	44.2	48.28	K13993 HSP20 family protein | (RefSeq) uncharacterized LOC100500666 (A)	alpha-crystallin domain-containing protein [Glycine max]	RecName: Full=17.9 kDa class II heat shock protein;	SubName: Full=17.9 kDa class II heat shock protein {ECO:0000313|EMBL:KHN04255.1};	Molecular chaperone (small heat-shock protein Hsp26/Hsp42)	GO:0005737,cytoplasm	BON domain
Cluster-21629.138880	10.21	12.71	14.9	777.51	822.09	822.29	140.47	141.39	134.79	K07408 cytochrome P450 family 1 subfamily A polypeptide 1 [EC:1.14.14.1] | (RefSeq) cytochrome P450 71A26 (A)	hypothetical protein CICLE_v10019801mg [Citrus clementina]	RecName: Full=Cytochrome P450 71A8; EC=1.14.-.-;	SubName: Full=Uncharacterized protein {ECO:0000313|EMBL:ESR56320.1};	Cytochrome P450 CYP2 subfamily	GO:0016021,integral component of membrane; GO:0020037,heme binding; GO:0005506,iron ion binding; GO:0004497,monooxygenase activity; GO:0016705,oxidoreductase activity, acting on paired donors, with incorporation or reduction of molecular oxygen	Cytochrome P450
Cluster-21629.147684	20.62	21.69	23.96	58.43	57.64	58.32	198.33	239.79	232.04	K01569 oxalate decarboxylase [EC:4.1.1.2] | (RefSeq) hypothetical protein (A)	hypothetical protein CICLE_v100015472mg, partial [Citrus clementina]	RecName: Full=Glutelin type-A 2; AltName: Full=Glutelin type II; Contains: RecName: Full=Glutelin type-A 2 acidic chain; Contains: RecName: Full=Glutelin type-A 2 basic chain; Flags: Precursor;	SubName: Full=Uncharacterized protein {ECO:0000313|EMBL:ESR45103.1}; Flags: Fragment;	--	GO:0045735,nutrient reservoir activity	Cupin
Cluster-21629.115550	2355.78	2289.93	2216.44	455.68	483.46	479.58	94.89	139.1	134.13	K10257 acyl-lipid omega-3 desaturase [EC:1.14.19.25 1.14.19.35 1.14.19.36] | (RefSeq) hypothetical protein (A)	hypothetical protein CICLE_v10028941mg [Citrus clementina]	RecName: Full=Omega-3 fatty acid desaturase, chloroplastic; EC=1.14.19.-; Flags: Precursor; Fragment;	SubName: Full=Uncharacterized protein {ECO:0000313|EMBL:ESR38321.1};	--	GO:0031969,chloroplast membrane; GO:0016717,oxidoreductase activity, acting on paired donors, with oxidation of a pair of donors resulting in the reduction of molecular oxygen to two molecules of water; GO:0006636,unsaturated fatty acid biosynthetic process	Fatty acid desaturase
Cluster-21629.141833	3.14	3.36	4.7	2259.51	2322.27	2447.38	120.56	131.93	128.79	K05909 laccase [EC:1.10.3.2] | (RefSeq) hypothetical protein (A)	hypothetical protein CUMW_122070 [Citrus unshiu]	RecName: Full=Laccase-7; EC=1.10.3.2; AltName: Full=Benzenediol:oxygen oxidoreductase 7; AltName: Full=Diphenol oxidase 7; AltName: Full=Urishiol oxidase 7; Flags: Precursor;	SubName: Full=Uncharacterized protein {ECO:0000313|EMBL:GAY49830.1};	Multicopper oxidases	GO:0048046,apoplast; GO:0005507,copper ion binding; GO:0052716,hydroquinone:oxygen oxidoreductase activity; GO:0016722,oxidoreductase activity, oxidizing metal ions; GO:0046274,lignin catabolic process	Multicopper oxidase
Cluster-21629.170322	15.18	6.94	12.27	132	166.68	132.78	487.48	497.54	561.59	K05909 laccase [EC:1.10.3.2] | (RefSeq) hypothetical protein (A)	hypothetical protein CICLE_v10011384mg [Citrus clementina]	RecName: Full=Laccase-7; EC=1.10.3.2; AltName: Full=Benzenediol:oxygen oxidoreductase 7; AltName: Full=Diphenol oxidase 7; AltName: Full=Urishiol oxidase 7; Flags: Precursor;	RecName: Full=Laccase {ECO:0000256|RuleBase:RU361119}; EC=1.10.3.2 {ECO:0000256|RuleBase:RU361119}; AltName: Full=Benzenediol:oxygen oxidoreductase {ECO:0000256|RuleBase:RU361119}; AltName: Full=Diphenol oxidase {ECO:0000256|RuleBase:RU361119}; AltName: Full=Urishiol oxidase {ECO:0000256|RuleBase:RU361119};	Multicopper oxidases	GO:0048046,apoplast; GO:0005507,copper ion binding; GO:0052716,hydroquinone:oxygen oxidoreductase activity; GO:0016722,oxidoreductase activity, oxidizing metal ions; GO:0046274,lignin catabolic process	Multicopper oxidase
Cluster-21629.105946	279.11	298.45	306.17	138.64	127.41	147.76	23.88	25.47	27.5	K23450 sarcoplasmic reticulum histidine-rich calcium-binding protein | (RefSeq) low-temperature-induced 65 kDa protein-like (A)	hypothetical protein CICLE_v10004574mg [Citrus clementina]	RecName: Full=Low-temperature-induced 65 kDa protein; AltName: Full=Desiccation-responsive protein 29B;	SubName: Full=Uncharacterized protein {ECO:0000313|EMBL:ESR35156.1};	--	GO:0009738,abscisic acid-activated signaling pathway; GO:0010150,leaf senescence; GO:0009737,response to abscisic acid; GO:0009409,response to cold; GO:0009651,response to salt stress; GO:0009414,response to water deprivation	--
Cluster-21629.117167	1210.32	1142.07	1164.57	442.31	470.16	454.01	136.42	145.24	151.6	K13993 HSP20 family protein | (RefSeq) hypothetical protein (A)	hypothetical protein CICLE_v10029428mg [Citrus clementina]	RecName: Full=18.2 kDa class I heat shock protein;	SubName: Full=Uncharacterized protein {ECO:0000313|EMBL:GAY37960.1};	Molecular chaperone (small heat-shock protein Hsp26/Hsp42)	GO:0005737,cytoplasm	GvpH
Cluster-21629.204942	18.26	16.5	14.51	699.69	739.01	685.66	247.25	200.71	201.88	K03327 multidrug resistance protein, MATE family | (RefSeq) hypothetical protein (A)	hypothetical protein CICLE_v10014968mg [Citrus clementina]	RecName: Full=Protein DETOXIFICATION 40 {ECO:0000303|PubMed:11739388}; Short=AtDTX40 {ECO:0000303|PubMed:11739388}; AltName: Full=Multidrug and toxic compound extrusion protein 40 {ECO:0000305}; Short=MATE protein 40 {ECO:0000305};	SubName: Full=Uncharacterized protein {ECO:0000313|EMBL:GAY35166.1};	Uncharacterized membrane protein, predicted efflux pump	GO:0016021,integral component of membrane; GO:0005774,vacuolar membrane; GO:0005773,vacuole; GO:0015297,antiporter activity; GO:0015238,drug transmembrane transporter activity; GO:0006855,drug transmembrane transport	MatE
Cluster-21629.142502	12.53	17.28	14.97	490.16	455.61	477.66	147.8	120.58	122.65	K15920 xylan 1,4-beta-xylosidase [EC:3.2.1.37] | (RefSeq) beta-D-xylosidase 1-like (A)	PREDICTED: beta-D-xylosidase 1 isoform X1 [Citrus sinensis]	RecName: Full=Beta-D-xylosidase 1; Short=AtBXL1; EC=3.2.1.-; AltName: Full=Alpha-L-arabinofuranosidase; EC=3.2.1.55; Flags: Precursor;	SubName: Full=Uncharacterized protein {ECO:0000313|EMBL:ESR32667.1};	--	GO:0048046,apoplast; GO:0009505,plant-type cell wall; GO:0005578,NA; GO:0046556,alpha-L-arabinofuranosidase activity; GO:0005975,carbohydrate metabolic process; GO:0010214,seed coat development	--
Cluster-21629.139074	166.38	185.28	163.04	38.81	38.13	39.92	677.06	690.32	705.51	--	hypothetical protein CICLE_v10012678mg [Citrus clementina]	RecName: Full=NDR1/HIN1-like protein 10 {ECO:0000303|PubMed:14666423}; Short=AtNHL10 {ECO:0000305}; AltName: Full=Protein YELLOW-LEAF-SPECIFIC GENE 9 {ECO:0000303|PubMed:11230571};	SubName: Full=Uncharacterized protein {ECO:0000313|EMBL:ESR43321.1};	--	GO:0046658,anchored component of plasma membrane; GO:0009507,chloroplast; GO:0016021,integral component of membrane; GO:0009506,plasmodesma; GO:0004871,NA; GO:0051607,defense response to virus; GO:0010150,leaf senescence; GO:0051707,response to other organism	Late embryogenesis abundant protein
Cluster-21629.136670	45.58	55.5	45.14	1538.18	1579.7	1691.36	220.15	203.92	224.85	K00487 trans-cinnamate 4-monooxygenase [EC:1.14.13.11] | (RefSeq) trans-cinnamate 4-monooxygenase (A)	trans-cinnamate 4-monooxygenase [Jatropha curcas]	RecName: Full=Trans-cinnamate 4-monooxygenase; EC=1.14.13.11; AltName: Full=Cinnamic acid 4-hydroxylase; Short=C4H; Short=CA4H; AltName: Full=Cytochrome P450 73; AltName: Full=Cytochrome P450C4H;	SubName: Full=Uncharacterized protein {ECO:0000313|EMBL:KDP45711.1};	Cytochrome P450 CYP2 subfamily	GO:0020037,heme binding; GO:0005506,iron ion binding; GO:0016710,trans-cinnamate 4-monooxygenase activity	C-terminal AAA-associated domain
Cluster-21629.136884	655.92	624.55	603.23	920.33	805.02	1040.16	1970.42	2443.1	2389.04	K03781 catalase [EC:1.11.1.6] | (RefSeq) catalase-like (A)	catalase, partial [Prunus armeniaca]	RecName: Full=Catalase isozyme 3; EC=1.11.1.6;	SubName: Full=Catalase {ECO:0000313|EMBL:AAY34915.1}; Flags: Fragment;	Catalase	GO:0005777,peroxisome; GO:0004096,catalase activity; GO:0020037,heme binding; GO:0046872,metal ion binding; GO:0042744,hydrogen peroxide catabolic process; GO:0006979,response to oxidative stress	Catalase-related immune-responsive
Cluster-21629.71172	216.81	244.59	196.25	662.55	627.56	604.69	4.55	8.58	9.81	--	--	--	--	--	--	--
Cluster-21629.132478	20.28	18.35	18.76	325.75	285.98	326.83	135.97	147.71	130.67	K20617 cytochrome P450 family 71 subfamily A | (RefSeq) cytochrome P450 71A1-like (A)	PREDICTED: cytochrome P450 71A1-like [Citrus sinensis]	RecName: Full=Cytochrome P450 71A9; EC=1.14.-.-; AltName: Full=Cytochrome P450 CP1;	SubName: Full=Uncharacterized protein {ECO:0000313|EMBL:GAY44001.1};	Cytochrome P450 CYP2 subfamily	GO:0016021,integral component of membrane; GO:0016020,membrane; GO:0020037,heme binding; GO:0005506,iron ion binding; GO:0016709,oxidoreductase activity, acting on paired donors, with incorporation or reduction of molecular oxygen, NAD(P)H as one donor, and incorporation of one atom of oxygen; GO:0044550,secondary metabolite biosynthetic process	Cytochrome P450
Cluster-21629.134457	3.1	5.49	4.86	36.17	40.38	44.26	120.53	141.15	143.79	K14975 codeine 3-O-demethylase [EC:1.14.11.32] | (RefSeq) codeine O-demethylase (A)	hypothetical protein CICLE_v10033449mg [Citrus clementina]	RecName: Full=Codeine O-demethylase; EC=1.14.11.32;	SubName: Full=Uncharacterized protein {ECO:0000313|EMBL:ESR48885.1};	Iron/ascorbate family oxidoreductases	GO:0102805,codeine O-demethylase activity; GO:0046872,metal ion binding; GO:0008168,methyltransferase activity; GO:0102803,thebane O-demethylase activity; GO:0009820,alkaloid metabolic process	2OG-Fe(II) oxygenase superfamily
Cluster-21629.105945	103.12	105.55	91.97	228.29	195.35	203.32	13.15	14.02	12.54	K00512 steroid 17alpha-monooxygenase / 17alpha-hydroxyprogesterone deacetylase [EC:1.14.14.19 1.14.14.32] | (RefSeq) 7-ethoxycoumarin O-deethylase-like (A)	hypothetical protein CICLE_v10000860mg [Citrus clementina]	RecName: Full=Flavonoid 3'-monooxygenase; EC=1.14.13.21; AltName: Full=Cytochrome P450 75B1; AltName: Full=Flavonoid 3'-hydroxylase; Short=AtF3'H; AltName: Full=Protein TRANSPARENT TESTA 7;	SubName: Full=Uncharacterized protein {ECO:0000313|EMBL:ESR45007.1};	Cytochrome P450 CYP2 subfamily	GO:0005789,endoplasmic reticulum membrane; GO:0016021,integral component of membrane; GO:0016020,membrane; GO:0016711,flavonoid 3'-monooxygenase activity; GO:0020037,heme binding; GO:0005506,iron ion binding; GO:0009813,flavonoid biosynthetic process; GO:0009733,response to auxin; GO:0044550,secondary metabolite biosynthetic process	Cytochrome P450
Cluster-21629.134139	6.27	4.56	11.12	79.47	102.19	84.86	291.53	291.04	324.19	K01183 chitinase [EC:3.2.1.14] | (RefSeq) hypothetical protein (A)	hypothetical protein CUMW_287080, partial [Citrus unshiu]	RecName: Full=Acidic endochitinase; EC=3.2.1.14; Flags: Precursor;	SubName: Full=Uncharacterized protein {ECO:0000313|EMBL:GAY31701.1}; Flags: Fragment;	Chitinase	GO:0004568,chitinase activity; GO:0006032,chitin catabolic process; GO:0000272,polysaccharide catabolic process	Glycosyl hydrolases family 18
Cluster-21629.117380	180.58	179.26	180.35	510.05	411.25	534	21.26	25.1	25.76	K01696 tryptophan synthase beta chain [EC:4.2.1.20] | (RefSeq) hypothetical protein (A)	hypothetical protein CICLE_v10015207mg [Citrus clementina]	RecName: Full=Tryptophan synthase beta chain 2, chloroplastic; EC=4.2.1.20; Flags: Precursor;	RecName: Full=Tryptophan synthase {ECO:0000256|RuleBase:RU003663}; EC=4.2.1.20 {ECO:0000256|RuleBase:RU003663};	Tryptophan synthase beta chain	GO:0009507,chloroplast; GO:0004834,tryptophan synthase activity	Pyridoxal-phosphate dependent enzyme
Cluster-21629.142070	96.49	91.67	66.51	1724.97	1416.63	1715.15	5054.17	7972.88	8759.5	--	hypothetical protein CICLE_v10029536mg [Citrus clementina]	RecName: Full=Wound-induced protein WIN1; Flags: Precursor;	SubName: Full=Uncharacterized protein {ECO:0000313|EMBL:ESR37252.1};	Predicted chitinase	GO:0008061,chitin binding; GO:0042742,defense response to bacterium; GO:0050832,defense response to fungus	Barwin family
Cluster-21629.135672	100.63	106.02	81.16	342.89	420.26	365.71	847.63	862.79	856.88	K00799 glutathione S-transferase [EC:2.5.1.18] | (RefSeq) glutathione S-transferase U7-like (A)	hypothetical protein CISIN_1g038634mg [Citrus sinensis]	RecName: Full=Probable glutathione S-transferase; EC=2.5.1.18; AltName: Full=G2-4; AltName: Full=Heat shock protein 26A;	SubName: Full=Uncharacterized protein {ECO:0000313|EMBL:KDO66688.1};	Glutathione S-transferase	GO:0005737,cytoplasm; GO:0004364,glutathione transferase activity; GO:0006749,glutathione metabolic process; GO:0009737,response to abscisic acid; GO:0009733,response to auxin; GO:0009735,response to cytokinin; GO:0009739,response to gibberellin; GO:0009408,response to heat; GO:0010038,response to metal ion; GO:0009407,toxin catabolic process	Glutathione S-transferase, C-terminal domain
Cluster-21629.133575	260.87	267.76	264.21	740.29	844.33	756.67	18.68	28.18	27.91	--	hypothetical protein CICLE_v10023107mg [Citrus clementina]	--	SubName: Full=Uncharacterized protein {ECO:0000313|EMBL:ESR55621.1};	--	--	--
Cluster-21629.141553	280.06	270.93	249.87	72.24	78.21	70.06	34.74	39.29	33.12	K01602 ribulose-bisphosphate carboxylase small chain [EC:4.1.1.39] | (RefSeq) ribulose bisphosphate carboxylase small chain, chloroplastic-like isoform X1 (A)	ribulose bisphosphate carboxylase small chain, chloroplastic-like isoform X1 [Carica papaya]	RecName: Full=Ribulose bisphosphate carboxylase small chain, chloroplastic; Short=RuBisCO small subunit; EC=4.1.1.39; Flags: Precursor;	RecName: Full=Ribulose bisphosphate carboxylase small chain {ECO:0000256|RuleBase:RU003627}; EC=4.1.1.39 {ECO:0000256|RuleBase:RU003627};	--	GO:0009507,chloroplast; GO:0004497,monooxygenase activity; GO:0016984,ribulose-bisphosphate carboxylase activity; GO:0009853,photorespiration; GO:0019253,reductive pentose-phosphate cycle	Ribulose-1,5-bisphosphate carboxylase small subunit
Cluster-21629.116918	4.98	4.59	6.93	26.76	25.24	22.3	180.02	176.08	164.07	K20547 basic endochitinase B [EC:3.2.1.14] | (RefSeq) endochitinase (A)	class I chitinase, putative [Ricinus communis]	RecName: Full=Endochitinase; EC=3.2.1.14; Flags: Precursor;	SubName: Full=Class I chitinase, putative {ECO:0000313|EMBL:EEF40676.1}; EC=3.2.1.14 {ECO:0000313|EMBL:EEF40676.1};	Predicted chitinase	GO:0008061,chitin binding; GO:0004568,chitinase activity; GO:0016998,cell wall macromolecule catabolic process; GO:0006032,chitin catabolic process; GO:0006952,defense response; GO:0000272,polysaccharide catabolic process	Chitinase class I
Cluster-21629.129466	37.9	45.48	39.42	5.66	6.32	5.59	256.81	270.17	252.55	K00128 aldehyde dehydrogenase (NAD+) [EC:1.2.1.3] | (RefSeq) hypothetical protein (A)	hypothetical protein CISIN_1g009035mg [Citrus sinensis]	RecName: Full=Aldehyde dehydrogenase family 2 member B7, mitochondrial; Short=ALDH2b; EC=1.2.1.3; Flags: Precursor;	SubName: Full=Uncharacterized protein {ECO:0000313|EMBL:KDO82494.1};	Aldehyde dehydrogenase	GO:0005759,mitochondrial matrix; GO:0004029,aldehyde dehydrogenase (NAD) activity	Aldehyde dehydrogenase family
Cluster-21629.141716	2.78	1.39	3.48	642.81	613.67	694.53	103.27	110.2	102.02	K13065 shikimate O-hydroxycinnamoyltransferase [EC:2.3.1.133] | (RefSeq) shikimate O-hydroxycinnamoyltransferase-like (A)	PREDICTED: shikimate O-hydroxycinnamoyltransferase-like [Citrus sinensis]	RecName: Full=Shikimate O-hydroxycinnamoyltransferase; EC=2.3.1.133; AltName: Full=Hydroxycinnamoyl transferase; AltName: Full=Hydroxycinnamoyl-Coenzyme A shikimate/quinate hydroxycinnamoyltransferase;	SubName: Full=Uncharacterized protein {ECO:0000313|EMBL:GAY48500.1};	--	GO:0047172,shikimate O-hydroxycinnamoyltransferase activity	Transferase family
Cluster-21629.138526	4.43	4.1	2.28	76.94	96.7	88.42	242.66	246.12	290.65	K22395 cinnamyl-alcohol dehydrogenase [EC:1.1.1.195] | (RefSeq) berberine bridge enzyme-like 15 (A)	hypothetical protein CICLE_v10014815mg [Citrus clementina]	RecName: Full=Cannabidiolic acid synthase; EC=1.21.3.8; AltName: Full=CBDA synthase; Flags: Precursor;	SubName: Full=Uncharacterized protein {ECO:0000313|EMBL:ESR62092.1};	--	GO:0048046,apoplast; GO:0102779,cannabidiolate synthase activity; GO:0050660,flavin adenine dinucleotide binding; GO:0016614,oxidoreductase activity, acting on CH-OH group of donors	Berberine and berberine like
Cluster-21629.129202	1733.21	1645.51	1733.49	620.42	620.43	666.86	231.03	228.05	229.43	K03146 thiamine thiazole synthase | (RefSeq) thiamine thiazole synthase 2, chloroplastic (A)	PREDICTED: thiamine thiazole synthase 2, chloroplastic [Citrus sinensis]	RecName: Full=Thiamine thiazole synthase 2, chloroplastic {ECO:0000255|HAMAP-Rule:MF_03158}; AltName: Full=Thiazole biosynthetic enzyme 2 {ECO:0000255|HAMAP-Rule:MF_03158}; Flags: Precursor;	RecName: Full=Thiamine thiazole synthase, chloroplastic {ECO:0000256|HAMAP-Rule:MF_03158}; AltName: Full=Thiazole biosynthetic enzyme {ECO:0000256|HAMAP-Rule:MF_03158};	Protein involved in thiamine biosynthesis and DNA damage tolerance	GO:0009507,chloroplast; GO:0005829,cytosol; GO:0005506,iron ion binding; GO:0006950,response to stress; GO:0009228,thiamine biosynthetic process; GO:0052837,thiazole biosynthetic process	Thi4 family
Cluster-21629.135831	1443.63	1475.05	1434.16	493.29	420.18	545.63	3580.57	3407.09	3685.13	K00789 S-adenosylmethionine synthetase [EC:2.5.1.6] | (RefSeq) hypothetical protein (A)	S-adenosylmethionine synthase 1 [Capsicum baccatum]	RecName: Full=S-adenosylmethionine synthase 1; Short=AdoMet synthase 1; EC=2.5.1.6 {ECO:0000269|PubMed:9037140}; AltName: Full=Methionine adenosyltransferase 1; Short=MAT 1;	RecName: Full=S-adenosylmethionine synthase {ECO:0000256|RuleBase:RU000541}; EC=2.5.1.6 {ECO:0000256|RuleBase:RU000541};	S-adenosylmethionine synthetase	GO:0005737,cytoplasm; GO:0005524,ATP binding; GO:0046872,metal ion binding; GO:0004478,methionine adenosyltransferase activity; GO:0006730,one-carbon metabolic process; GO:0006556,S-adenosylmethionine biosynthetic process	S-adenosylmethionine synthetase, N-terminal domain
Cluster-21629.133189	70.16	35.5	49.23	1860.58	2320.36	2037.01	4131.47	6628.53	6979.19	--	hypothetical protein CICLE_v10029328mg [Citrus clementina]	RecName: Full=Wound-induced protein WIN1; Flags: Precursor;	SubName: Full=Uncharacterized protein {ECO:0000313|EMBL:ESR37255.1};	Predicted chitinase	GO:0008061,chitin binding; GO:0042742,defense response to bacterium; GO:0050832,defense response to fungus	Barwin family
Cluster-21629.129972	8.48	2.5	5.19	71.9	77.86	75.45	224.03	215.88	213.19	K20617 cytochrome P450 family 71 subfamily A | (RefSeq) cytochrome P450 71A1-like (A)	PREDICTED: cytochrome P450 71A1-like [Citrus sinensis]	RecName: Full=Cytochrome P450 71A1; EC=1.14.-.-; AltName: Full=ARP-2; AltName: Full=CYPLXXIA1;	SubName: Full=Uncharacterized protein {ECO:0000313|EMBL:GAY44001.1};	Cytochrome P450 CYP2 subfamily	GO:0005789,endoplasmic reticulum membrane; GO:0016021,integral component of membrane; GO:0031090,organelle membrane; GO:0020037,heme binding; GO:0005506,iron ion binding; GO:0004497,monooxygenase activity; GO:0016705,oxidoreductase activity, acting on paired donors, with incorporation or reduction of molecular oxygen; GO:0009835,fruit ripening	Cytochrome P450
Cluster-21629.131858	169.4	160.34	175.56	1384.1	1120.31	1282.66	26.18	28.45	30.14	K02115 F-type H+-transporting ATPase subunit gamma | (RefSeq) ATP synthase gamma chain, chloroplastic (A)	PREDICTED: ATP synthase gamma chain, chloroplastic [Citrus sinensis]	RecName: Full=ATP synthase gamma chain, chloroplastic; AltName: Full=F-ATPase gamma subunit; Flags: Precursor;	SubName: Full=Uncharacterized protein {ECO:0000313|EMBL:KDO78231.1};	F0F1-type ATP synthase, gamma subunit	GO:0009535,chloroplast thylakoid membrane; GO:0045261,proton-transporting ATP synthase complex, catalytic core F(1); GO:0046933,proton-transporting ATP synthase activity, rotational mechanism; GO:0015986,ATP synthesis coupled proton transport	ATP synthase
Cluster-21629.129620	4908.11	4732.5	4765.98	194	178.93	198.24	793.3	1065.51	1062.34	--	--	--	--	--	--	--
Cluster-21629.130136	80.49	90.3	85.16	29.62	35.36	25.64	295.59	319.02	324.6	K17285 selenium-binding protein 1 | (RefSeq) hypothetical protein (A)	hypothetical protein CUMW_150160 [Citrus unshiu]	RecName: Full=Selenium-binding protein 2; AltName: Full=Protein EMBRYO SAC DEVELOPMENT ARREST 38;	SubName: Full=Uncharacterized protein {ECO:0000313|EMBL:GAY53581.1};	Selenium-binding protein	GO:0008430,selenium binding; GO:0010197,polar nucleus fusion	56kDa selenium binding protein (SBP56)
Cluster-21629.137291	85.45	96.62	79.97	37.22	34.99	40.07	491.39	492.4	515.46	K00430 peroxidase [EC:1.11.1.7] | (RefSeq) peroxidase 3 (A)	hypothetical protein CUMW_054800 [Citrus unshiu]	RecName: Full=Peroxidase 27; Short=Atperox P27; EC=1.11.1.7; AltName: Full=ATP12a; AltName: Full=PRXR7; Flags: Precursor;	SubName: Full=Uncharacterized protein {ECO:0000313|EMBL:GAY40824.1};	--	GO:0005576,extracellular region; GO:0009505,plant-type cell wall; GO:0009506,plasmodesma; GO:0020037,heme binding; GO:0046872,metal ion binding; GO:0004601,peroxidase activity; GO:0042744,hydrogen peroxide catabolic process; GO:0009664,plant-type cell wall organization; GO:0006979,response to oxidative stress	Peroxidase
Cluster-21629.145418	10.71	10.12	7.67	3.58	4.23	6.78	93.14	92.8	87.93	K01953 asparagine synthase (glutamine-hydrolysing) [EC:6.3.5.4] | (RefSeq) asparagine synthetase [glutamine-hydrolyzing] 1 (A)	hypothetical protein CISIN_1g016108mg [Citrus sinensis]	RecName: Full=Protein PMR5; AltName: Full=Powdery mildew resistance protein 5; AltName: Full=Protein trichome birefringence-like 44;	SubName: Full=Uncharacterized protein {ECO:0000313|EMBL:KDO66930.1};	--	GO:0005783,endoplasmic reticulum; GO:0005794,Golgi apparatus; GO:0016021,integral component of membrane; GO:0016413,O-acetyltransferase activity; GO:0071554,cell wall organization or biogenesis; GO:0006952,defense response; GO:0009620,response to fungus	GDSL/SGNH-like Acyl-Esterase family found in Pmr5 and Cas1p
Cluster-21629.115677	275.95	297.92	306.38	939.25	912.86	986.97	26.63	24.25	20.09	K08916 light-harvesting complex II chlorophyll a/b binding protein 5 | (RefSeq) chlorophyll a-b binding protein CP26, chloroplastic (A)	hypothetical protein CISIN_1g0225291mg [Citrus sinensis]	RecName: Full=Chlorophyll a-b binding protein CP26, chloroplastic; AltName: Full=LHCB5; AltName: Full=LHCIIc; AltName: Full=Light-harvesting complex II protein 5; Flags: Precursor;	RecName: Full=Chlorophyll a-b binding protein, chloroplastic {ECO:0000256|RuleBase:RU363080};	--	GO:0009507,chloroplast; GO:0009941,chloroplast envelope; GO:0009534,chloroplast thylakoid; GO:0009535,chloroplast thylakoid membrane; GO:0016021,integral component of membrane; GO:0016020,membrane; GO:0009522,photosystem I; GO:0009783,photosystem II antenna complex; GO:0010287,plastoglobule; GO:0009517,PSII associated light-harvesting complex II; GO:0009579,thylakoid; GO:0042651,thylakoid membran…	Chlorophyll A-B binding protein
Cluster-21629.137915	20.03	21.97	21.6	1887.79	1731.73	2102.42	173.65	182.44	194.17	--	PREDICTED: E3 ubiquitin-protein ligase PUB23 [Ricinus communis]	RecName: Full=E3 ubiquitin-protein ligase PUB22 {ECO:0000303|PubMed:11495788}; EC=2.3.2.27 {ECO:0000269|PubMed:18664614, ECO:0000269|PubMed:18771922, ECO:0000269|PubMed:23170036}; AltName: Full=Plant U-box protein 22 {ECO:0000303|PubMed:11495788}; AltName: Full=RING-type E3 ubiquitin transferase PUB22 {ECO:0000303|PubMed:11495788}; AltName: Full=U-box domain-containing protein 22 {ECO:0000303|Pub…	RecName: Full=RING-type E3 ubiquitin transferase {ECO:0000256|SAAS:SAAS00702733}; EC=2.3.2.27 {ECO:0000256|SAAS:SAAS00702733};	--	GO:0005829,cytosol; GO:0004842,ubiquitin-protein transferase activity; GO:0006952,defense response; GO:0051865,protein autoubiquitination; GO:0016567,protein ubiquitination; GO:0010200,response to chitin; GO:0009414,response to water deprivation	--
Cluster-21629.87564	4.84	3.78	4.78	57.67	57.64	58.9	130.8	111.11	117.93	K00430 peroxidase [EC:1.11.1.7] | (RefSeq) peroxidase N1-like (A)	hypothetical protein CISIN_1g020511mg [Citrus sinensis]	RecName: Full=Peroxidase N1; EC=1.11.1.7; AltName: Full=Peroxidase B2; AltName: Full=Peroxidase B3; Flags: Precursor;	RecName: Full=Peroxidase {ECO:0000256|RuleBase:RU362060, ECO:0000256|SAAS:SAAS00709852}; EC=1.11.1.7 {ECO:0000256|RuleBase:RU362060, ECO:0000256|SAAS:SAAS00709852};	--	GO:0005576,extracellular region; GO:0020037,heme binding; GO:0046872,metal ion binding; GO:0004601,peroxidase activity; GO:0042744,hydrogen peroxide catabolic process; GO:0006979,response to oxidative stress	Peroxidase
Cluster-21629.137170	4.3	5.99	6.7	276.2	308.66	295.81	120.57	117.72	127.71	--	--	--	--	--	--	--
Cluster-21629.150114	5.36	12.44	10.66	85.22	73	98.12	337.4	328.57	361.29	K13229 2,4-dihydroxy-1,4-benzoxazin-3-one-glucoside dioxygenase [EC:1.14.11.59] | (RefSeq) DIBOA-glucoside dioxygenase BX6 (A)	PREDICTED: 1-aminocyclopropane-1-carboxylate oxidase homolog 1-like isoform X4 [Citrus sinensis]	RecName: Full=1-aminocyclopropane-1-carboxylate oxidase homolog 6; EC=1.14.-.-;	SubName: Full=Uncharacterized protein {ECO:0000313|EMBL:ESR33425.1};	Iron/ascorbate family oxidoreductases	GO:0046872,metal ion binding; GO:0016491,oxidoreductase activity	2OG-Fe(II) oxygenase superfamily
Cluster-21629.137584	38.28	32.79	31.42	705.85	615.35	699.86	158.4	143.73	166.53	K10775 phenylalanine ammonia-lyase [EC:4.3.1.24] | (RefSeq) hypothetical protein (A)	hypothetical protein CICLE_v10030821mg [Citrus clementina]	RecName: Full=Phenylalanine ammonia-lyase; EC=4.3.1.24;	SubName: Full=Uncharacterized protein {ECO:0000313|EMBL:GAY57377.1};	Phenylalanine and histidine ammonia-lyase	GO:0005737,cytoplasm; GO:0045548,phenylalanine ammonia-lyase activity; GO:0009800,cinnamic acid biosynthetic process; GO:0006559,L-phenylalanine catabolic process	Aromatic amino acid lyase
Cluster-21629.138926	38.79	37.85	37.43	387.12	394.76	386.45	139.18	137.46	133.47	K09874 aquaporin NIP | (RefSeq) aquaporin NIP1-2 (A)	PREDICTED: aquaporin NIP1-2 [Citrus sinensis]	RecName: Full=Aquaporin NIP1-2; AltName: Full=NOD26-like intrinsic protein 1-2; Short=AtNIP1;2; AltName: Full=Nodulin-26-like major intrinsic protein 2; Short=NodLikeMip2; Short=Protein NLM2;	SubName: Full=Uncharacterized protein {ECO:0000313|EMBL:GAY34824.1};	Aquaporin (major intrinsic protein family)	GO:0005887,integral component of plasma membrane; GO:0005886,plasma membrane; GO:0015105,arsenite transmembrane transporter activity; GO:0015250,water channel activity; GO:0015700,arsenite transport; GO:0080170,hydrogen peroxide transmembrane transport; GO:0046685,response to arsenic-containing substance	Major intrinsic protein
Cluster-21629.54368	106.13	108.04	107.95	450.96	443.61	466.71	6.83	9.74	7.07	K01662 1-deoxy-D-xylulose-5-phosphate synthase [EC:2.2.1.7] | (RefSeq) hypothetical protein (A)	hypothetical protein CISIN_1g003948mg [Citrus sinensis]	RecName: Full=Probable 1-deoxy-D-xylulose-5-phosphate synthase 2, chloroplastic; Short=1-deoxyxylulose-5-phosphate synthase; Short=DXP synthase; Short=DXPS; EC=2.2.1.7; Flags: Precursor;	SubName: Full=Uncharacterized protein {ECO:0000313|EMBL:KDO60529.1};	Transketolase	GO:0009507,chloroplast; GO:0008661,1-deoxy-D-xylulose-5-phosphate synthase activity; GO:0046872,metal ion binding; GO:0052865,1-deoxy-D-xylulose 5-phosphate biosynthetic process; GO:0016114,terpenoid biosynthetic process; GO:0009228,thiamine biosynthetic process	Acetohydroxy acid isomeroreductase, NADPH-binding domain
Cluster-21629.136339	116.68	126.93	120.49	392.51	425.67	435.83	993.48	988.29	1007.52	K10775 phenylalanine ammonia-lyase [EC:4.3.1.24] | (RefSeq) phenylalanine ammonia-lyase (A)	hypothetical protein CUMW_224050 [Citrus unshiu]	RecName: Full=Phenylalanine ammonia-lyase; EC=4.3.1.24; Flags: Fragment;	SubName: Full=Uncharacterized protein {ECO:0000313|EMBL:GAY63244.1};	Phenylalanine and histidine ammonia-lyase	GO:0005737,cytoplasm; GO:0045548,phenylalanine ammonia-lyase activity; GO:0009800,cinnamic acid biosynthetic process; GO:0006559,L-phenylalanine catabolic process	--
Cluster-21629.140431	38.46	46.97	37.04	187.07	193.1	188.57	409.51	420.12	406.45	K05658 ATP-binding cassette, subfamily B (MDR/TAP), member 1 [EC:7.6.2.2] | (RefSeq) uncharacterized protein LOC111781709 (A)	hypothetical protein CISIN_1g046496mg [Citrus sinensis]	RecName: Full=Protein SRG1; Short=AtSRG1; AltName: Full=Protein SENESCENCE-RELATED GENE 1;	SubName: Full=Uncharacterized protein {ECO:0000313|EMBL:KDO69078.1};	Iron/ascorbate family oxidoreductases	GO:0046872,metal ion binding; GO:0016682,oxidoreductase activity, acting on diphenols and related substances as donors, oxygen as acceptor; GO:0010150,leaf senescence	non-haem dioxygenase in morphine synthesis N-terminal
Cluster-21629.130250	10.78	11.67	11.85	47.18	43.14	46.31	97.53	83.27	91.64	K16296 serine carboxypeptidase-like clade I [EC:3.4.16.-] | (RefSeq) hypothetical protein (A)	hypothetical protein CISIN_1g012205mg [Citrus sinensis]	RecName: Full=Serine carboxypeptidase-like 19; AltName: Full=Protein SINAPOYLGLUCOSE ACCUMULATOR 2; AltName: Full=Sinapoylglucose--choline O-sinapoyltransferase; Short=SCT; EC=2.3.1.91; Contains: RecName: Full=Serine carboxypeptidase-like 19 chain A; Contains: RecName: Full=Serine carboxypeptidase-like 19 chain B; Flags: Precursor;	SubName: Full=Uncharacterized protein {ECO:0000313|EMBL:KDO81473.1};	Serine carboxypeptidases (lysosomal cathepsin A)	GO:0005576,extracellular region; GO:0047202,sinapoylglucose-choline O-sinapoyltransferase activity; GO:0016752,sinapoyltransferase activity; GO:0006508,proteolysis; GO:0019748,secondary metabolic process	Serine carboxypeptidase
Cluster-21629.128314	9.24	9.92	9.54	191.35	177.8	192.6	416.11	451.11	465.41	K13899 cystatin-C | (RefSeq) cysteine proteinase inhibitor-like (A)	hypothetical protein CICLE_v10017285mg [Citrus clementina]	RecName: Full=Cysteine proteinase inhibitor; AltName: Full=Cystatin;	RecName: Full=Cysteine proteinase inhibitor {ECO:0000256|RuleBase:RU362130};	--	GO:0004869,cysteine-type endopeptidase inhibitor activity	Cystatin domain
Cluster-21629.138608	64.55	80.62	76.44	1803.26	1602.08	1499.98	278.15	275.84	285.24	K00789 S-adenosylmethionine synthetase [EC:2.5.1.6] | (RefSeq) hypothetical protein (A)	hypothetical protein CICLE_v10020504mg [Citrus clementina]	RecName: Full=S-adenosylmethionine synthase 2; Short=AdoMet synthase 2; EC=2.5.1.6 {ECO:0000250|UniProtKB:Q96551}; AltName: Full=Methionine adenosyltransferase 2; Short=MAT 2; Flags: Fragment;	RecName: Full=S-adenosylmethionine synthase {ECO:0000256|RuleBase:RU000541}; EC=2.5.1.6 {ECO:0000256|RuleBase:RU000541};	S-adenosylmethionine synthetase	GO:0005737,cytoplasm; GO:0005524,ATP binding; GO:0046872,metal ion binding; GO:0004478,methionine adenosyltransferase activity; GO:0006730,one-carbon metabolic process; GO:0006556,S-adenosylmethionine biosynthetic process	S-adenosylmethionine synthetase, C-terminal domain
Cluster-21629.166976	244.28	260.69	252.37	1174.98	1127.93	1236.43	31.4	30.81	31.05	K03146 thiamine thiazole synthase | (RefSeq) thiamine thiazole synthase 2, chloroplastic (A)	PREDICTED: thiamine thiazole synthase 2, chloroplastic [Citrus sinensis]	RecName: Full=Thiamine thiazole synthase 2, chloroplastic {ECO:0000255|HAMAP-Rule:MF_03158}; AltName: Full=Thiazole biosynthetic enzyme 2 {ECO:0000255|HAMAP-Rule:MF_03158}; Flags: Precursor;	RecName: Full=Thiamine thiazole synthase, chloroplastic {ECO:0000256|HAMAP-Rule:MF_03158}; AltName: Full=Thiazole biosynthetic enzyme {ECO:0000256|HAMAP-Rule:MF_03158};	Protein involved in thiamine biosynthesis and DNA damage tolerance	GO:0009507,chloroplast; GO:0005829,cytosol; GO:0005506,iron ion binding; GO:0006950,response to stress; GO:0009228,thiamine biosynthetic process; GO:0052837,thiazole biosynthetic process	Thi4 family
Cluster-21629.140300	27.73	29.21	26.37	939.29	924.5	1003.5	96.27	92.97	100.89	K09755 ferulate-5-hydroxylase [EC:1.14.-.-] | (RefSeq) hypothetical protein (A)	hypothetical protein CICLE_v10025382mg [Citrus clementina]	RecName: Full=Cytochrome P450 84A1; EC=1.14.-.-; AltName: Full=Ferulate-5-hydroxylase; Short=F5H;	SubName: Full=Uncharacterized protein {ECO:0000313|EMBL:ESR38797.1};	Cytochrome P450 CYP2 subfamily	GO:0005783,endoplasmic reticulum; GO:0016021,integral component of membrane; GO:0016020,membrane; GO:0020037,heme binding; GO:0005506,iron ion binding; GO:0004497,monooxygenase activity; GO:0016709,oxidoreductase activity, acting on paired donors, with incorporation or reduction of molecular oxygen, NAD(P)H as one donor, and incorporation of one atom of oxygen; GO:0009809,lignin biosynthetic proc…	Cytochrome P450
Cluster-21629.181974	9.71	8.35	7.17	526.62	559.14	567.48	122.3	129.81	120.96	K07418 cytochrome P450 family 2 subfamily J [EC:1.14.14.1] | (RefSeq) cytochrome P450 71A4-like (A)	hypothetical protein CICLE_v10019801mg [Citrus clementina]	RecName: Full=Cytochrome P450 71A6; EC=1.14.-.-; Flags: Fragment;	SubName: Full=Uncharacterized protein {ECO:0000313|EMBL:ESR56320.1};	Cytochrome P450 CYP2 subfamily	GO:0016021,integral component of membrane; GO:0020037,heme binding; GO:0005506,iron ion binding; GO:0004497,monooxygenase activity; GO:0016705,oxidoreductase activity, acting on paired donors, with incorporation or reduction of molecular oxygen	Cytochrome P450
Cluster-21629.131234	80.2	68.01	74.11	150.84	141.43	153.48	304.93	356.23	358.67	K00128 aldehyde dehydrogenase (NAD+) [EC:1.2.1.3] | (RefSeq) hypothetical protein (A)	hypothetical protein CISIN_1g009035mg [Citrus sinensis]	RecName: Full=Aldehyde dehydrogenase family 2 member B7, mitochondrial; Short=ALDH2b; EC=1.2.1.3; Flags: Precursor;	SubName: Full=Uncharacterized protein {ECO:0000313|EMBL:KDO82491.1};	Aldehyde dehydrogenase	GO:0005759,mitochondrial matrix; GO:0004029,aldehyde dehydrogenase (NAD) activity	Aldehyde dehydrogenase family
Cluster-21629.139194	24.75	24.35	31.12	1469.63	1173.46	1384.29	164.29	188.35	177.25	K01610 phosphoenolpyruvate carboxykinase (ATP) [EC:4.1.1.49] | (RefSeq) hypothetical protein (A)	PREDICTED: phosphoenolpyruvate carboxykinase [ATP]	RecName: Full=Phosphoenolpyruvate carboxykinase (ATP); Short=PEP carboxykinase; Short=PEPCK; EC=4.1.1.49;	SubName: Full=Uncharacterized protein {ECO:0000313|EMBL:ESR39434.1};	--	GO:0005829,cytosol; GO:0016020,membrane; GO:0005730,nucleolus; GO:0005634,nucleus; GO:0005524,ATP binding; GO:0004612,phosphoenolpyruvate carboxykinase (ATP) activity; GO:0016036,cellular response to phosphate starvation; GO:0009817,defense response to fungus, incompatible interaction; GO:0006094,gluconeogenesis; GO:0046686,response to cadmium ion	Phosphoenolpyruvate carboxykinase
Cluster-21629.106366	2008.16	2141.59	1894.36	797.08	773.62	763.93	306.78	357.59	412.63	K14975 codeine 3-O-demethylase [EC:1.14.11.32] | (RefSeq) codeine O-demethylase (A)	PREDICTED: protein SRG1-like [Citrus sinensis]	RecName: Full=Codeine O-demethylase; EC=1.14.11.32;	SubName: Full=Uncharacterized protein {ECO:0000313|EMBL:GAY53547.1};	Iron/ascorbate family oxidoreductases	GO:0102805,codeine O-demethylase activity; GO:0046872,metal ion binding; GO:0008168,methyltransferase activity; GO:0102803,thebane O-demethylase activity; GO:0009820,alkaloid metabolic process	2OG-Fe(II) oxygenase superfamily
Cluster-21629.143728	99.73	110.74	97.66	709.93	661.69	715.7	311.57	279.77	283.57	K16296 serine carboxypeptidase-like clade I [EC:3.4.16.-] | (RefSeq) serine carboxypeptidase-like 12 (A)	pleiotropic drug resistance protein 1-like [Cajanus cajan]	RecName: Full=Pleiotropic drug resistance protein 1; AltName: Full=NtPDR1;	SubName: Full=Uncharacterized protein {ECO:0000313|EMBL:KDO58220.1};	Pleiotropic drug resistance proteins (PDR1-15), ABC superfamily	GO:0016021,integral component of membrane; GO:0005524,ATP binding; GO:0016887,ATPase activity	RecF/RecN/SMC N terminal domain
Cluster-21629.139299	648.03	613.34	572.58	2243.09	269.09	258.78	1756.98	2045.56	2192.02	K00083 cinnamyl-alcohol dehydrogenase [EC:1.1.1.195] | (RefSeq) probable mannitol dehydrogenase (A)	hypothetical protein CISIN_1g027664mg [Citrus sinensis]	RecName: Full=Probable mannitol dehydrogenase; EC=1.1.1.255; AltName: Full=NAD-dependent mannitol dehydrogenase;	SubName: Full=Uncharacterized protein {ECO:0000313|EMBL:KDO37527.1};	Alcohol dehydrogenase, class V	GO:0046029,mannitol dehydrogenase activity; GO:0008270,zinc ion binding	Zinc-binding dehydrogenase
Cluster-21629.110905	1458.69	1365.31	1424.52	105.11	98.68	115.69	312.34	355.7	341.12	--	hypothetical protein CICLE_v10022706mg [Citrus clementina]	--	SubName: Full=Uncharacterized protein {ECO:0000313|EMBL:ESR52612.1};	--	--	--
Cluster-21629.140772	107.94	108.06	109.61	847.21	700.63	925.05	13.1	17.62	15.9	K09528 DnaJ homolog subfamily C member 8 | (RefSeq) protein FAF-like, chloroplastic (A)	hypothetical protein CICLE_v10028116mg [Citrus clementina]	RecName: Full=Protein FAF-like, chloroplastic; Flags: Precursor;	SubName: Full=Uncharacterized protein {ECO:0000313|EMBL:ESR37325.1};	--	GO:0009507,chloroplast	Fantastic Four meristem regulator
Cluster-21629.113932	428.44	443.92	346.57	63.68	65.77	60.88	27.93	40.06	35.7	--	lipid transfer protein [Gossypium turneri]	RecName: Full=Non-specific lipid-transfer protein; Short=LTP; AltName: Full=GH3; Flags: Precursor;	RecName: Full=Non-specific lipid-transfer protein {ECO:0000256|RuleBase:RU000628};	--	GO:0008289,lipid binding; GO:0006869,lipid transport; GO:0090378,seed trichome elongation	Probable lipid transfer
Cluster-21629.133116	3.11	2.11	3.39	1029.74	1037.8	1008.24	293.71	247.71	259.43	K15718 linoleate 9S-lipoxygenase [EC:1.13.11.58] | (RefSeq) hypothetical protein (A)	hypothetical protein CICLE_v10000236mg [Citrus clementina]	RecName: Full=Probable linoleate 9S-lipoxygenase 5; EC=1.13.11.58; AltName: Full=Leaf lipoxygenase;	RecName: Full=Lipoxygenase {ECO:0000256|RuleBase:RU003975}; EC=1.13.11.- {ECO:0000256|RuleBase:RU003975};	--	GO:0005737,cytoplasm; GO:0046872,metal ion binding; GO:0016702,oxidoreductase activity, acting on single donors with incorporation of molecular oxygen, incorporation of two atoms of oxygen; GO:0031408,oxylipin biosynthetic process	Lipoxygenase
Cluster-21629.137097	2.61	2.44	3.64	85.73	68.9	85.38	194.5	218.74	239.95	K13066 caffeic acid 3-O-methyltransferase [EC:2.1.1.68] | (RefSeq) hypothetical protein (A)	hypothetical protein CICLE_v10020821mg [Citrus clementina]	RecName: Full=Anthranilate N-methyltransferase; Short=RgANMT; EC=2.1.1.111;	SubName: Full=Uncharacterized protein {ECO:0000313|EMBL:ESR56450.1};	Hydroxyindole-O-methyltransferase and related SAM-dependent methyltransferases	GO:0030774,anthranilate N-methyltransferase activity; GO:0008171,O-methyltransferase activity; GO:0046983,protein dimerization activity	Methyltransferase domain
Cluster-21629.126963	102.32	100.81	96.67	13.89	15.21	22.2	323.04	379.97	382.66	--	hypothetical protein CICLE_v10012678mg [Citrus clementina]	RecName: Full=NDR1/HIN1-like protein 10 {ECO:0000303|PubMed:14666423}; Short=AtNHL10 {ECO:0000305}; AltName: Full=Protein YELLOW-LEAF-SPECIFIC GENE 9 {ECO:0000303|PubMed:11230571};	SubName: Full=Uncharacterized protein {ECO:0000313|EMBL:ESR43321.1};	--	GO:0046658,anchored component of plasma membrane; GO:0009507,chloroplast; GO:0016021,integral component of membrane; GO:0009506,plasmodesma; GO:0004871,NA; GO:0051607,defense response to virus; GO:0010150,leaf senescence; GO:0051707,response to other organism	Late embryogenesis abundant protein
Cluster-21629.135800	27.77	37.33	30.71	591.22	483.34	583.31	280.28	287.19	303.97	K14975 codeine 3-O-demethylase [EC:1.14.11.32] | (RefSeq) codeine O-demethylase (A)	hypothetical protein CISIN_1g047368mg [Citrus sinensis]	RecName: Full=Codeine O-demethylase; EC=1.14.11.32;	SubName: Full=Uncharacterized protein {ECO:0000313|EMBL:ESR48885.1};	Iron/ascorbate family oxidoreductases	GO:0102805,codeine O-demethylase activity; GO:0046872,metal ion binding; GO:0008168,methyltransferase activity; GO:0102803,thebane O-demethylase activity; GO:0009820,alkaloid metabolic process	2OG-Fe(II) oxygenase superfamily
Cluster-21629.139902	515.03	493.67	465.23	244.02	241.7	215.05	101.41	84.82	84.4	K02716 photosystem II oxygen-evolving enhancer protein 1 | (RefSeq) oxygen-evolving enhancer protein 1, chloroplastic (A)	oxygen evolving enhancer protein 1 [Litchi chinensis]	RecName: Full=Oxygen-evolving enhancer protein 1, chloroplastic; Short=OEE1; AltName: Full=33 kDa subunit of oxygen evolving system of photosystem II; AltName: Full=33 kDa thylakoid membrane protein; AltName: Full=OEC 33 kDa subunit; Flags: Precursor;	SubName: Full=Oxygen evolving enhancer protein 1 {ECO:0000313|EMBL:ADZ75466.1};	--	GO:0009535,chloroplast thylakoid membrane; GO:0019898,extrinsic component of membrane; GO:0016021,integral component of membrane; GO:0009654,photosystem II oxygen evolving complex; GO:0005509,calcium ion binding; GO:0015979,photosynthesis; GO:0042549,photosystem II stabilization	Manganese-stabilising protein / photosystem II polypeptide
Cluster-21629.114938	196.61	228.6	205.01	493.02	518.33	516.22	24.01	30.71	30.65	K00660 chalcone synthase [EC:2.3.1.74] | (RefSeq) hypothetical protein (A)	chalcone synthase, partial [Clausena lansium]	RecName: Full=Chalcone synthase 2; EC=2.3.1.74; AltName: Full=Naringenin-chalcone synthase 2;	SubName: Full=Chalcone synthase {ECO:0000313|EMBL:AJT49018.1}; Flags: Fragment;	--	GO:0016210,naringenin-chalcone synthase activity; GO:0009813,flavonoid biosynthetic process	3-Oxoacyl-[acyl-carrier-protein (ACP)] synthase III C terminal
Cluster-21629.156750	56.26	61.6	56.62	627.9	678.51	682.61	2.14	1.59	2.19	K15803 (-)-germacrene D synthase [EC:4.2.3.75] | (RefSeq) alpha-copaene synthase-like (A)	PREDICTED: alpha-copaene synthase-like [Citrus sinensis]	RecName: Full=Alpha-copaene synthase; EC=4.2.3.133; AltName: Full=(+)-delta-cadinene synthase; EC=4.2.3.13; AltName: Full=Terpene synthase 1; Short=RcSeTPS1;	SubName: Full=(-)-germacrene D synthase-like isoform X2 {ECO:0000313|RefSeq:XP_018822679.1};	--	GO:0047461,(+)-delta-cadinene synthase activity; GO:0102877,alpha-copaene synthase activity; GO:0000287,magnesium ion binding; GO:1901928,cadinene biosynthetic process	Terpene synthase, N-terminal domain
Cluster-21629.154672	3.14	4.36	4.1	335.42	341.15	324.18	35.95	30.88	33.3	K04733 interleukin-1 receptor-associated kinase 4 [EC:2.7.11.1] | (RefSeq) L-type lectin-domain containing receptor kinase IX.1 (A)	PREDICTED: L-type lectin-domain containing receptor kinase IX.1-like [Citrus sinensis]	RecName: Full=L-type lectin-domain containing receptor kinase IX.1 {ECO:0000303|PubMed:19773388}; Short=LecRK-IX.1 {ECO:0000303|PubMed:19773388}; EC=2.7.11.1 {ECO:0000255|PROSITE-ProRule:PRU00159}; Flags: Precursor;	SubName: Full=Uncharacterized protein {ECO:0000313|EMBL:GAY62342.1};	--	GO:0016021,integral component of membrane; GO:0005886,plasma membrane; GO:0005524,ATP binding; GO:0030246,carbohydrate binding; GO:0004674,protein serine/threonine kinase activity; GO:0002229,defense response to oomycetes; GO:0010942,positive regulation of cell death; GO:0010726,positive regulation of hydrogen peroxide metabolic process	Legume-like lectin family
Cluster-21629.116060	218.19	214.72	219.84	873.44	774.36	790.59	40.08	45.54	42.44	K08915 light-harvesting complex II chlorophyll a/b binding protein 4 | (RefSeq) chlorophyll a-b binding protein CP29.1, chloroplastic (A)	hypothetical protein CICLE_v10012370mg [Citrus clementina]	RecName: Full=Chlorophyll a-b binding protein CP29.2, chloroplastic; AltName: Full=LHCB4.2; AltName: Full=LHCII protein 4.2; Flags: Precursor;	SubName: Full=Uncharacterized protein {ECO:0000313|EMBL:GAY62882.1};	--	GO:0009507,chloroplast; GO:0009941,chloroplast envelope; GO:0009534,chloroplast thylakoid; GO:0009535,chloroplast thylakoid membrane; GO:0016021,integral component of membrane; GO:0016020,membrane; GO:0009522,photosystem I; GO:0009523,photosystem II; GO:0010287,plastoglobule; GO:0009579,thylakoid; GO:0016168,chlorophyll binding; GO:0046872,metal ion binding; GO:0031409,pigment binding; GO:0009768…	Chlorophyll A-B binding protein
Cluster-21629.84022	5.58	4.39	7.84	1284.96	1346.29	1349.73	136.25	135.52	140.08	K20617 cytochrome P450 family 71 subfamily A | (RefSeq) cytochrome P450 71A1-like (A)	hypothetical protein CUMW_264160 [Citrus unshiu]	RecName: Full=Cytochrome P450 71B9; EC=1.14.-.-;	SubName: Full=Uncharacterized protein {ECO:0000313|EMBL:GAY68445.1};	Cytochrome P450 CYP2 subfamily	GO:0016021,integral component of membrane; GO:0016020,membrane; GO:0020037,heme binding; GO:0005506,iron ion binding; GO:0016709,oxidoreductase activity, acting on paired donors, with incorporation or reduction of molecular oxygen, NAD(P)H as one donor, and incorporation of one atom of oxygen; GO:0044550,secondary metabolite biosynthetic process	Cytochrome P450
Cluster-21629.128511	32.57	32.09	30.91	380.77	380.65	408.36	176.12	174.12	158.97	K04733 interleukin-1 receptor-associated kinase 4 [EC:2.7.11.1] | (RefSeq) serine/threonine-protein kinase At5g01020-like (A)	hypothetical protein CISIN_1g012832mg [Citrus sinensis]	RecName: Full=Serine/threonine-protein kinase RIPK {ECO:0000305}; EC=2.7.11.1 {ECO:0000305|PubMed:21320696}; AltName: Full=ACIK1A/PBL14; AltName: Full=ACRE protein ortholog 264A {ECO:0000305}; Short=AtACRE264a {ECO:0000303|PubMed:15181213}; AltName: Full=PBS1-like protein 14 {ECO:0000303|PubMed:20413097}; AltName: Full=RPM1-induced protein kinase {ECO:0000303|PubMed:21320696};	SubName: Full=Uncharacterized protein {ECO:0000313|EMBL:KDO73907.1};	Serine/threonine protein kinase	GO:0005886,plasma membrane; GO:0005524,ATP binding; GO:0004674,protein serine/threonine kinase activity; GO:0004675,transmembrane receptor protein serine/threonine kinase activity; GO:0007166,cell surface receptor signaling pathway; GO:0042742,defense response to bacterium; GO:0006468,protein phosphorylation	Protein-kinase domain of FAM69
Cluster-21629.100761	4.01	3.98	4.45	9.91	9.87	10.1	71.98	63.63	64.92	K08237 hydroquinone glucosyltransferase [EC:2.4.1.218] | (RefSeq) hypothetical protein (A)	hypothetical protein CICLE_v10001016mg [Citrus clementina]	RecName: Full=Anthocyanidin 3-O-glucosyltransferase 5; EC=2.4.1.115; AltName: Full=Flavonol 3-O-glucosyltransferase 5; AltName: Full=UDP-glucose flavonoid 3-O-glucosyltransferase 5;	RecName: Full=Glycosyltransferase {ECO:0000256|RuleBase:RU362057}; EC=2.4.1.- {ECO:0000256|RuleBase:RU362057};	UDP-glucuronosyl and UDP-glucosyl transferase	GO:0047213,anthocyanidin 3-O-glucosyltransferase activity; GO:0009718,anthocyanin-containing compound biosynthetic process	UDP-glucoronosyl and UDP-glucosyl transferase
Cluster-21629.143260	27.55	25.77	22.48	1107.66	1062.17	1153.47	138.62	169.95	155.47	K12643 anthranilate N-methyltransferase [EC:2.1.1.111] | (RefSeq) anthranilate N-methyltransferase-like (A)	RecName: Full=Anthranilate N-methyltransferase; Short=RgANMT ABI93949.1 anthranilate N-methyltransferase [Ruta graveolens]	RecName: Full=Anthranilate N-methyltransferase; Short=RgANMT; EC=2.1.1.111;	SubName: Full=Uncharacterized protein {ECO:0000313|EMBL:ESR57953.1};	Hydroxyindole-O-methyltransferase and related SAM-dependent methyltransferases	GO:0030774,anthranilate N-methyltransferase activity; GO:0008171,O-methyltransferase activity; GO:0046983,protein dimerization activity	O-methyltransferase
Cluster-21629.114477	551.1	494.72	508.29	238.6	227.06	214.72	99.26	91.84	99.74	K08912 light-harvesting complex II chlorophyll a/b binding protein 1 | (RefSeq) chlorophyll a-b binding protein 21, chloroplastic-like (A)	hypothetical protein EUGRSUZ_D00321 [Eucalyptus grandis]	RecName: Full=Chlorophyll a-b binding protein 3C, chloroplastic; AltName: Full=LHCII type I CAB-3C; Short=LHCP; Flags: Precursor;	RecName: Full=Chlorophyll a-b binding protein, chloroplastic {ECO:0000256|RuleBase:RU363080};	--	GO:0009941,chloroplast envelope; GO:0009535,chloroplast thylakoid membrane; GO:0016021,integral component of membrane; GO:0009522,photosystem I; GO:0009523,photosystem II; GO:0010287,plastoglobule; GO:0016168,chlorophyll binding; GO:0046872,metal ion binding; GO:0031409,pigment binding; GO:0009768,photosynthesis, light harvesting in photosystem I; GO:0018298,protein-chromophore linkage; GO:000941…	Chlorophyll A-B binding protein
Cluster-21629.139233	3.98	4.57	4.57	1123.22	1321.55	1123.88	227.22	242.36	253.69	K05658 ATP-binding cassette, subfamily B (MDR/TAP), member 1 [EC:7.6.2.2] | (RefSeq) uncharacterized protein LOC111781709 (A)	hypothetical protein CISIN_1g022160mg [Citrus sinensis]	RecName: Full=Protein SRG1; Short=AtSRG1; AltName: Full=Protein SENESCENCE-RELATED GENE 1;	SubName: Full=Uncharacterized protein {ECO:0000313|EMBL:KDO43333.1};	Iron/ascorbate family oxidoreductases	GO:0046872,metal ion binding; GO:0016682,oxidoreductase activity, acting on diphenols and related substances as donors, oxygen as acceptor; GO:0010150,leaf senescence	2OG-Fe(II) oxygenase superfamily
Cluster-21629.139706	78.21	99.6	98.77	383.54	460.19	395.96	2009.7	2142.82	1822.01	K01183 chitinase [EC:3.2.1.14] | (RefSeq) hypothetical protein (A)	hypothetical protein CISIN_1g0269282mg, partial [Citrus sinensis]	RecName: Full=Endochitinase A {ECO:0000303|PubMed:1551872}; EC=3.2.1.14 {ECO:0000269|PubMed:1551872, ECO:0000269|PubMed:1740436}; AltName: Full=Seed chitinase A {ECO:0000303|PubMed:1551872}; Flags: Precursor;	SubName: Full=Uncharacterized protein {ECO:0000313|EMBL:KDO45784.1}; Flags: Fragment;	Predicted chitinase	GO:0008061,chitin binding; GO:0004568,chitinase activity; GO:0016998,cell wall macromolecule catabolic process; GO:0006032,chitin catabolic process; GO:0006952,defense response; GO:0000272,polysaccharide catabolic process	Thiamine pyrophosphokinase C terminal
Cluster-21629.116644	148.84	134.42	127.37	356.01	483.7	395.95	14.83	14.12	13.95	K01402 matrix metalloproteinase-8 (neutrophil collagenase) [EC:3.4.24.34] | (RefSeq) metalloendoproteinase 3-MMP (A)	hypothetical protein CISIN_1g035681mg [Citrus sinensis]	RecName: Full=Metalloendoproteinase 3-MMP {ECO:0000303|PubMed:10574937}; Short=At3-MMP {ECO:0000303|PubMed:10574937}; EC=3.4.24.- {ECO:0000305}; Flags: Precursor;	SubName: Full=Uncharacterized protein {ECO:0000313|EMBL:KDO37621.1};	Gelatinase A and related matrix metalloproteases	GO:0031225,anchored component of membrane; GO:0031012,extracellular matrix; GO:0005886,plasma membrane; GO:0004222,metalloendopeptidase activity; GO:0008270,zinc ion binding	Peptidase M66
Cluster-21629.135744	543.67	518.4	486.4	247.56	268.7	261.12	78.47	99.92	82.3	K08908 light-harvesting complex I chlorophyll a/b binding protein 2 | (RefSeq) hypothetical protein (A)	hypothetical protein CICLE_v10031886mg [Citrus clementina]	RecName: Full=Chlorophyll a-b binding protein, chloroplastic; AltName: Full=LHCI type II CAB; Flags: Precursor;	RecName: Full=Chlorophyll a-b binding protein, chloroplastic {ECO:0000256|RuleBase:RU363080};	--	GO:0009535,chloroplast thylakoid membrane; GO:0016021,integral component of membrane; GO:0009522,photosystem I; GO:0009523,photosystem II; GO:0016168,chlorophyll binding; GO:0046872,metal ion binding; GO:0009765,photosynthesis, light harvesting; GO:0018298,protein-chromophore linkage	Chlorophyll A-B binding protein
Cluster-21629.143161	54.62	49.47	42.97	538.12	587.48	602.73	281.85	301.27	312.67	K00799 glutathione S-transferase [EC:2.5.1.18] | (RefSeq) glutathione transferase GST 23 (A)	PREDICTED: glutathione transferase GST 23 [Theobroma cacao]	RecName: Full=Probable glutathione S-transferase; EC=2.5.1.18; AltName: Full=G2-4; AltName: Full=Heat shock protein 26A;	SubName: Full=Glutathione S-transferase tau 7 {ECO:0000313|EMBL:EOY06046.1};	Glutathione S-transferase	GO:0005737,cytoplasm; GO:0004364,glutathione transferase activity; GO:0006749,glutathione metabolic process; GO:0009737,response to abscisic acid; GO:0009733,response to auxin; GO:0009735,response to cytokinin; GO:0009739,response to gibberellin; GO:0009408,response to heat; GO:0010038,response to metal ion; GO:0009407,toxin catabolic process	Type VI secretion system, EvfB, or VasL
Cluster-21629.138490	471.92	543.28	468.7	127.37	124.56	135.33	47.91	59.41	70	K10257 acyl-lipid omega-3 desaturase [EC:1.14.19.25 1.14.19.35 1.14.19.36] | (RefSeq) hypothetical protein (A)	hypothetical protein CUMW_032150 [Citrus unshiu]	RecName: Full=Omega-3 fatty acid desaturase, endoplasmic reticulum; EC=1.14.19.-; AltName: Full=Indole-3-acetic acid-induced protein ARG1;	SubName: Full=Uncharacterized protein {ECO:0000313|EMBL:GAY37846.1};	--	GO:0005789,endoplasmic reticulum membrane; GO:0016021,integral component of membrane; GO:0016717,oxidoreductase activity, acting on paired donors, with oxidation of a pair of donors resulting in the reduction of molecular oxygen to two molecules of water; GO:0006636,unsaturated fatty acid biosynthetic process	--
Cluster-21629.37686	400.72	430.3	397.6	199.92	209.46	207.48	24.98	21.51	32.5	K08907 light-harvesting complex I chlorophyll a/b binding protein 1 | (RefSeq) hypothetical protein (A)	hypothetical protein CICLE_v10032568mg [Citrus clementina]	RecName: Full=Chlorophyll a-b binding protein 6A, chloroplastic; AltName: Full=LHCI type I CAB-6A; AltName: Full=Light-harvesting complex I 26 kDa protein; Flags: Precursor;	SubName: Full=Uncharacterized protein {ECO:0000313|EMBL:GAY49581.1};	--	GO:0009941,chloroplast envelope; GO:0009535,chloroplast thylakoid membrane; GO:0016021,integral component of membrane; GO:0009522,photosystem I; GO:0009523,photosystem II; GO:0010287,plastoglobule; GO:0016168,chlorophyll binding; GO:0046872,metal ion binding; GO:0031409,pigment binding; GO:0009768,photosynthesis, light harvesting in photosystem I; GO:0018298,protein-chromophore linkage; GO:000941…	Chlorophyll A-B binding protein
Cluster-21629.139120	52.91	51.57	50.27	59.48	51.88	59.42	163.58	172.93	180.47	K07408 cytochrome P450 family 1 subfamily A polypeptide 1 [EC:1.14.14.1] | (RefSeq) cytochrome P450 71A26 (A)	hypothetical protein CICLE_v10019801mg [Citrus clementina]	RecName: Full=Cytochrome P450 71A8; EC=1.14.-.-;	SubName: Full=Uncharacterized protein {ECO:0000313|EMBL:ESR56320.1};	Cytochrome P450 CYP2 subfamily	GO:0016021,integral component of membrane; GO:0020037,heme binding; GO:0005506,iron ion binding; GO:0004497,monooxygenase activity; GO:0016705,oxidoreductase activity, acting on paired donors, with incorporation or reduction of molecular oxygen	Cytochrome P450
Cluster-21629.127326	27.2	22.34	22.19	62.01	61.3	63.58	147.32	136.1	149.86	K21396 ATP-binding cassette, subfamily G (WHITE), eye pigment precursor transporter | (RefSeq) ABC transporter G family member 41-like (A)	hypothetical protein CUMW_006240 [Citrus unshiu]	RecName: Full=ABC transporter G family member 39; Short=ABC transporter ABCG.39; Short=AtABCG39; AltName: Full=Pleiotropic drug resistance protein 11;	SubName: Full=Uncharacterized protein {ECO:0000313|EMBL:GAY33230.1};	Pleiotropic drug resistance proteins (PDR1-15), ABC superfamily	GO:0016021,integral component of membrane; GO:0005886,plasma membrane; GO:0005524,ATP binding; GO:0042626,ATPase activity, coupled to transmembrane movement of substances; GO:0006855,drug transmembrane transport; GO:0000302,response to reactive oxygen species	ABC-2 family transporter protein
Cluster-21629.134768	275.9	283.47	266.54	18.86	17.52	17.3	74.01	75.53	75.01	--	hypothetical protein CICLE_v10007809mg [Citrus clementina]	RecName: Full=Sodium/calcium exchanger NCL {ECO:0000305}; AltName: Full=Na(+)/Ca(2+)-exchange protein NCL {ECO:0000305}; AltName: Full=Protein NCX-like {ECO:0000303|PubMed:23148213}; Short=AtNCL {ECO:0000303|PubMed:23148213};	SubName: Full=Uncharacterized protein {ECO:0000313|EMBL:GAY55874.1};	--	GO:0016021,integral component of membrane; GO:0016020,membrane; GO:0000325,plant-type vacuole; GO:0005886,plasma membrane; GO:0009506,plasmodesma; GO:0005774,vacuolar membrane; GO:0005773,vacuole; GO:0005509,calcium ion binding; GO:0005432,calcium:sodium antiporter activity; GO:0055074,calcium ion homeostasis; GO:0071472,cellular response to salt stress	Sodium/calcium exchanger protein
Cluster-21629.135432	2.99	3.75	2.91	17.16	17.08	12.72	299.62	314.79	298.42	K20617 cytochrome P450 family 71 subfamily A | (RefSeq) hypothetical protein (A)	PREDICTED: cytochrome P450 71A1-like [Citrus sinensis]	RecName: Full=Cytochrome P450 71A1; EC=1.14.-.-; AltName: Full=ARP-2; AltName: Full=CYPLXXIA1;	SubName: Full=Uncharacterized protein {ECO:0000313|EMBL:GAY44001.1};	Cytochrome P450 CYP2 subfamily	GO:0005789,endoplasmic reticulum membrane; GO:0016021,integral component of membrane; GO:0031090,organelle membrane; GO:0020037,heme binding; GO:0005506,iron ion binding; GO:0004497,monooxygenase activity; GO:0016705,oxidoreductase activity, acting on paired donors, with incorporation or reduction of molecular oxygen; GO:0009835,fruit ripening	Cytochrome P450
Cluster-21629.153320	531.14	565.11	516.91	56.1	60.41	48.93	20.03	42.25	33.23	K05658 ATP-binding cassette, subfamily B (MDR/TAP), member 1 [EC:7.6.2.2] | (RefSeq) uncharacterized protein LOC111781709 (A)	hypothetical protein CICLE_v10002117mg [Citrus clementina]	RecName: Full=Thebaine 6-O-demethylase; EC=1.14.11.31;	SubName: Full=Uncharacterized protein {ECO:0000313|EMBL:ESR46140.1};	Iron/ascorbate family oxidoreductases	GO:0046872,metal ion binding; GO:0008168,methyltransferase activity; GO:0102804,oripavine 6-O-demethylase activity; GO:0102802,thebaine 6-O-demethylase activity; GO:0009820,alkaloid metabolic process	2OG-Fe(II) oxygenase superfamily
Cluster-21629.136117	569.56	567.66	504.03	44.45	45.05	42.39	1424.61	1403.27	1455.3	K00789 S-adenosylmethionine synthetase [EC:2.5.1.6] | (RefSeq) S-adenosylmethionine synthase 1 (A)	S-adenosylmethionine synthase, partial [Lithocarpus corneus]	RecName: Full=S-adenosylmethionine synthase 1; Short=AdoMet synthase 1; EC=2.5.1.6 {ECO:0000250|UniProtKB:Q96551}; AltName: Full=Methionine adenosyltransferase 1; Short=MAT 1;	SubName: Full=S-adenosylmethionine synthase {ECO:0000313|EMBL:AMX27312.1}; Flags: Fragment;	S-adenosylmethionine synthetase	GO:0005829,cytosol; GO:0005524,ATP binding; GO:0046872,metal ion binding; GO:0004478,methionine adenosyltransferase activity; GO:0006730,one-carbon metabolic process; GO:0006556,S-adenosylmethionine biosynthetic process	S-adenosylmethionine synthetase, C-terminal domain
Cluster-21629.141175	115.83	113.47	120.41	4542.25	4611.99	4518.78	23.54	21.03	22.47	K23450 sarcoplasmic reticulum histidine-rich calcium-binding protein | (RefSeq) low-temperature-induced 65 kDa protein-like (A)	hypothetical protein CUMW_057420 [Citrus unshiu]	RecName: Full=Low-temperature-induced 65 kDa protein; AltName: Full=Desiccation-responsive protein 29B;	SubName: Full=Uncharacterized protein {ECO:0000313|EMBL:GAY41175.1};	--	GO:0009738,abscisic acid-activated signaling pathway; GO:0010150,leaf senescence; GO:0009737,response to abscisic acid; GO:0009409,response to cold; GO:0009651,response to salt stress; GO:0009414,response to water deprivation	CAP160 repeat
Cluster-21629.134279	93.43	93.87	103.56	65.28	78.4	66.85	324.29	335.62	340.38	K19891 glucan endo-1,3-beta-glucosidase 1/2/3 [EC:3.2.1.39] | (RefSeq) glucan endo-1,3-beta-glucosidase 3-like (A)	hypothetical protein CUMW_205170 [Citrus unshiu]	RecName: Full=Glucan endo-1,3-beta-glucosidase, basic isoform; EC=3.2.1.39; AltName: Full=(1->3)-beta-glucan endohydrolase; Short=(1->3)-beta-glucanase; AltName: Full=Beta-1,3-endoglucanase; AltName: Full=PpGns1; Flags: Precursor;	SubName: Full=Uncharacterized protein {ECO:0000313|EMBL:GAY60828.1};	--	GO:0042973,glucan endo-1,3-beta-D-glucosidase activity; GO:0005975,carbohydrate metabolic process; GO:0006952,defense response; GO:0009607,response to biotic stimulus	Glycosyl hydrolases family 17
Cluster-21629.181001	4.46	5.1	4.92	1398.71	1352.64	1460.37	120.88	111.08	105.15	K00423 L-ascorbate oxidase [EC:1.10.3.3] | (RefSeq) hypothetical protein (A)	hypothetical protein CUMW_216160 [Citrus unshiu]	RecName: Full=L-ascorbate oxidase; Short=ASO; Short=Ascorbase; EC=1.10.3.3; Flags: Precursor;	SubName: Full=Uncharacterized protein {ECO:0000313|EMBL:GAY62232.1};	Multicopper oxidases	GO:0005576,extracellular region; GO:0005507,copper ion binding; GO:0008447,L-ascorbate oxidase activity	Multicopper oxidase
Cluster-21629.136708	3.52	4.96	3.35	309.32	365.06	311.04	70.79	79.94	85.32	--	hypothetical protein CICLE_v10013206mg [Citrus clementina]	--	SubName: Full=Uncharacterized protein {ECO:0000313|EMBL:ESR42243.1};	--	--	Plant protein 1589 of unknown function (A_thal_3526)
Cluster-21629.126611	114.17	112.84	100.85	10.84	11.19	12.5	352.15	392.37	403.46	K00521 ferric-chelate reductase [EC:1.16.1.7] | (RefSeq) ferric reduction oxidase 7, chloroplastic-like (A)	hypothetical protein CICLE_v10032304mg [Citrus clementina]	RecName: Full=NAC transcription factor 29; Short=AtNAC029; AltName: Full=Protein NAC-LIKE, ACTIVATED BY AP3/PI; Short=AtNAP;	SubName: Full=Uncharacterized protein {ECO:0000313|EMBL:ESR51967.1};	--	GO:0005634,nucleus; GO:0003677,DNA binding; GO:0003700,DNA-binding transcription factor activity; GO:0009793,embryo development ending in seed dormancy; GO:0009908,flower development; GO:0009835,fruit ripening; GO:0010150,leaf senescence; GO:0009825,multidimensional cell growth; GO:0006351,transcription, DNA-templated	No apical meristem (NAM) protein
Cluster-21629.114653	469.6	441.93	487.88	167.68	151.32	142.18	40.4	37.89	40.29	--	hypothetical protein CICLE_v10004574mg [Citrus clementina]	--	SubName: Full=Uncharacterized protein {ECO:0000313|EMBL:ESR35155.1};	--	GO:0009737,response to abscisic acid; GO:0006950,response to stress	--
Cluster-21629.136819	17.56	19.1	17.63	378.56	334.83	330.02	62.39	70.61	72.74	K09755 ferulate-5-hydroxylase [EC:1.14.-.-] | (RefSeq) hypothetical protein (A)	hypothetical protein CICLE_v10025382mg [Citrus clementina]	RecName: Full=Cytochrome P450 84A1; EC=1.14.-.-; AltName: Full=Ferulate-5-hydroxylase; Short=F5H;	SubName: Full=Uncharacterized protein {ECO:0000313|EMBL:ESR38797.1};	Cytochrome P450 CYP2 subfamily	GO:0005783,endoplasmic reticulum; GO:0016021,integral component of membrane; GO:0016020,membrane; GO:0020037,heme binding; GO:0005506,iron ion binding; GO:0004497,monooxygenase activity; GO:0016709,oxidoreductase activity, acting on paired donors, with incorporation or reduction of molecular oxygen, NAD(P)H as one donor, and incorporation of one atom of oxygen; GO:0009809,lignin biosynthetic proc…	Cytochrome P450
Cluster-21629.146617	15.92	18.76	17.59	480.65	505.88	474.94	88.94	93.53	105.84	K00430 peroxidase [EC:1.11.1.7] | (RefSeq) peroxidase 3 (A)	PREDICTED: peroxidase 3 [Citrus sinensis]	RecName: Full=Peroxidase 24; Short=Atperox P24; EC=1.11.1.7; AltName: Full=ATP47; Flags: Precursor;	RecName: Full=Peroxidase {ECO:0000256|RuleBase:RU362060, ECO:0000256|SAAS:SAAS00709852}; EC=1.11.1.7 {ECO:0000256|RuleBase:RU362060, ECO:0000256|SAAS:SAAS00709852};	--	GO:0005576,extracellular region; GO:0009505,plant-type cell wall; GO:0009506,plasmodesma; GO:0020037,heme binding; GO:0046872,metal ion binding; GO:0004601,peroxidase activity; GO:0042744,hydrogen peroxide catabolic process; GO:0009664,plant-type cell wall organization; GO:0006979,response to oxidative stress	Peroxidase
Cluster-21629.135849	100.15	90.39	95.49	1452.26	1203.28	1542.72	426.1	369.26	385.18	K00487 trans-cinnamate 4-monooxygenase [EC:1.14.13.11] | (RefSeq) hypothetical protein (A)	hypothetical protein CISIN_1g021610mg [Citrus sinensis]	RecName: Full=Trans-cinnamate 4-monooxygenase; EC=1.14.13.11; AltName: Full=Cinnamic acid 4-hydroxylase; Short=C4H; Short=CA4H; AltName: Full=Cytochrome P450 73; AltName: Full=Cytochrome P450C4H;	SubName: Full=Uncharacterized protein {ECO:0000313|EMBL:KDO45077.1};	Cytochrome P450 CYP2 subfamily	GO:0020037,heme binding; GO:0005506,iron ion binding; GO:0016710,trans-cinnamate 4-monooxygenase activity	Cytochrome P450
Cluster-21629.119353	29.17	27.06	26.32	688.68	640.12	714.94	284.3	226.42	236.62	K14548 U3 small nucleolar RNA-associated protein 4 | (RefSeq) LOW QUALITY PROTEIN: U3 small nucleolar RNA-associated protein 4 homolog (A)	hypothetical protein CICLE_v10003681mg [Citrus clementina]	RecName: Full=Tryptophan aminotransferase-related protein 4; EC=2.6.1.-;	SubName: Full=Uncharacterized protein {ECO:0000313|EMBL:ESR47770.1};	--	GO:0016021,integral component of membrane; GO:0016846,carbon-sulfur lyase activity; GO:0008483,transaminase activity	Allinase
Cluster-21629.133708	371.62	385.87	376.88	825.16	774.33	932.18	862.81	859.85	849.65	K13429 chitin elicitor receptor kinase 1 | (RefSeq) chitin elicitor receptor kinase 1-like isoform X1 (A)	hypothetical protein CICLE_v10015492mg [Citrus clementina]	RecName: Full=Cytochrome b561 and DOMON domain-containing protein At5g35735; AltName: Full=Protein b561A.tha16; Flags: Precursor;	SubName: Full=Uncharacterized protein {ECO:0000313|EMBL:ESR60965.1};	Predicted membrane protein, contains DoH and Cytochrome b-561/ferric reductase transmembrane domains	GO:0016021,integral component of membrane; GO:0005886,plasma membrane; GO:0046872,metal ion binding; GO:0055114,oxidation-reduction process	DOMON domain
Cluster-21629.110338	13.65	14.22	12.09	2071.56	2077.02	2070.02	83.53	80.32	91	K10260 F-box and WD-40 domain protein 7 | (RefSeq) predicted protein (A)	PREDICTED: U-box domain-containing protein 21 [Theobroma cacao]	RecName: Full=U-box domain-containing protein 20; EC=2.3.2.27; AltName: Full=Plant U-box protein 20; AltName: Full=RING-type E3 ubiquitin transferase PUB20 {ECO:0000305};	RecName: Full=RING-type E3 ubiquitin transferase {ECO:0000256|SAAS:SAAS00702733}; EC=2.3.2.27 {ECO:0000256|SAAS:SAAS00702733};	--	GO:0004842,ubiquitin-protein transferase activity; GO:0010200,response to chitin	zinc finger of C3HC4-type, RING
Cluster-21629.17514	76.78	70.09	61.14	3780.15	3773.03	3549.36	2.78	4.32	5.15	K08241 jasmonate O-methyltransferase [EC:2.1.1.141] | (RefSeq) jasmonate O-methyltransferase-like (A)	hypothetical protein CUMW_071570 [Citrus unshiu]	RecName: Full=Jasmonate O-methyltransferase; EC=2.1.1.141; AltName: Full=S-adenosyl-L-methionine:jasmonic acid carboxyl methyltransferase;	SubName: Full=Uncharacterized protein {ECO:0000313|EMBL:GAY43043.1};	--	GO:0005737,cytoplasm; GO:0005634,nucleus; GO:0030795,jasmonate O-methyltransferase activity; GO:0102078,methyl jasmonate methylesterase activity; GO:0009694,jasmonic acid metabolic process; GO:0031408,oxylipin biosynthetic process; GO:0009611,response to wounding	SAM dependent carboxyl methyltransferase
Cluster-21629.146082	286.02	282.89	282.18	94.29	123.7	102.03	719.94	693.47	753.34	K01626 3-deoxy-7-phosphoheptulonate synthase [EC:2.5.1.54] | (RefSeq) phospho-2-dehydro-3-deoxyheptonate aldolase 1, chloroplastic (A)	hypothetical protein CISIN_1g0097281mg, partial [Citrus sinensis]	RecName: Full=Phospho-2-dehydro-3-deoxyheptonate aldolase 1, chloroplastic; EC=2.5.1.54; AltName: Full=3-deoxy-D-arabino-heptulosonate 7-phosphate synthase 1; AltName: Full=DAHP synthase 1; AltName: Full=Phospho-2-keto-3-deoxyheptonate aldolase 1; Flags: Precursor;	RecName: Full=Phospho-2-dehydro-3-deoxyheptonate aldolase {ECO:0000256|RuleBase:RU363071}; EC=2.5.1.54 {ECO:0000256|RuleBase:RU363071}; Flags: Fragment;	--	GO:0009507,chloroplast; GO:0003849,3-deoxy-7-phosphoheptulonate synthase activity; GO:0009073,aromatic amino acid family biosynthetic process; GO:0009423,chorismate biosynthetic process	Class-II DAHP synthetase family
Cluster-21629.127699	77.91	72.87	77.83	165.93	156.19	191.15	413.44	435.73	424.93	--	hypothetical protein CISIN_1g036938mg [Citrus sinensis]	RecName: Full=Umecyanin {ECO:0000303|PubMed:5490233}; Short=UMC {ECO:0000303|PubMed:15631465};	SubName: Full=Uncharacterized protein {ECO:0000313|EMBL:KDO48549.1};	--	GO:0009055,electron transfer activity; GO:0046872,metal ion binding	Plastocyanin-like domain
Cluster-21629.129603	114.76	107.92	95.75	721.43	766.89	735.03	359.44	364.43	377.84	K00856 adenosine kinase [EC:2.7.1.20] | (RefSeq) hypothetical protein (A)	hypothetical protein CUMW_205700 [Citrus unshiu]	RecName: Full=Adenosine kinase 2; Short=AK 2; EC=2.7.1.20; AltName: Full=Adenosine 5'-phosphotransferase 2;	SubName: Full=Uncharacterized protein {ECO:0000313|EMBL:GAY60903.1};	Possible pfkB family carbohydrate kinase	GO:0005829,cytosol; GO:0005634,nucleus; GO:0005886,plasma membrane; GO:0004001,adenosine kinase activity; GO:0005524,ATP binding; GO:0005507,copper ion binding; GO:0006169,adenosine salvage; GO:0044209,AMP salvage; GO:0016032,viral process	pfkB family carbohydrate kinase
Cluster-21629.147110	8.68	7.92	7	43.29	44.97	47.49	149.92	137.66	151.26	K13783 MFS transporter, OPA family, solute carrier family 37 (glycerol-3-phosphate transporter), member 1/2 | (RefSeq) putative glycerol-3-phosphate transporter 4 (A)	hypothetical protein CISIN_1g025171mg [Citrus sinensis]	RecName: Full=Stem-specific protein TSJT1;	SubName: Full=Uncharacterized protein {ECO:0000313|EMBL:KDO75905.1};	--	--	Glutamine amidotransferase domain
Cluster-21629.135674	78.52	72.44	58.32	1699.12	1759.7	1730.67	385.59	424.14	426.99	K00799 glutathione S-transferase [EC:2.5.1.18] | (RefSeq) hypothetical protein (A)	hypothetical protein CISIN_1g038634mg [Citrus sinensis]	RecName: Full=Probable glutathione S-transferase; EC=2.5.1.18; AltName: Full=G2-4; AltName: Full=Heat shock protein 26A;	SubName: Full=Uncharacterized protein {ECO:0000313|EMBL:KDO66688.1};	Glutathione S-transferase	GO:0005737,cytoplasm; GO:0004364,glutathione transferase activity; GO:0006749,glutathione metabolic process; GO:0009737,response to abscisic acid; GO:0009733,response to auxin; GO:0009735,response to cytokinin; GO:0009739,response to gibberellin; GO:0009408,response to heat; GO:0010038,response to metal ion; GO:0009407,toxin catabolic process	Glutathione S-transferase N-terminal domain
Cluster-21629.61286	75.41	74.5	66.98	133.46	110.9	123.63	1.69	2.07	1.76	K13544 pheophorbidase [EC:3.1.1.82] | (RefSeq) probable pheophorbidase (A)	hypothetical protein CUMW_050670 [Citrus unshiu]	RecName: Full=Methylesterase 17; Short=AtMES17; EC=3.1.1.-; AltName: Full=Methyl indole-3-acetic acid esterase;	SubName: Full=Uncharacterized protein {ECO:0000313|EMBL:GAY40270.1};	--	GO:0016788,hydrolase activity, acting on ester bonds; GO:0080030,methyl indole-3-acetate esterase activity; GO:0033473,indoleacetic acid conjugate metabolic process; GO:0048367,shoot system development	Serine hydrolase
Cluster-21629.63933	198.03	198.21	227.93	461.05	433.41	461.33	10.35	13.94	18.52	K13789 geranylgeranyl diphosphate synthase, type II [EC:2.5.1.1 2.5.1.10 2.5.1.29] | (RefSeq) hypothetical protein (A)	hypothetical protein CICLE_v10008936mg [Citrus clementina]	RecName: Full=Heterodimeric geranylgeranyl pyrophosphate synthase small subunit, chloroplastic; Flags: Precursor;	SubName: Full=Uncharacterized protein {ECO:0000313|EMBL:ESR65621.1};	Geranylgeranyl pyrophosphate synthase/Polyprenyl synthetase	GO:0009507,chloroplast; GO:0009535,chloroplast thylakoid membrane; GO:0042651,thylakoid membrane; GO:0046872,metal ion binding; GO:0004659,prenyltransferase activity; GO:0043693,monoterpene biosynthetic process	--
Cluster-21629.136143	665.66	715.9	660.42	128.64	127.61	129.76	1723.25	1791.44	1657.85	K00083 cinnamyl-alcohol dehydrogenase [EC:1.1.1.195] | (RefSeq) probable mannitol dehydrogenase (A)	PREDICTED: probable mannitol dehydrogenase [Citrus sinensis]	RecName: Full=Probable mannitol dehydrogenase; EC=1.1.1.255; AltName: Full=NAD-dependent mannitol dehydrogenase;	SubName: Full=Uncharacterized protein {ECO:0000313|EMBL:ESR39478.1};	Alcohol dehydrogenase, class V	GO:0046029,mannitol dehydrogenase activity; GO:0008270,zinc ion binding	Alcohol dehydrogenase GroES-like domain
Cluster-21629.139219	154.4	147.91	152.23	575.08	497.09	592.11	369.78	387.16	419.18	K00457 4-hydroxyphenylpyruvate dioxygenase [EC:1.13.11.27] | (RefSeq) hypothetical protein (A)	hypothetical protein CICLE_v10031587mg [Citrus clementina]	RecName: Full=4-hydroxyphenylpyruvate dioxygenase; EC=1.13.11.27; AltName: Full=4-hydroxyphenylpyruvic acid oxidase; Short=4HPPD; Short=HPD; Short=HPPDase;	SubName: Full=Uncharacterized protein {ECO:0000313|EMBL:GAY68144.1};	4-hydroxyphenylpyruvate dioxygenase	GO:0005737,cytoplasm; GO:0003868,4-hydroxyphenylpyruvate dioxygenase activity; GO:0042802,identical protein binding; GO:0046872,metal ion binding; GO:0006559,L-phenylalanine catabolic process; GO:0006572,tyrosine catabolic process	Hydroxyphenylpyruvate dioxygenase, HPPD, N-terminal
Cluster-21629.136424	7.99	7.44	5.64	388.96	410.79	405.95	111.34	144.04	182.88	K13899 cystatin-C | (RefSeq) cysteine proteinase inhibitor-like (A)	hypothetical protein CICLE_v10017285mg [Citrus clementina]	RecName: Full=Cysteine proteinase inhibitor; AltName: Full=Cystatin;	RecName: Full=Cysteine proteinase inhibitor {ECO:0000256|RuleBase:RU362130};	--	GO:0004869,cysteine-type endopeptidase inhibitor activity	Cystatin domain
Cluster-21629.146120	96.07	84.63	88.2	925.13	1394.68	1075.3	733.74	680.83	739.13	K04733 interleukin-1 receptor-associated kinase 4 [EC:2.7.11.1] | (RefSeq) LEAF RUST 10 DISEASE-RESISTANCE LOCUS RECEPTOR-LIKE PROTEIN KINASE-like 2.4 (A)	hypothetical protein CISIN_1g0260372mg, partial [Citrus sinensis]	RecName: Full=Thaumatin-like protein 1; Flags: Precursor;	SubName: Full=Uncharacterized protein {ECO:0000313|EMBL:KDO39870.1}; Flags: Fragment;	--	GO:0048046,apoplast; GO:0050832,defense response to fungus; GO:0031640,killing of cells of other organism	Thaumatin family
Cluster-21629.136715	81.82	101.49	72.97	40.85	30.58	41.25	1436.78	2041.67	2363.41	--	--	--	--	--	--	--
Cluster-21629.105949	167.26	170.14	161.66	45.59	48.08	51.47	21.94	21.85	17.98	K23450 sarcoplasmic reticulum histidine-rich calcium-binding protein | (RefSeq) low-temperature-induced 65 kDa protein-like (A)	hypothetical protein CUMW_057420 [Citrus unshiu]	--	SubName: Full=Uncharacterized protein {ECO:0000313|EMBL:GAY41175.1};	--	--	--
Cluster-21629.134916	2.05	1.65	1.95	2042.05	1856.77	1994.19	43.05	44.94	51.12	K05933 aminocyclopropanecarboxylate oxidase [EC:1.14.17.4] | (RefSeq) hypothetical protein (A)	hypothetical protein CICLE_v10008993mg [Citrus clementina]	RecName: Full=1-aminocyclopropane-1-carboxylate oxidase 1; Short=ACC oxidase 1; Short=AtACO1; EC=1.14.17.4;	SubName: Full=Uncharacterized protein {ECO:0000313|EMBL:GAY56173.1};	Iron/ascorbate family oxidoreductases	GO:0009815,1-aminocyclopropane-1-carboxylate oxidase activity; GO:0031418,L-ascorbic acid binding; GO:0046872,metal ion binding; GO:0071398,cellular response to fatty acid; GO:0071281,cellular response to iron ion; GO:0071732,cellular response to nitric oxide; GO:0051365,cellular response to potassium ion starvation; GO:0006952,defense response; GO:0009693,ethylene biosynthetic process	non-haem dioxygenase in morphine synthesis N-terminal
Cluster-21629.139587	22.35	20.16	12.84	6635.04	6978.17	7240.04	157.18	145.31	140.91	--	hypothetical protein CISIN_1g039575mg, partial [Citrus sinensis]	--	SubName: Full=Uncharacterized protein {ECO:0000313|EMBL:KDO46429.1}; Flags: Fragment;	--	--	Pollen proteins Ole e I like
Cluster-21629.137449	4.99	6.6	2.55	53.55	52.39	40.38	314.33	340.38	330.43	K20617 cytochrome P450 family 71 subfamily A | (RefSeq) cytochrome P450 71A1-like (A)	PREDICTED: cytochrome P450 71A1-like [Citrus sinensis]	RecName: Full=Cytochrome P450 71B35; EC=1.14.-.-;	SubName: Full=Uncharacterized protein {ECO:0000313|EMBL:GAY44001.1};	Cytochrome P450 CYP2 subfamily	GO:0016021,integral component of membrane; GO:0016020,membrane; GO:0020037,heme binding; GO:0005506,iron ion binding; GO:0016709,oxidoreductase activity, acting on paired donors, with incorporation or reduction of molecular oxygen, NAD(P)H as one donor, and incorporation of one atom of oxygen; GO:0044550,secondary metabolite biosynthetic process	Cytochrome P450
Cluster-21629.132505	7.96	8.21	12.28	62.37	65.42	61.19	293.31	217.26	243.34	K05909 laccase [EC:1.10.3.2] | (RefSeq) hypothetical protein (A)	PREDICTED: laccase-7-like [Citrus sinensis]	RecName: Full=Laccase-7; EC=1.10.3.2; AltName: Full=Benzenediol:oxygen oxidoreductase 7; AltName: Full=Diphenol oxidase 7; AltName: Full=Urishiol oxidase 7; Flags: Precursor;	RecName: Full=Laccase {ECO:0000256|RuleBase:RU361119}; EC=1.10.3.2 {ECO:0000256|RuleBase:RU361119}; AltName: Full=Benzenediol:oxygen oxidoreductase {ECO:0000256|RuleBase:RU361119}; AltName: Full=Diphenol oxidase {ECO:0000256|RuleBase:RU361119}; AltName: Full=Urishiol oxidase {ECO:0000256|RuleBase:RU361119};	Multicopper oxidases	GO:0048046,apoplast; GO:0005507,copper ion binding; GO:0052716,hydroquinone:oxygen oxidoreductase activity; GO:0016722,oxidoreductase activity, oxidizing metal ions; GO:0046274,lignin catabolic process	Multicopper oxidase
Cluster-21629.152943	568.95	588.72	488.96	159.67	166.21	155.97	39.89	35.37	42.53	K01581 ornithine decarboxylase [EC:4.1.1.17] | (RefSeq) ornithine decarboxylase-like (A)	Ornithine/DAP/Arg decarboxylase [Corchorus olitorius]	RecName: Full=Ornithine decarboxylase; Short=ODC; EC=4.1.1.17; AltName: Full=LeODC;	SubName: Full=Ornithine/DAP/Arg decarboxylase {ECO:0000313|EMBL:OMO75459.1};	Ornithine decarboxylase	GO:0005737,cytoplasm; GO:0004586,ornithine decarboxylase activity; GO:0033387,putrescine biosynthetic process from ornithine	Pyridoxal-dependent decarboxylase, C-terminal sheet domain
Cluster-21629.131022	30.78	41.7	32.31	151.73	162.94	164.43	355.23	358.68	357.18	K16040 trans-resveratrol di-O-methyltransferase [EC:2.1.1.240] | (RefSeq) trans-resveratrol di-O-methyltransferase-like (A)	hypothetical protein CISIN_1g018205mg [Citrus sinensis]	RecName: Full=Trans-resveratrol di-O-methyltransferase; EC=2.1.1.240; AltName: Full=Resveratrol O-methyltransferase; Short=ROMT; Short=VvROMT;	SubName: Full=Uncharacterized protein {ECO:0000313|EMBL:KDO75191.1};	--	GO:0008171,O-methyltransferase activity; GO:0046983,protein dimerization activity; GO:0102303,resveratrol 3,5-O-dimethyltransferase activity; GO:0008757,S-adenosylmethionine-dependent methyltransferase activity; GO:0019438,aromatic compound biosynthetic process	O-methyltransferase
Cluster-21629.133702	24.84	29.58	24.52	1080.71	955.06	1089.8	206.98	255.48	291.49	K01183 chitinase [EC:3.2.1.14] | (RefSeq) hypothetical protein (A)	chitinase [Citrus reticulata]	RecName: Full=Chitinase 4; EC=3.2.1.14; AltName: Full=OsChia2b; AltName: Full=Pathogenesis related (PR)-3 chitinase 4; Flags: Precursor;	SubName: Full=Chitinase {ECO:0000313|EMBL:AIA22194.1}; EC=3.2.1.14 {ECO:0000313|EMBL:AIA22194.1};	Predicted chitinase	GO:0008061,chitin binding; GO:0004568,chitinase activity; GO:0016998,cell wall macromolecule catabolic process; GO:0006032,chitin catabolic process; GO:0006952,defense response; GO:0000272,polysaccharide catabolic process	Chitinase class I
Cluster-21629.143043	99.8	98.92	125.95	16.77	18.77	16.58	537.47	474.28	464.64	K00549 5-methyltetrahydropteroyltriglutamate--homocysteine methyltransferase [EC:2.1.1.14] | (RefSeq) 5-methyltetrahydropteroyltriglutamate-- homocysteine methyltransferase-like (A)	hypothetical protein CISIN_1g0202292mg, partial [Citrus sinensis]	RecName: Full=5-methyltetrahydropteroyltriglutamate--homocysteine methyltransferase; EC=2.1.1.14; AltName: Full=Cobalamin-independent methionine synthase isozyme; AltName: Full=Vitamin-B12-independent methionine synthase isozyme;	SubName: Full=Uncharacterized protein {ECO:0000313|EMBL:KDO54954.1}; Flags: Fragment;	Methionine synthase II (cobalamin-independent)	GO:0005737,cytoplasm; GO:0003871,5-methyltetrahydropteroyltriglutamate-homocysteine S-methyltransferase activity; GO:0008270,zinc ion binding; GO:0009086,methionine biosynthetic process	Cobalamin-independent synthase, N-terminal domain
Cluster-21629.141406	141.32	148.36	149.45	1399.32	1253.22	1344.72	22.98	17.94	18.76	K07213 copper chaperone | (RefSeq) Copper transport protein ATOX1 (A)	PREDICTED: heavy metal-associated isoprenylated plant protein 3 [Juglans regia]	RecName: Full=Heavy metal-associated isoprenylated plant protein 3 {ECO:0000303|PubMed:21072340, ECO:0000303|PubMed:23368984}; Short=AtHIP03 {ECO:0000303|PubMed:21072340, ECO:0000303|PubMed:23368984}; Short=AtHIPP3 {ECO:0000303|PubMed:21072340, ECO:0000303|PubMed:23368984}; Flags: Precursor;	SubName: Full=heavy metal-associated isoprenylated plant protein 3 {ECO:0000313|RefSeq:XP_018858833.1};	Copper chaperone	GO:0005737,cytoplasm; GO:0005730,nucleolus; GO:0005634,nucleus; GO:0008270,zinc ion binding; GO:0030001,metal ion transport; GO:0009910,negative regulation of flower development	Heavy-metal-associated domain
Cluster-21629.139535	35.1	29	27.1	8.22	10.57	13.23	174.09	182.78	205.77	K13066 caffeic acid 3-O-methyltransferase [EC:2.1.1.68] | (RefSeq) caffeic acid 3-O-methyltransferase-like isoform X1 (A)	hypothetical protein CISIN_1g046424mg, partial [Citrus sinensis]	RecName: Full=Caffeic acid 3-O-methyltransferase; Short=CAOMT; Short=COMT; EC=2.1.1.68; AltName: Full=S-adenosysl-L-methionine:caffeic acid 3-O-methyltransferase;	SubName: Full=Uncharacterized protein {ECO:0000313|EMBL:KDO62977.1}; Flags: Fragment;	Hydroxyindole-O-methyltransferase and related SAM-dependent methyltransferases	GO:0047763,caffeate O-methyltransferase activity; GO:0046983,protein dimerization activity; GO:0009809,lignin biosynthetic process	Dimerisation domain
Cluster-21629.141836	2.8	1.77	1.79	615.6	621.5	596.74	113.83	92.55	141.61	K05909 laccase [EC:1.10.3.2] | (RefSeq) hypothetical protein (A)	hypothetical protein CUMW_122070 [Citrus unshiu]	RecName: Full=Laccase-7; EC=1.10.3.2; AltName: Full=Benzenediol:oxygen oxidoreductase 7; AltName: Full=Diphenol oxidase 7; AltName: Full=Urishiol oxidase 7; Flags: Precursor;	SubName: Full=Uncharacterized protein {ECO:0000313|EMBL:GAY49830.1};	Multicopper oxidases	GO:0048046,apoplast; GO:0005507,copper ion binding; GO:0052716,hydroquinone:oxygen oxidoreductase activity; GO:0016722,oxidoreductase activity, oxidizing metal ions; GO:0046274,lignin catabolic process	Multicopper oxidase
Cluster-21629.142795	106.77	102.27	116.04	1452.91	1436.95	1547.32	432.87	359.39	387.25	K01251 adenosylhomocysteinase [EC:3.3.1.1] | (RefSeq) adenosylhomocysteinase 2-like (A)	Adenosylhomocysteinase [Zea mays]	RecName: Full=Adenosylhomocysteinase; Short=AdoHcyase; EC=3.3.1.1; AltName: Full=S-adenosyl-L-homocysteine hydrolase;	SubName: Full=Uncharacterized protein {ECO:0000313|EnsemblPlants:HORVU2Hr1G110120.2};	S-adenosylhomocysteine hydrolase	GO:0004013,adenosylhomocysteinase activity; GO:0051287,NAD binding; GO:0006730,one-carbon metabolic process; GO:0019510,S-adenosylhomocysteine catabolic process	S-adenosyl-L-homocysteine hydrolase
Cluster-21629.137481	12.87	12.71	13.87	1783.32	2204.53	1928.81	79.97	93.47	93.59	K22683 aspartyl protease family protein [EC:3.4.23.-] | (RefSeq) aspartyl protease family protein 2 (A)	hypothetical protein CISIN_1g014679mg [Citrus sinensis]	RecName: Full=Basic 7S globulin; AltName: Full=SBg7S; Short=Bg; Contains: RecName: Full=Basic 7S globulin high kDa subunit; Contains: RecName: Full=Basic 7S globulin low kDa subunit; Flags: Precursor;	SubName: Full=Uncharacterized protein {ECO:0000313|EMBL:KDO74789.1};	Aspartyl protease	GO:0004190,aspartic-type endopeptidase activity; GO:0042802,identical protein binding; GO:0045735,nutrient reservoir activity; GO:0030163,protein catabolic process; GO:0006508,proteolysis	Xylanase inhibitor C-terminal
Cluster-21629.146258	53.12	53.64	42.23	532	494.33	521.92	324.78	297.86	280.25	K00430 peroxidase [EC:1.11.1.7] | (RefSeq) peroxidase 3 (A)	hypothetical protein CUMW_054800 [Citrus unshiu]	RecName: Full=Peroxidase 56; Short=Atperox P56; EC=1.11.1.7; AltName: Full=ATP33; Flags: Precursor;	SubName: Full=Uncharacterized protein {ECO:0000313|EMBL:GAY40824.1};	--	GO:0005576,extracellular region; GO:0009505,plant-type cell wall; GO:0009506,plasmodesma; GO:0020037,heme binding; GO:0046872,metal ion binding; GO:0004601,peroxidase activity; GO:0042744,hydrogen peroxide catabolic process; GO:0009664,plant-type cell wall organization; GO:0006979,response to oxidative stress	Peroxidase
Cluster-21629.109167	429.91	429.64	421	59.21	63.65	63.87	7.38	5.8	12.64	K10257 acyl-lipid omega-3 desaturase [EC:1.14.19.25 1.14.19.35 1.14.19.36] | (RefSeq) omega-3 fatty acid desaturase, endoplasmic reticulum-like (A)	hypothetical protein CISIN_1g016642mg [Citrus sinensis]	RecName: Full=Acyl-lipid omega-3 desaturase (cytochrome b5), endoplasmic reticulum {ECO:0000303|PubMed:1455229}; EC=1.14.19.25 {ECO:0000269|PubMed:1455229}; AltName: Full=Omega-3 fatty acid desaturase 3, endoplasmic reticulum {ECO:0000303|PubMed:1455229};	SubName: Full=Uncharacterized protein {ECO:0000313|EMBL:KDO66909.1};	--	GO:0005789,endoplasmic reticulum membrane; GO:0016021,integral component of membrane; GO:0016717,oxidoreductase activity, acting on paired donors, with oxidation of a pair of donors resulting in the reduction of molecular oxygen to two molecules of water; GO:0006636,unsaturated fatty acid biosynthetic process	Fatty acid desaturase
Cluster-21629.141827	87.92	85.57	79.31	108.92	119.84	124.65	308.37	317.46	372.87	K19891 glucan endo-1,3-beta-glucosidase 1/2/3 [EC:3.2.1.39] | (RefSeq) glucan endo-1,3-beta-glucosidase 3-like (A)	hypothetical protein CICLE_v10005195mg [Citrus clementina]	RecName: Full=Glucan endo-1,3-beta-glucosidase, basic isoform; EC=3.2.1.39; AltName: Full=(1->3)-beta-glucan endohydrolase; Short=(1->3)-beta-glucanase; AltName: Full=Beta-1,3-endoglucanase; AltName: Full=PpGns1; Flags: Precursor;	SubName: Full=Uncharacterized protein {ECO:0000313|EMBL:ESR34422.1};	--	GO:0042973,glucan endo-1,3-beta-D-glucosidase activity; GO:0005975,carbohydrate metabolic process; GO:0006952,defense response; GO:0009607,response to biotic stimulus	Glycosyl hydrolases family 17
Cluster-21629.177166	768.63	667.51	666.67	2132.95	1827.35	2275.15	83.31	58.74	51.58	K08907 light-harvesting complex I chlorophyll a/b binding protein 1 | (RefSeq) chlorophyll a-b binding protein 6, chloroplastic-like (A)	PREDICTED: chlorophyll a-b binding protein 6, chloroplastic-like [Gossypium hirsutum]	RecName: Full=Chlorophyll a-b binding protein 6, chloroplastic; AltName: Full=LHCI-730; AltName: Full=LHCII type III CAB-6; AltName: Full=Light-harvesting complex protein Lhca1 {ECO:0000303|PubMed:10366881}; Flags: Precursor;	RecName: Full=Chlorophyll a-b binding protein, chloroplastic {ECO:0000256|RuleBase:RU363080};	--	GO:0009507,chloroplast; GO:0009941,chloroplast envelope; GO:0009534,chloroplast thylakoid; GO:0009535,chloroplast thylakoid membrane; GO:0016021,integral component of membrane; GO:0016020,membrane; GO:0009522,photosystem I; GO:0010287,plastoglobule; GO:0009579,thylakoid; GO:0016168,chlorophyll binding; GO:0046872,metal ion binding; GO:0031409,pigment binding; GO:0019904,protein domain specific bi…	Chlorophyll A-B binding protein
Cluster-21629.140316	11.47	10.83	8.11	130.42	132.75	142.9	116.76	109.59	108.78	K08237 hydroquinone glucosyltransferase [EC:2.4.1.218] | (RefSeq) hypothetical protein (A)	hypothetical protein CUMW_072150 [Citrus unshiu]	RecName: Full=Hydroquinone glucosyltransferase; EC=2.4.1.218; AltName: Full=Arbutin synthase;	SubName: Full=Uncharacterized protein {ECO:0000313|EMBL:GAY43130.1};	UDP-glucuronosyl and UDP-glucosyl transferase	GO:0050505,hydroquinone glucosyltransferase activity; GO:0008152,metabolic process	UDP-glucoronosyl and UDP-glucosyl transferase
Cluster-21629.138859	486.62	499.66	438.83	211.71	197.95	223.25	1191.11	1238.53	1268.61	K00789 S-adenosylmethionine synthetase [EC:2.5.1.6] | (RefSeq) S-adenosylmethionine synthase-like (A)	S-adenosylmethionine synthase, partial [Lithocarpus amygdalifolius]	RecName: Full=S-adenosylmethionine synthase; Short=AdoMet synthase; EC=2.5.1.6 {ECO:0000250|UniProtKB:Q96551}; AltName: Full=Methionine adenosyltransferase; Short=MAT;	SubName: Full=S-adenosylmethionine synthase {ECO:0000313|EMBL:AMX27316.1}; Flags: Fragment;	S-adenosylmethionine synthetase	GO:0005737,cytoplasm; GO:0005524,ATP binding; GO:0046872,metal ion binding; GO:0004478,methionine adenosyltransferase activity; GO:0006730,one-carbon metabolic process; GO:0006556,S-adenosylmethionine biosynthetic process	S-adenosylmethionine synthetase, C-terminal domain
Cluster-21629.137898	80.1	83.15	52.91	257.45	272.5	248.05	675.94	827.17	925.51	K13899 cystatin-C | (RefSeq) cysteine proteinase inhibitor-like (A)	cysteine proteinase inhibitor [Pelargonium x hortorum]	RecName: Full=Cysteine proteinase inhibitor; AltName: Full=Cystatin;	RecName: Full=Cysteine proteinase inhibitor {ECO:0000256|RuleBase:RU362130};	--	GO:0004869,cysteine-type endopeptidase inhibitor activity	Cystatin domain
Cluster-21629.143369	314.68	328.56	308.35	3.32	2.58	2.5	36.31	24.1	19.12	K08907 light-harvesting complex I chlorophyll a/b binding protein 1 | (RefSeq) hypothetical protein (A)	hypothetical protein CICLE_v10032568mg [Citrus clementina]	RecName: Full=Chlorophyll a-b binding protein 6, chloroplastic; AltName: Full=LHCI-730; AltName: Full=LHCII type III CAB-6; AltName: Full=Light-harvesting complex protein Lhca1 {ECO:0000303|PubMed:10366881}; Flags: Precursor;	SubName: Full=Uncharacterized protein {ECO:0000313|EMBL:GAY49581.1};	--	GO:0009507,chloroplast; GO:0009941,chloroplast envelope; GO:0009534,chloroplast thylakoid; GO:0009535,chloroplast thylakoid membrane; GO:0016021,integral component of membrane; GO:0016020,membrane; GO:0009522,photosystem I; GO:0010287,plastoglobule; GO:0009579,thylakoid; GO:0016168,chlorophyll binding; GO:0046872,metal ion binding; GO:0031409,pigment binding; GO:0019904,protein domain specific bi…	Chlorophyll A-B binding protein
Cluster-21629.137631	4160.79	4392.15	4163.74	196.18	194.08	208	15828.1	15884.6	14960.6	--	--	--	--	--	--	--
Cluster-21629.134229	65.04	57.64	58.23	215.44	185.54	186.5	499.8	548.35	492.64	K10775 phenylalanine ammonia-lyase [EC:4.3.1.24] | (RefSeq) phenylalanine ammonia-lyase (A)	phenylalanine ammonia-lyase [Citrus trifoliata]	RecName: Full=Phenylalanine ammonia-lyase; EC=4.3.1.24;	RecName: Full=Phenylalanine ammonia-lyase {ECO:0000256|RuleBase:RU003955}; EC=4.3.1.24 {ECO:0000256|RuleBase:RU003955};	Phenylalanine and histidine ammonia-lyase	GO:0005737,cytoplasm; GO:0045548,phenylalanine ammonia-lyase activity; GO:0009800,cinnamic acid biosynthetic process; GO:0006559,L-phenylalanine catabolic process	Aromatic amino acid lyase
Cluster-21629.129718	31.49	28	24.01	85.67	94.49	92.27	188.8	255.7	276.58	K13449 pathogenesis-related protein 1 | (RefSeq) pathogenesis-related protein 1-like (A)	PREDICTED: pathogenesis-related protein 1-like [Gossypium hirsutum]	RecName: Full=Pathogenesis-related protein PR-1 type; Flags: Precursor;	SubName: Full=pathogenesis-related protein 1-like {ECO:0000313|RefSeq:XP_016719680.1};	Defense-related protein containing SCP domain	GO:0005576,extracellular region; GO:0006952,defense response; GO:0009607,response to biotic stimulus	Cysteine-rich secretory protein family
Cluster-21629.125308	2.86	7.63	1.74	744.41	864.64	749.54	383.37	384.46	354.01	K20617 cytochrome P450 family 71 subfamily A | (RefSeq) hypothetical protein (A)	PREDICTED: cytochrome P450 71A1-like [Citrus sinensis]	RecName: Full=Cytochrome P450 71A9; EC=1.14.-.-; AltName: Full=Cytochrome P450 CP1;	SubName: Full=Uncharacterized protein {ECO:0000313|EMBL:GAY44001.1};	Cytochrome P450 CYP2 subfamily	GO:0016021,integral component of membrane; GO:0016020,membrane; GO:0020037,heme binding; GO:0005506,iron ion binding; GO:0016709,oxidoreductase activity, acting on paired donors, with incorporation or reduction of molecular oxygen, NAD(P)H as one donor, and incorporation of one atom of oxygen; GO:0044550,secondary metabolite biosynthetic process	Cytochrome P450
Cluster-21629.137234	305.08	289.83	305.83	27.87	29.92	26.55	720.98	621.44	645.35	K01535 H+-transporting ATPase [EC:3.6.3.6] | (RefSeq) plasma membrane ATPase-like (A)	hypothetical protein CISIN_1g002203mg [Citrus sinensis]	RecName: Full=Plasma membrane ATPase; EC=3.6.3.6; AltName: Full=Proton pump;	RecName: Full=Plasma membrane ATPase {ECO:0000256|RuleBase:RU362083}; EC=3.6.3.6 {ECO:0000256|RuleBase:RU362083};	Plasma membrane H+-transporting ATPase	GO:0016021,integral component of membrane; GO:0005886,plasma membrane; GO:0005524,ATP binding; GO:0008553,proton-exporting ATPase activity, phosphorylative mechanism; GO:0046872,metal ion binding; GO:0006754,ATP biosynthetic process	Cation transport ATPase (P-type)
Cluster-21629.78141	6.25	7.78	6.3	616.88	505.77	555.96	69.04	68.31	63.49	K01785 aldose 1-epimerase [EC:5.1.3.3] | (RefSeq) aldose 1-epimerase-like (A)	hypothetical protein CUMW_213500 [Citrus unshiu]	--	SubName: Full=Uncharacterized protein {ECO:0000313|EMBL:GAY61891.1};	Predicted mutarotase	--	Aldose 1-epimerase
Cluster-21629.169582	300.04	284.65	256.71	111.64	86.87	111.18	6.47	9.14	8.6	K01402 matrix metalloproteinase-8 (neutrophil collagenase) [EC:3.4.24.34] | (RefSeq) metalloendoproteinase 1-like (A)	hypothetical protein CICLE_v10012543mg [Citrus clementina]	RecName: Full=Metalloendoproteinase 3-MMP {ECO:0000303|PubMed:10574937}; Short=At3-MMP {ECO:0000303|PubMed:10574937}; EC=3.4.24.- {ECO:0000305}; Flags: Precursor;	SubName: Full=Uncharacterized protein {ECO:0000313|EMBL:ESR44243.1};	Gelatinase A and related matrix metalloproteases	GO:0031225,anchored component of membrane; GO:0031012,extracellular matrix; GO:0005886,plasma membrane; GO:0004222,metalloendopeptidase activity; GO:0008270,zinc ion binding	Matrixin
Cluster-21629.134922	26.46	22.14	28.18	643.83	640.03	623.74	94.57	95.02	97.35	K12130 pseudo-response regulator 5 | (RefSeq) two-component response regulator-like APRR5 (A)	hypothetical protein CICLE_v10019177mg [Citrus clementina]	RecName: Full=Two-component response regulator-like APRR5; AltName: Full=Pseudo-response regulator 5;	SubName: Full=Uncharacterized protein {ECO:0000313|EMBL:ESR54490.1};	GATA-4/5/6 transcription factors	GO:0005634,nucleus; GO:0000160,phosphorelay signal transduction system; GO:0006355,regulation of transcription, DNA-templated; GO:0048511,rhythmic process; GO:0006351,transcription, DNA-templated	Response regulator receiver domain
Cluster-21629.138753	20.53	17.82	22.32	79.49	73.33	90.33	267.33	345.7	395.95	--	hypothetical protein CICLE_v10009891mg [Citrus clementina]	--	SubName: Full=Uncharacterized protein {ECO:0000313|EMBL:GAY37140.1};	--	--	Cotton fibre expressed protein
Cluster-21629.134804	41.01	65.15	57.12	911.57	1024.9	959.29	469.19	453.76	461.05	K00588 caffeoyl-CoA O-methyltransferase [EC:2.1.1.104] | (RefSeq) caffeoyl-CoA O-methyltransferase (A)	caffeoyl-CoA-O-methyltransferase [Gossypium hirsutum]	RecName: Full=Caffeoyl-CoA O-methyltransferase 1; EC=2.1.1.104; AltName: Full=Trans-caffeoyl-CoA 3-O-methyltransferase 1; Short=CCoAMT-1; Short=CCoAOMT-1;	SubName: Full=Caffeoyl-CoA-O-methyltransferase {ECO:0000313|EMBL:ACF48821.1};	O-methyltransferase	GO:0042409,caffeoyl-CoA O-methyltransferase activity; GO:0046872,metal ion binding; GO:0009809,lignin biosynthetic process	RNA recognition motif 2
Cluster-21629.129053	27.77	25.37	27.96	1063.43	1026.95	1143.97	132.29	134.76	149.78	K00789 S-adenosylmethionine synthetase [EC:2.5.1.6] | (RefSeq) hypothetical protein (A)	hypothetical protein CICLE_v10011912mg [Citrus clementina]	RecName: Full=S-adenosylmethionine synthase 1; Short=AdoMet synthase 1; EC=2.5.1.6 {ECO:0000250|UniProtKB:Q96551}; AltName: Full=Methionine adenosyltransferase 1; Short=MAT 1;	RecName: Full=S-adenosylmethionine synthase {ECO:0000256|RuleBase:RU000541}; EC=2.5.1.6 {ECO:0000256|RuleBase:RU000541};	S-adenosylmethionine synthetase	GO:0005737,cytoplasm; GO:0005524,ATP binding; GO:0046872,metal ion binding; GO:0004478,methionine adenosyltransferase activity; GO:0006730,one-carbon metabolic process; GO:0006556,S-adenosylmethionine biosynthetic process	S-adenosylmethionine synthetase, C-terminal domain
Cluster-21629.144454	38.83	38.01	37.73	123.66	106.74	121.76	132.58	133.3	125.62	K05681 ATP-binding cassette, subfamily G (WHITE), member 2 | (RefSeq) predicted protein (A)	hypothetical protein CISIN_1g000512mg [Citrus sinensis]	RecName: Full=Pleiotropic drug resistance protein 1; AltName: Full=NtPDR1;	SubName: Full=Uncharacterized protein {ECO:0000313|EMBL:KDO58219.1};	Pleiotropic drug resistance proteins (PDR1-15), ABC superfamily	GO:0016021,integral component of membrane; GO:0005524,ATP binding; GO:0016887,ATPase activity	Putative ABC exporter
Cluster-21629.112348	102.31	96.64	106.34	25.23	31.16	25.91	17.69	20.4	18.34	K03695 ATP-dependent Clp protease ATP-binding subunit ClpB | (RefSeq) chaperone protein ClpB3, chloroplastic (A)	PREDICTED: chaperone protein ClpB3, chloroplastic isoform X1 [Citrus sinensis]	RecName: Full=Chaperone protein ClpB3, chloroplastic; AltName: Full=ATP-dependent Clp protease ATP-binding subunit ClpB homolog 3; AltName: Full=Casein lytic proteinase B3; AltName: Full=Protein ALBINO OR PALE GREEN 6; Flags: Precursor;	SubName: Full=Uncharacterized protein {ECO:0000313|EMBL:KDO72671.1};	Chaperone HSP104 and related ATP-dependent Clp proteases	GO:0009507,chloroplast; GO:0009570,chloroplast stroma; GO:0009532,plastid stroma; GO:0005524,ATP binding; GO:0009658,chloroplast organization; GO:0016485,protein processing; GO:0009408,response to heat	RNA helicase
Cluster-21629.117085	149.15	141.34	151.63	2541.09	2486.74	2724.83	14.44	14.31	14.64	K13789 geranylgeranyl diphosphate synthase, type II [EC:2.5.1.1 2.5.1.10 2.5.1.29] | (RefSeq) hypothetical protein (A)	hypothetical protein CICLE_v10008936mg [Citrus clementina]	RecName: Full=Heterodimeric geranylgeranyl pyrophosphate synthase small subunit, chloroplastic; Flags: Precursor;	SubName: Full=Uncharacterized protein {ECO:0000313|EMBL:ESR65621.1};	Geranylgeranyl pyrophosphate synthase/Polyprenyl synthetase	GO:0009507,chloroplast; GO:0009535,chloroplast thylakoid membrane; GO:0042651,thylakoid membrane; GO:0046872,metal ion binding; GO:0004659,prenyltransferase activity; GO:0043693,monoterpene biosynthetic process	Polyprenyl synthetase
Cluster-21629.135686	10.95	11.38	8.73	813.53	828.07	835.73	65.56	72.86	68.26	K07195 exocyst complex component 7 | (RefSeq) hypothetical protein (A)	hypothetical protein CICLE_v10011115mg [Citrus clementina]	RecName: Full=Exocyst complex component EXO70H1 {ECO:0000303|PubMed:16942608}; Short=AtExo70h1 {ECO:0000303|PubMed:16942608}; AltName: Full=Exocyst subunit Exo70 family protein H1 {ECO:0000303|PubMed:16942608};	SubName: Full=Uncharacterized protein {ECO:0000313|EMBL:ESR42234.1};	Exocyst component protein and related proteins	GO:0005829,cytosol; GO:0012505,endomembrane system; GO:0000145,exocyst; GO:0016020,membrane; GO:0005634,nucleus; GO:0045335,phagocytic vesicle; GO:0031982,vesicle; GO:0006952,defense response; GO:0006887,exocytosis; GO:1900426,positive regulation of defense response to bacterium; GO:0009617,response to bacterium; GO:0009620,response to fungus; GO:0002237,response to molecule of bacterial origin	Conserved oligomeric complex COG6
Cluster-21629.138516	24	22.67	26.99	332.58	308.47	331.81	104.16	127.55	123.96	K13448 calcium-binding protein CML | (RefSeq) probable calcium-binding protein CML50 (A)	hypothetical protein CICLE_v10031823mg [Citrus clementina]	RecName: Full=BAG family molecular chaperone regulator 5, mitochondrial; AltName: Full=Bcl-2-associated athanogene 5; Flags: Precursor;	SubName: Full=Uncharacterized protein {ECO:0000313|EMBL:ESR51206.1};	--	GO:0005739,mitochondrion; GO:0009506,plasmodesma; GO:0005516,calmodulin binding; GO:0051087,chaperone binding; GO:0006457,protein folding; GO:0043207,response to external biotic stimulus; GO:0009266,response to temperature stimulus	IQ calmodulin-binding motif
Cluster-21629.105996	1089.44	1046.18	1001.26	308.66	316.8	303.86	137.47	166.8	158.57	K13993 HSP20 family protein | (RefSeq) 17.3 kDa class I heat shock protein-like (A)	hypothetical protein CISIN_1g031365mg [Citrus sinensis]	RecName: Full=18.1 kDa class I heat shock protein; Flags: Fragment;	SubName: Full=Uncharacterized protein {ECO:0000313|EMBL:KDO66696.1};	Molecular chaperone (small heat-shock protein Hsp26/Hsp42)	GO:0005737,cytoplasm	CS domain
Cluster-21629.140457	18.09	16.96	22.53	3.55	5.18	5.21	161.23	182.07	187.59	K00799 glutathione S-transferase [EC:2.5.1.18] | (RefSeq) glutathione S-transferase U7-like (A)	hypothetical protein CISIN_1g044745mg, partial [Citrus sinensis]	RecName: Full=Subtilisin-like protease SBT4.8 {ECO:0000303|PubMed:16193095}; EC=3.4.21.- {ECO:0000255|PROSITE-ProRule:PRU10082}; AltName: Full=Subtilase subfamily 4 member 8 {ECO:0000303|PubMed:16193095}; Short=AtSBT4.8 {ECO:0000303|PubMed:16193095}; Flags: Precursor;	SubName: Full=Uncharacterized protein {ECO:0000313|EMBL:KDO50629.1}; Flags: Fragment;	--	GO:0005576,extracellular region; GO:0004252,serine-type endopeptidase activity	--
Cluster-21629.136789	19.75	16.07	17.68	263.93	277.85	275.58	138.98	138.37	125.44	K09833 homogentisate phytyltransferase / homogentisate geranylgeranyltransferase [EC:2.5.1.115 2.5.1.116] | (RefSeq) homogentisate phytyltransferase 1, chloroplastic-like (A)	PREDICTED: homogentisate phytyltransferase 1, chloroplastic-like isoform X2 [Citrus sinensis]	RecName: Full=Coumarin 8-geranyltransferase 1, chloroplastic; EC=2.5.1.138 {ECO:0000269|PubMed:25077796}; AltName: Full=Prenyltransferase 1 {ECO:0000303|PubMed:25077796}; Short=ClPT1 {ECO:0000303|PubMed:25077796}; AltName: Full=Umbelliferone 8-C-geranyltransferase {ECO:0000303|PubMed:25077796}; Short=U8GT {ECO:0000303|PubMed:25077796}; Flags: Precursor;	SubName: Full=Uncharacterized protein {ECO:0000313|EMBL:GAY45926.1};	--	GO:0009507,chloroplast; GO:0031969,chloroplast membrane; GO:0016021,integral component of membrane; GO:0004659,prenyltransferase activity	UbiA prenyltransferase family
Cluster-21629.138115	6.34	4.84	6.12	128.35	158.39	132.02	80.33	89.39	100.83	K00430 peroxidase [EC:1.11.1.7] | (RefSeq) peroxidase 3 (A)	PREDICTED: peroxidase 3 [Citrus sinensis]	RecName: Full=Peroxidase 24; Short=Atperox P24; EC=1.11.1.7; AltName: Full=ATP47; Flags: Precursor;	RecName: Full=Peroxidase {ECO:0000256|RuleBase:RU362060, ECO:0000256|SAAS:SAAS00709852}; EC=1.11.1.7 {ECO:0000256|RuleBase:RU362060, ECO:0000256|SAAS:SAAS00709852};	--	GO:0005576,extracellular region; GO:0009505,plant-type cell wall; GO:0009506,plasmodesma; GO:0020037,heme binding; GO:0046872,metal ion binding; GO:0004601,peroxidase activity; GO:0042744,hydrogen peroxide catabolic process; GO:0009664,plant-type cell wall organization; GO:0006979,response to oxidative stress	Peroxidase
Cluster-21629.133442	3896.71	4026.82	3825.13	1401.48	1612.14	1521.46	10864.1	14917.1	13854.5	--	hypothetical protein CISIN_1g033055mg [Citrus sinensis]	--	SubName: Full=Uncharacterized protein {ECO:0000313|EMBL:KDO45261.1};	--	GO:0004867,serine-type endopeptidase inhibitor activity; GO:0009611,response to wounding	--
Cluster-21629.116246	103.58	125.82	107.95	53.4	47.16	45.54	8.37	7.89	7.67	K13993 HSP20 family protein | (RefSeq) 22.0 kDa heat shock protein (A)	PREDICTED: 22.0 kDa heat shock protein [Citrus sinensis]	RecName: Full=22.0 kDa class IV heat shock protein; Flags: Precursor;	SubName: Full=Uncharacterized protein {ECO:0000313|EMBL:KDO42942.1};	Molecular chaperone (small heat-shock protein Hsp26/Hsp42)	GO:0005788,endoplasmic reticulum lumen	CS domain
Cluster-21629.145640	21.17	21.35	24.77	8	8.57	6.08	125.85	121.44	129.41	K01593 aromatic-L-amino-acid/L-tryptophan decarboxylase [EC:4.1.1.28 4.1.1.105] | (RefSeq) tyrosine/DOPA decarboxylase 1-like (A)	PREDICTED: tyrosine/DOPA decarboxylase 1-like [Citrus sinensis]	RecName: Full=Tyrosine/DOPA decarboxylase 5; Includes: RecName: Full=DOPA decarboxylase; Short=DDC; EC=4.1.1.28; Includes: RecName: Full=Tyrosine decarboxylase; EC=4.1.1.25;	SubName: Full=Uncharacterized protein {ECO:0000313|EMBL:GAY39600.1};	Aromatic-L-amino-acid/L-histidine decarboxylase	GO:0004058,aromatic-L-amino-acid decarboxylase activity; GO:0030170,pyridoxal phosphate binding; GO:0004837,tyrosine decarboxylase activity; GO:0006520,cellular amino acid metabolic process	Protein of unknown function (DUF1148)
Cluster-21629.149242	439.92	480.32	440.52	113.58	119.32	111.91	1049.94	1152.76	1101.54	K14504 xyloglucan:xyloglucosyl transferase TCH4 [EC:2.4.1.207] | (RefSeq) probable xyloglucan endotransglucosylase/hydrolase protein 23 (A)	hypothetical protein CUMW_026640 [Citrus unshiu]	RecName: Full=Probable xyloglucan endotransglucosylase/hydrolase protein 23; Short=At-XTH23; Short=XTH-23; EC=2.4.1.207; Flags: Precursor;	SubName: Full=Uncharacterized protein {ECO:0000313|EMBL:GAY37123.1};	--	GO:0048046,apoplast; GO:0005618,cell wall; GO:0005794,Golgi apparatus; GO:0004553,hydrolase activity, hydrolyzing O-glycosyl compounds; GO:0016762,xyloglucan:xyloglucosyl transferase activity; GO:0042546,cell wall biogenesis; GO:0071555,cell wall organization; GO:0010411,xyloglucan metabolic process	Xyloglucan endo-transglycosylase (XET) C-terminus
Cluster-21629.133401	51.67	63.43	33.25	210.69	208.87	225.66	542.57	496.31	454.02	K00430 peroxidase [EC:1.11.1.7] | (RefSeq) peroxidase P7-like (A)	PREDICTED: peroxidase P7-like [Citrus sinensis]	RecName: Full=Peroxidase 4 {ECO:0000250|UniProtKB:Q42578}; EC=1.11.1.7; Flags: Precursor;	SubName: Full=Uncharacterized protein {ECO:0000313|EMBL:GAY54295.1};	--	GO:0005576,extracellular region; GO:0020037,heme binding; GO:0046872,metal ion binding; GO:0004601,peroxidase activity; GO:0042744,hydrogen peroxide catabolic process; GO:0006979,response to oxidative stress	Peroxidase
Cluster-21629.131548	136.4	126.33	123.13	23.12	31.22	22.95	478.74	426.82	407.1	K01535 H+-transporting ATPase [EC:3.6.3.6] | (RefSeq) hypothetical protein (A)	PREDICTED: plasma membrane ATPase-like [Citrus sinensis]	RecName: Full=Plasma membrane ATPase 4; EC=3.6.3.6; AltName: Full=Proton pump 4;	RecName: Full=Plasma membrane ATPase {ECO:0000256|RuleBase:RU362083}; EC=3.6.3.6 {ECO:0000256|RuleBase:RU362083};	Plasma membrane H+-transporting ATPase	GO:0016021,integral component of membrane; GO:0005886,plasma membrane; GO:0005524,ATP binding; GO:0008553,proton-exporting ATPase activity, phosphorylative mechanism; GO:0046872,metal ion binding; GO:0006754,ATP biosynthetic process	--
Cluster-21629.121108	29.82	27.65	19.54	66.33	54.04	62.94	171.07	176.29	175.95	K01183 chitinase [EC:3.2.1.14] | (RefSeq) hypothetical protein (A)	hypothetical protein CICLE_v10022063mg [Citrus clementina]	RecName: Full=Acidic endochitinase SP2; EC=3.2.1.14; Flags: Precursor;	SubName: Full=Uncharacterized protein {ECO:0000313|EMBL:ESR56088.1};	Predicted chitinase	GO:0005615,extracellular space; GO:0008061,chitin binding; GO:0004568,chitinase activity; GO:0016998,cell wall macromolecule catabolic process; GO:0006032,chitin catabolic process; GO:0006952,defense response; GO:0000272,polysaccharide catabolic process	Chitinase class I
Cluster-21629.126972	186.02	199.72	189.07	511.89	485.09	531.4	1185.2	1092.05	1159.46	--	PREDICTED: protein YLS9 [Citrus sinensis]	--	SubName: Full=Uncharacterized protein {ECO:0000313|EMBL:KDO70595.1};	--	GO:0016021,integral component of membrane	--
Cluster-21629.165283	139.24	145.07	136.66	46.83	47.37	42.28	15.59	22.77	19.1	K07213 copper chaperone | (RefSeq) Copper transport protein ATOX1 (A)	PREDICTED: heavy metal-associated isoprenylated plant protein 3-like [Prunus mume]	RecName: Full=Heavy metal-associated isoprenylated plant protein 3 {ECO:0000303|PubMed:21072340, ECO:0000303|PubMed:23368984}; Short=AtHIP03 {ECO:0000303|PubMed:21072340, ECO:0000303|PubMed:23368984}; Short=AtHIPP3 {ECO:0000303|PubMed:21072340, ECO:0000303|PubMed:23368984}; Flags: Precursor;	SubName: Full=Uncharacterized protein {ECO:0000313|EMBL:EMJ06796.1};	Copper chaperone	GO:0005737,cytoplasm; GO:0005730,nucleolus; GO:0005634,nucleus; GO:0008270,zinc ion binding; GO:0030001,metal ion transport; GO:0009910,negative regulation of flower development	BFD-like [2Fe-2S] binding domain
Cluster-21629.136309	5.68	5.95	5.67	380.46	392.84	359.35	130.22	164.32	190.31	--	stress-related protein [Citrus sinensis]	RecName: Full=Major allergen Pru av 1; AltName: Full=Allergen Pru a 1; AltName: Allergen=Pru av 1;	SubName: Full=Stress-related protein {ECO:0000313|EMBL:ABK06393.1};	--	GO:0006952,defense response; GO:0009607,response to biotic stimulus	Pathogenesis-related protein Bet v I family
Cluster-21629.138931	5.75	8.23	5.1	399.65	375.86	369.35	69.24	59.71	79.33	K01176 alpha-amylase [EC:3.2.1.1] | (RefSeq) LOW QUALITY PROTEIN: pentatricopeptide repeat-containing protein At2g04860-like (A)	LOW QUALITY PROTEIN: pentatricopeptide repeat-containing protein At2g04860-like [Manihot esculenta]	RecName: Full=Alpha-amylase; EC=3.2.1.1 {ECO:0000250|UniProtKB:P00693}; AltName: Full=1,4-alpha-D-glucan glucanohydrolase; Flags: Precursor;	RecName: Full=Alpha-amylase {ECO:0000256|PIRNR:PIRNR001028}; EC=3.2.1.1 {ECO:0000256|PIRNR:PIRNR001028}; AltName: Full=1,4-alpha-D-glucan glucanohydrolase {ECO:0000256|PIRNR:PIRNR001028};	Alpha-amylase	GO:0004556,alpha-amylase activity; GO:0103025,alpha-amylase activity (releasing maltohexaose); GO:0005509,calcium ion binding; GO:0005975,carbohydrate metabolic process	Alpha amylase, catalytic domain
Cluster-21629.134803	10.25	7.1	10.72	370.62	399.71	372.59	87.24	92.98	88.53	K21396 ATP-binding cassette, subfamily G (WHITE), eye pigment precursor transporter | (RefSeq) ABC transporter G family member 41-like (A)	unnamed protein product, partial [Vitis vinifera]	RecName: Full=ABC transporter G family member 29; Short=ABC transporter ABCG.29; Short=AtABCG29; AltName: Full=Pleiotropic drug resistance protein 1;	SubName: Full=Uncharacterized protein {ECO:0000313|EMBL:CBI36063.3};	Pleiotropic drug resistance proteins (PDR1-15), ABC superfamily	GO:0016021,integral component of membrane; GO:0005886,plasma membrane; GO:0005524,ATP binding; GO:0042626,ATPase activity, coupled to transmembrane movement of substances; GO:0006855,drug transmembrane transport; GO:0015850,organic hydroxy compound transport; GO:1901140,p-coumaryl alcohol transport; GO:1901141,regulation of lignin biosynthetic process	CDR ABC transporter
Cluster-21629.123030	2517.66	2231.92	2557.05	1305.42	1306.35	1318.18	491.39	593.63	643.89	--	hypothetical protein CISIN_1g032053mg [Citrus sinensis]	--	SubName: Full=Uncharacterized protein {ECO:0000313|EMBL:ESR52612.1};	--	--	--
Cluster-21629.137644	95.23	76.75	77.26	628.2	714.74	649.81	5.65	6.52	8.24	K17098 annexin D | (RefSeq) hypothetical protein (A)	hypothetical protein CISIN_1g021607mg [Citrus sinensis]	RecName: Full=Annexin D4; AltName: Full=AnnAt4;	SubName: Full=Uncharacterized protein {ECO:0000313|EMBL:KDO83191.1};	Annexin	GO:0009506,plasmodesma; GO:0005509,calcium ion binding; GO:0005544,calcium-dependent phospholipid binding; GO:0003729,mRNA binding; GO:0009737,response to abscisic acid; GO:0009409,response to cold; GO:0009408,response to heat; GO:0006970,response to osmotic stress; GO:0009651,response to salt stress; GO:0009414,response to water deprivation	Annexin
Cluster-21629.136019	81.09	85.56	77.99	1032.67	1172.86	1224.57	218.93	254.99	262.49	K00789 S-adenosylmethionine synthetase [EC:2.5.1.6] | (RefSeq) S-adenosylmethionine synthase 1 (A)	S-adenosylmethionine synthase 1 [Cucurbita moschata]	RecName: Full=S-adenosylmethionine synthase 1; Short=AdoMet synthase 1; EC=2.5.1.6 {ECO:0000250|UniProtKB:Q96551}; AltName: Full=Methionine adenosyltransferase 1; Short=MAT 1;	RecName: Full=S-adenosylmethionine synthase {ECO:0000256|RuleBase:RU000541}; EC=2.5.1.6 {ECO:0000256|RuleBase:RU000541};	S-adenosylmethionine synthetase	GO:0005737,cytoplasm; GO:0005524,ATP binding; GO:0046872,metal ion binding; GO:0004478,methionine adenosyltransferase activity; GO:0006730,one-carbon metabolic process; GO:0006556,S-adenosylmethionine biosynthetic process	S-adenosylmethionine synthetase, central domain
Cluster-21629.146772	25.77	26.52	23.33	1198.39	1174.88	1256.02	214.24	207	219.52	K19891 glucan endo-1,3-beta-glucosidase 1/2/3 [EC:3.2.1.39] | (RefSeq) glucan endo-1,3-beta-glucosidase 3-like (A)	hypothetical protein CICLE_v10015646mg [Citrus clementina]	RecName: Full=Glucan endo-1,3-beta-glucosidase 11; EC=3.2.1.39; AltName: Full=(1->3)-beta-glucan endohydrolase 11; Short=(1->3)-beta-glucanase 11; AltName: Full=Beta-1,3-endoglucanase 11; Short=Beta-1,3-glucanase 11; Flags: Precursor;	SubName: Full=Uncharacterized protein {ECO:0000313|EMBL:ESR62939.1};	--	GO:0031225,anchored component of membrane; GO:0046658,anchored component of plasma membrane; GO:0005576,extracellular region; GO:0009505,plant-type cell wall; GO:0005886,plasma membrane; GO:0042973,glucan endo-1,3-beta-D-glucosidase activity; GO:0030247,polysaccharide binding; GO:0005975,carbohydrate metabolic process; GO:0007154,cell communication; GO:0071555,cell wall organization; GO:0006952,d…	Glycosyl hydrolases family 17
Cluster-21629.163237	428.57	451.63	393.98	12.97	14.96	14.38	77.27	78.58	78.42	K03541 photosystem II 10kDa protein | (RefSeq) photosystem II 10 kDa polypeptide, chloroplastic (A)	photosystem II 10 kDa polypeptide, chloroplastic [Sesamum indicum]	RecName: Full=Photosystem II 10 kDa polypeptide, chloroplastic; Short=PII10; Flags: Precursor;	SubName: Full=Uncharacterized protein {ECO:0000313|EMBL:KQL00476.1, ECO:0000313|EnsemblPlants:Si014642m};	--	GO:0009535,chloroplast thylakoid membrane; GO:0009654,photosystem II oxygen evolving complex; GO:0015979,photosynthesis	Photosystem II 10 kDa polypeptide PsbR
Cluster-21629.123229	2.63	4.46	2.59	22.56	30.66	23.83	76.2	79.68	64.19	K04733 interleukin-1 receptor-associated kinase 4 [EC:2.7.11.1] | (RefSeq) uncharacterized LOC104590182 (A)	PREDICTED: cysteine-rich repeat secretory protein 38 [Citrus sinensis]	RecName: Full=Cysteine-rich repeat secretory protein 38; Flags: Precursor;	SubName: Full=Uncharacterized protein {ECO:0000313|EMBL:GAY64621.1};	--	GO:0005618,cell wall; GO:0005576,extracellular region; GO:0005773,vacuole; GO:0009737,response to abscisic acid	Salt stress response/antifungal
Cluster-21629.130027	746.96	751.81	720.52	114.51	117.88	105.33	1592.91	1557.84	1497.06	K03283 heat shock 70kDa protein 1/2/6/8 | (RefSeq) heat shock cognate 70 kDa protein 2-like (A)	heat shock protein 70, partial [Zea mays]	RecName: Full=Heat shock cognate 70 kDa protein 2;	SubName: Full=Heat shock protein 70 {ECO:0000313|EMBL:AAX07349.1}; Flags: Fragment;	Molecular chaperones HSP70/HSC70, HSP70 superfamily	GO:0005524,ATP binding	Hsp70 protein
Cluster-21629.164991	530.13	485.24	443.59	94.28	79.32	88.09	21.97	45.14	40.05	K13993 HSP20 family protein | (RefSeq) hypothetical protein (A)	hypothetical protein CICLE_v10029428mg [Citrus clementina]	RecName: Full=17.5 kDa class I heat shock protein; AltName: Full=HSP 17.5-E;	SubName: Full=Uncharacterized protein {ECO:0000313|EMBL:GAY37960.1};	Molecular chaperone (small heat-shock protein Hsp26/Hsp42)	GO:0005737,cytoplasm	GvpH
Cluster-21629.160169	110.21	130.63	118.74	24.01	17.01	22.82	7.65	4.02	4.76	--	non-specific lipid-transfer protein [Helianthus annuus]	RecName: Full=Non-specific lipid-transfer protein; Short=LTP; Short=NsLTP; AltName: Full=SDI-9; Flags: Precursor;	RecName: Full=Non-specific lipid-transfer protein {ECO:0000256|RuleBase:RU000628};	--	GO:0008289,lipid binding; GO:0006869,lipid transport	--
Cluster-21629.115493	18.25	23.06	21.65	5.07	4.99	5.15	127.55	117.25	131.03	K01610 phosphoenolpyruvate carboxykinase (ATP) [EC:4.1.1.49] | (RefSeq) phosphoenolpyruvate carboxykinase [ATP]-like (A)	hypothetical protein CISIN_1g0058652mg, partial [Citrus sinensis]	RecName: Full=Phosphoenolpyruvate carboxykinase (ATP); Short=PEP carboxykinase; Short=PEPCK; EC=4.1.1.49;	SubName: Full=Uncharacterized protein {ECO:0000313|EMBL:KDO81313.1}; Flags: Fragment;	--	GO:0005737,cytoplasm; GO:0005524,ATP binding; GO:0004612,phosphoenolpyruvate carboxykinase (ATP) activity; GO:0006094,gluconeogenesis	--
Cluster-21629.139603	4.29	2.93	6.27	165.49	171.01	169.7	420.64	486.87	458.88	K20617 cytochrome P450 family 71 subfamily A | (RefSeq) hypothetical protein (A)	hypothetical protein T459_34894 [Capsicum annuum]	RecName: Full=Cytochrome P450 71A1; EC=1.14.-.-; AltName: Full=ARP-2; AltName: Full=CYPLXXIA1;	SubName: Full=Uncharacterized protein {ECO:0000313|EMBL:PHT61252.1};	Cytochrome P450 CYP2 subfamily	GO:0005789,endoplasmic reticulum membrane; GO:0016021,integral component of membrane; GO:0031090,organelle membrane; GO:0020037,heme binding; GO:0005506,iron ion binding; GO:0004497,monooxygenase activity; GO:0016705,oxidoreductase activity, acting on paired donors, with incorporation or reduction of molecular oxygen; GO:0009835,fruit ripening	Cytochrome P450
Cluster-21629.122444	1572.89	1595.62	1776.43	75.75	93.62	79.61	5496.99	6278.1	6116.1	K03781 catalase [EC:1.11.1.6] | (RefSeq) hypothetical protein (A)	hypothetical protein CICLE_v10000948mg [Citrus clementina]	RecName: Full=Catalase; EC=1.11.1.6;	RecName: Full=Catalase {ECO:0000256|RuleBase:RU000498}; EC=1.11.1.6 {ECO:0000256|RuleBase:RU000498};	Catalase	GO:0005777,peroxisome; GO:0004096,catalase activity; GO:0020037,heme binding; GO:0046872,metal ion binding; GO:0042744,hydrogen peroxide catabolic process; GO:0006979,response to oxidative stress	Catalase
Cluster-21629.136061	53.7	49.93	40.52	327.24	319.52	324.03	231.83	233.1	218.3	K04733 interleukin-1 receptor-associated kinase 4 [EC:2.7.11.1] | (RefSeq) serine/threonine-protein kinase RIPK-like (A)	hypothetical protein CISIN_1g012832mg [Citrus sinensis]	--	SubName: Full=Uncharacterized protein {ECO:0000313|EMBL:KDO73907.1};	--	GO:0005524,ATP binding; GO:0004674,protein serine/threonine kinase activity	--
Cluster-21629.125729	55.96	68.99	67.5	7.39	6.71	6.96	563.87	607.09	560.96	K09753 cinnamoyl-CoA reductase [EC:1.2.1.44] | (RefSeq) cinnamoyl-CoA reductase 1-like (A)	PREDICTED: cinnamoyl-CoA reductase 1-like [Citrus sinensis]	RecName: Full=Cinnamoyl-CoA reductase 2; Short=AtCCR2; EC=1.2.1.44;	SubName: Full=Uncharacterized protein {ECO:0000313|EMBL:ESR40855.1};	Flavonol reductase/cinnamoyl-CoA reductase	GO:0016621,cinnamoyl-CoA reductase activity; GO:0050662,coenzyme binding; GO:0007623,circadian rhythm; GO:0006952,defense response; GO:0042754,negative regulation of circadian rhythm; GO:0009699,phenylpropanoid biosynthetic process; GO:0009409,response to cold	--
Cluster-21629.135015	430.14	386.13	461.47	29.17	26.73	23.37	1635.94	1495.37	1534.4	--	hypothetical protein CICLE_v10004993mg [Citrus clementina]	RecName: Full=Basic 7S globulin; AltName: Full=SBg7S; Short=Bg; Contains: RecName: Full=Basic 7S globulin high kDa subunit; Contains: RecName: Full=Basic 7S globulin low kDa subunit; Flags: Precursor;	SubName: Full=Uncharacterized protein {ECO:0000313|EMBL:ESR33049.1};	Aspartyl protease	GO:0004190,aspartic-type endopeptidase activity; GO:0042802,identical protein binding; GO:0045735,nutrient reservoir activity; GO:0030163,protein catabolic process; GO:0006508,proteolysis	Xylanase inhibitor N-terminal
Cluster-21629.134831	28.29	28.27	22.84	120.77	103.19	116.56	326.16	336.41	359.51	K05658 ATP-binding cassette, subfamily B (MDR/TAP), member 1 [EC:7.6.2.2] | (RefSeq) uncharacterized protein LOC111781709 (A)	hypothetical protein CICLE_v10033449mg [Citrus clementina]	RecName: Full=S-norcoclaurine synthase 1; Short=CjNCS1; EC=4.2.1.78;	SubName: Full=Uncharacterized protein {ECO:0000313|EMBL:ESR48885.1};	Iron/ascorbate family oxidoreductases	GO:0050474,(S)-norcoclaurine synthase activity; GO:0046872,metal ion binding; GO:0016491,oxidoreductase activity; GO:0009820,alkaloid metabolic process	--
Cluster-21629.132625	31.91	43.43	36.47	2562.4	2812.02	2832.14	280.61	404.73	471.82	K04733 interleukin-1 receptor-associated kinase 4 [EC:2.7.11.1] | (RefSeq) LOC109742401; G-type lectin S-receptor-like serine/threonine-protein kinase SD2-5 isoform X1 (A)	PREDICTED: thaumatin-like protein [Citrus sinensis]	RecName: Full=Thaumatin-like protein; AltName: Allergen=Act d 2; Flags: Precursor;	SubName: Full=Uncharacterized protein {ECO:0000313|EMBL:ESR53814.1};	--	GO:0005576,extracellular region; GO:0050832,defense response to fungus; GO:0031640,killing of cells of other organism	Thaumatin family
Cluster-21629.110947	752.07	721.37	778.05	97.26	72.5	91.67	220.59	209.13	226.1	--	--	--	--	--	--	--
Cluster-21629.118115	28.14	25.35	24.68	55.22	51.24	51.06	2.2	2.83	2.69	K01623 fructose-bisphosphate aldolase, class I [EC:4.1.2.13] | (RefSeq) fructose-bisphosphate aldolase, cytoplasmic isozyme 1 (A)	hypothetical protein CUMW_107060, partial [Citrus unshiu]	RecName: Full=Fructose-bisphosphate aldolase 5, cytosolic {ECO:0000305}; Short=AtFBA5 {ECO:0000303|PubMed:22561114}; EC=4.1.2.13 {ECO:0000250|UniProtKB:Q9SJQ9};	SubName: Full=Uncharacterized protein {ECO:0000313|EMBL:GAY47790.1}; Flags: Fragment;	Fructose-biphosphate aldolase	GO:0009507,chloroplast; GO:0005829,cytosol; GO:0004332,fructose-bisphosphate aldolase activity; GO:0006094,gluconeogenesis; GO:0006096,glycolytic process	Fructose-bisphosphate aldolase class-I
Cluster-21629.136843	81.14	76.28	77.34	2499.83	2098.27	2511.2	244.63	268.8	261.81	K17285 selenium-binding protein 1 | (RefSeq) selenium-binding protein 3 (A)	hypothetical protein CISIN_1g023927mg [Citrus sinensis]	RecName: Full=Selenium-binding protein 1;	SubName: Full=Uncharacterized protein {ECO:0000313|EMBL:KDO47447.1};	Selenium-binding protein	GO:0005829,cytosol; GO:0009506,plasmodesma; GO:0008430,selenium binding; GO:0071291,cellular response to selenium ion; GO:0046686,response to cadmium ion; GO:0042542,response to hydrogen peroxide; GO:0000103,sulfate assimilation	56kDa selenium binding protein (SBP56)
Cluster-21629.112884	396.91	348.57	402.47	1047.98	1009.27	1093.21	53.69	49.83	49.47	K10525 allene oxide cyclase [EC:5.3.99.6] | (RefSeq) allene oxide cyclase 4, chloroplastic (A)	PREDICTED: allene oxide cyclase 4, chloroplastic [Citrus sinensis]	RecName: Full=Allene oxide cyclase, chloroplastic {ECO:0000303|Ref.1, ECO:0000303|Ref.2}; Short=OsAOC {ECO:0000303|Ref.1}; EC=5.3.99.6 {ECO:0000269|PubMed:23347338}; AltName: Full=Protein COLEOPTILE PHOTOMORPHOGENESIS 2 {ECO:0000303|PubMed:23347338}; AltName: Full=Protein HEBIBA {ECO:0000303|PubMed:14605232}; Flags: Precursor;	SubName: Full=Uncharacterized protein {ECO:0000313|EMBL:GAY43940.1};	--	GO:0009507,chloroplast; GO:0046423,allene-oxide cyclase activity; GO:0009734,auxin-activated signaling pathway; GO:0007623,circadian rhythm; GO:0050832,defense response to fungus; GO:0080186,developmental vegetative growth; GO:0009908,flower development; GO:0009864,induced systemic resistance, jasmonic acid mediated signaling pathway; GO:0009695,jasmonic acid biosynthetic process; GO:0048573,phot…	Allene oxide cyclase
Cluster-21629.141784	69.93	56.24	52.72	120.08	117.92	123.73	299.61	351.96	412.95	K00430 peroxidase [EC:1.11.1.7] | (RefSeq) hypothetical protein (A)	hypothetical protein CICLE_v10015783mg [Citrus clementina]	RecName: Full=Peroxidase C3; EC=1.11.1.7; Flags: Precursor;	RecName: Full=Peroxidase {ECO:0000256|SAAS:SAAS00709852}; EC=1.11.1.7 {ECO:0000256|SAAS:SAAS00709852};	--	GO:0005576,extracellular region; GO:0005773,vacuole; GO:0020037,heme binding; GO:0046872,metal ion binding; GO:0004601,peroxidase activity; GO:0042744,hydrogen peroxide catabolic process; GO:0006979,response to oxidative stress	Peroxidase
Cluster-21629.124258	53.74	56.6	46.14	5.78	5.28	7.79	268.07	268.52	286.25	--	PREDICTED: E3 ubiquitin-protein ligase PUB23-like [Citrus sinensis]	RecName: Full=E3 ubiquitin-protein ligase PUB23; EC=2.3.2.27; AltName: Full=Plant U-box protein 23; AltName: Full=RING-type E3 ubiquitin transferase PUB23 {ECO:0000305}; AltName: Full=U-box domain-containing protein 23;	SubName: Full=Uncharacterized protein {ECO:0000313|EMBL:GAY62325.1};	--	GO:0005829,cytosol; GO:0004842,ubiquitin-protein transferase activity; GO:0006952,defense response; GO:0051865,protein autoubiquitination; GO:0016567,protein ubiquitination; GO:0010200,response to chitin; GO:0009414,response to water deprivation	--
Cluster-21629.137466	50.59	58.1	54.83	145.86	167.18	138.7	245.41	256.82	224.84	K08486 syntaxin 1B/2/3 | (RefSeq) syntaxin-121-like (A)	syntaxin-121-like [Cucurbita moschata]	RecName: Full=Syntaxin-121; Short=AtSYP121; AltName: Full=Syntaxin-related protein At-Syr1;	SubName: Full=Uncharacterized protein {ECO:0000313|EMBL:KDO70640.1};	SNARE protein Syntaxin 1 and related proteins	GO:0009504,cell plate; GO:0016021,integral component of membrane; GO:0005886,plasma membrane; GO:0009506,plasmodesma; GO:0031201,SNARE complex; GO:0005802,trans-Golgi network; GO:0043495,protein membrane anchor; GO:0005484,SNAP receptor activity; GO:0000149,SNARE binding; GO:0006952,defense response; GO:0050832,defense response to fungus; GO:0006887,exocytosis; GO:0072660,maintenance of protein l…	Syntaxin
Cluster-21629.156543	226.67	224.54	229.9	89.22	84.57	78.19	26.41	37.71	37.56	K13065 shikimate O-hydroxycinnamoyltransferase [EC:2.3.1.133] | (RefSeq) hypothetical protein (A)	hypothetical protein CICLE_v10015146mg [Citrus clementina]	RecName: Full=BAHD acyltransferase At5g47980; EC=2.3.1.-;	SubName: Full=Uncharacterized protein {ECO:0000313|EMBL:ESR59395.1};	--	GO:0016747,transferase activity, transferring acyl groups other than amino-acyl groups	Transferase family
Cluster-21629.118227	222.02	218.53	220.02	977.32	854.4	1006.41	38.28	40.11	44.54	K08908 light-harvesting complex I chlorophyll a/b binding protein 2 | (RefSeq) chlorophyll a-b binding protein, chloroplastic (A)	PREDICTED: chlorophyll a-b binding protein, chloroplastic [Citrus sinensis]	RecName: Full=Chlorophyll a-b binding protein 7, chloroplastic; AltName: Full=LHCI type II CAB-7; Flags: Precursor;	RecName: Full=Chlorophyll a-b binding protein, chloroplastic {ECO:0000256|RuleBase:RU363080};	--	GO:0009941,chloroplast envelope; GO:0009535,chloroplast thylakoid membrane; GO:0016021,integral component of membrane; GO:0009522,photosystem I; GO:0009523,photosystem II; GO:0010287,plastoglobule; GO:0016168,chlorophyll binding; GO:0046872,metal ion binding; GO:0031409,pigment binding; GO:0009768,photosynthesis, light harvesting in photosystem I; GO:0018298,protein-chromophore linkage; GO:000941…	Chlorophyll A-B binding protein
Cluster-21629.125398	438.01	434.82	392.15	154.51	181.84	173.12	75.61	82.3	93.08	--	PREDICTED: thionin-like [Camelina sativa]	RecName: Full=Viscotoxin-B; Contains: RecName: Full=Viscotoxin-B; AltName: Full=Viscotoxin-B2; Contains: RecName: Full=Acidic protein; Flags: Precursor; Fragment;	SubName: Full=Thionin;	--	GO:0005576,extracellular region; GO:0090729,toxin activity; GO:0006952,defense response	Plant thionin
Cluster-21629.131833	23.44	26.57	18.97	551.9	493.9	493.48	168.85	149.89	142.47	K20617 cytochrome P450 family 71 subfamily A | (RefSeq) hypothetical protein (A)	PREDICTED: cytochrome P450 71A1-like [Citrus sinensis]	RecName: Full=Cytochrome P450 71A9; EC=1.14.-.-; AltName: Full=Cytochrome P450 CP1;	SubName: Full=Uncharacterized protein {ECO:0000313|EMBL:GAY44001.1};	Cytochrome P450 CYP2 subfamily	GO:0016021,integral component of membrane; GO:0016020,membrane; GO:0020037,heme binding; GO:0005506,iron ion binding; GO:0016709,oxidoreductase activity, acting on paired donors, with incorporation or reduction of molecular oxygen, NAD(P)H as one donor, and incorporation of one atom of oxygen; GO:0044550,secondary metabolite biosynthetic process	Cytochrome P450
Cluster-21629.126995	66.67	63.46	46.46	1272.86	1278.02	1334.35	376.93	379.92	391.08	K00430 peroxidase [EC:1.11.1.7] | (RefSeq) peroxidase 3 (A)	hypothetical protein CUMW_054800 [Citrus unshiu]	RecName: Full=Peroxidase 24; Short=Atperox P24; EC=1.11.1.7; AltName: Full=ATP47; Flags: Precursor;	SubName: Full=Uncharacterized protein {ECO:0000313|EMBL:GAY40824.1};	--	GO:0005576,extracellular region; GO:0009505,plant-type cell wall; GO:0009506,plasmodesma; GO:0020037,heme binding; GO:0046872,metal ion binding; GO:0004601,peroxidase activity; GO:0042744,hydrogen peroxide catabolic process; GO:0009664,plant-type cell wall organization; GO:0006979,response to oxidative stress	Peroxidase
Cluster-21629.139272	183.16	180.64	218.92	22.62	27.12	21.4	1084.81	1155.94	1173.44	K00799 glutathione S-transferase [EC:2.5.1.18] | (RefSeq) hypothetical protein (A)	hypothetical protein CISIN_1g041211mg [Citrus sinensis]	RecName: Full=Glutathione S-transferase U1; Short=AtGSTU1; EC=2.5.1.18; AltName: Full=GST class-tau member 1; AltName: Full=Glutathione S-transferase 19;	SubName: Full=Uncharacterized protein {ECO:0000313|EMBL:KDO66687.1};	Glutathione S-transferase	GO:0005737,cytoplasm; GO:0005829,cytosol; GO:0004364,glutathione transferase activity; GO:0006749,glutathione metabolic process; GO:0009407,toxin catabolic process	Glutathione S-transferase N-terminal domain
Cluster-21629.143776	15.96	19.51	13.43	83.9	70.58	74.48	212.49	206.01	213.82	K05391 cyclic nucleotide gated channel, plant | (RefSeq) cyclic nucleotide-gated ion channel 1-like (A)	hypothetical protein CUMW_090170 [Citrus unshiu]	RecName: Full=Cyclic nucleotide-gated ion channel 1; Short=AtCNGC1; AltName: Full=Cyclic nucleotide- and calmodulin-regulated ion channel 1;	SubName: Full=Uncharacterized protein {ECO:0000313|EMBL:GAY45529.1};	K+-channel ERG and related proteins, contain PAS/PAC sensor domain	GO:0005887,integral component of plasma membrane; GO:0005886,plasma membrane; GO:0005516,calmodulin binding; GO:0030552,cAMP binding; GO:0030553,cGMP binding; GO:0005216,ion channel activity; GO:0042391,regulation of membrane potential	Cyclic nucleotide-binding domain
Cluster-21629.136286	45.01	90.87	71.55	136.75	134.8	136.56	2662.99	2657.53	3026.72	--	--	--	--	--	--	--
Cluster-21629.132714	82.06	78.43	76.76	8.26	7.6	9.52	226.93	240.81	254.5	K22534 PR domain zinc finger protein 5 | (RefSeq) zinc finger protein ZAT4-like (A)	PREDICTED: zinc finger protein ZAT10-like [Citrus sinensis]	RecName: Full=Zinc finger protein ZAT10; AltName: Full=Salt-tolerance zinc finger;	SubName: Full=Uncharacterized protein {ECO:0000313|EMBL:ESR36079.1};	FOG: Zn-finger	GO:0005634,nucleus; GO:0003700,DNA-binding transcription factor activity; GO:0046872,metal ion binding; GO:0043565,sequence-specific DNA binding; GO:0035264,multicellular organism growth; GO:0045892,negative regulation of transcription, DNA-templated; GO:0010117,photoprotection; GO:0015979,photosynthesis; GO:0009737,response to abscisic acid; GO:0010200,response to chitin; GO:0009409,response to …	C2H2-type zinc ribbon
Cluster-21629.138861	2226.24	2197.73	2237.38	73.54	82.15	83.94	467.16	595.05	616.71	--	--	--	--	--	--	--
Cluster-21629.134483	13.05	12.4	8.05	626.81	558.49	652.38	115.32	136.85	109.07	K03327 multidrug resistance protein, MATE family | (RefSeq) hypothetical protein (A)	hypothetical protein CICLE_v10014968mg [Citrus clementina]	RecName: Full=Protein DETOXIFICATION 40 {ECO:0000303|PubMed:11739388}; Short=AtDTX40 {ECO:0000303|PubMed:11739388}; AltName: Full=Multidrug and toxic compound extrusion protein 40 {ECO:0000305}; Short=MATE protein 40 {ECO:0000305};	SubName: Full=Uncharacterized protein {ECO:0000313|EMBL:ESR62957.1};	Uncharacterized membrane protein, predicted efflux pump	GO:0016021,integral component of membrane; GO:0005774,vacuolar membrane; GO:0005773,vacuole; GO:0015297,antiporter activity; GO:0015238,drug transmembrane transporter activity; GO:0006855,drug transmembrane transport	MatE
Cluster-21629.144514	6.55	5.26	4.69	3181.09	2995.84	3172.66	45.96	45.62	44.41	K18980 2-methylene-furan-3-one reductase [EC:1.3.1.105] | (RefSeq) 2-methylene-furan-3-one reductase-like (A)	hypothetical protein CISIN_1g021628mg [Citrus sinensis]	RecName: Full=2-methylene-furan-3-one reductase; EC=1.3.1.105 {ECO:0000269|PubMed:16517758}; AltName: Full=Enone oxidoreductase; Short=SlEO; Flags: Precursor;	SubName: Full=Uncharacterized protein {ECO:0000313|EMBL:KDO66210.1};	Zinc-binding oxidoreductase	GO:0009507,chloroplast; GO:0102978,furaneol oxidoreductase activity; GO:0008270,zinc ion binding	Alcohol dehydrogenase GroES-like domain
Cluster-21629.124333	16.46	9.73	13.85	49.95	46.58	51.26	241.02	240.57	260.83	K09755 ferulate-5-hydroxylase [EC:1.14.-.-] | (RefSeq) cytochrome P450 84A1 (A)	ferulate-5-hydroxylase, putative [Ricinus communis]	RecName: Full=Cytochrome P450 84A1; EC=1.14.-.-; AltName: Full=Ferulate-5-hydroxylase; Short=F5H;	SubName: Full=Ferulate-5-hydroxylase, putative {ECO:0000313|EMBL:EEF28573.1}; EC=1.14.13.88 {ECO:0000313|EMBL:EEF28573.1};	Cytochrome P450 CYP2 subfamily	GO:0005783,endoplasmic reticulum; GO:0016021,integral component of membrane; GO:0016020,membrane; GO:0020037,heme binding; GO:0005506,iron ion binding; GO:0004497,monooxygenase activity; GO:0016709,oxidoreductase activity, acting on paired donors, with incorporation or reduction of molecular oxygen, NAD(P)H as one donor, and incorporation of one atom of oxygen; GO:0009809,lignin biosynthetic proc…	Cytochrome P450
Cluster-21629.141428	15.3	18.78	18.51	54.15	52.63	57.34	180.66	177.14	164.07	K04733 interleukin-1 receptor-associated kinase 4 [EC:2.7.11.1] | (RefSeq) LOC109742393; G-type lectin S-receptor-like serine/threonine-protein kinase At1g34300 (A)	PREDICTED: thaumatin-like protein [Citrus sinensis]	RecName: Full=Thaumatin-like protein; AltName: Allergen=Act d 2; Flags: Precursor;	SubName: Full=Uncharacterized protein {ECO:0000313|EMBL:ESR53814.1};	--	GO:0005576,extracellular region; GO:0050832,defense response to fungus; GO:0031640,killing of cells of other organism	Thaumatin family
Cluster-21629.154903	50.13	48.47	58.3	22.55	22.84	22.82	5.26	4.77	4.26	--	PREDICTED: paladin isoform X2 [Citrus sinensis]	--	SubName: Full=Uncharacterized protein {ECO:0000313|EMBL:ESR57902.1};	--	--	Dual specificity phosphatase, catalytic domain
Cluster-21629.141789	122.77	113.82	91.84	627.97	629.71	622.63	4055.49	4244.26	5266.22	K20769 fatty acid omega-hydroxylase [EC:1.14.-.-] | (RefSeq) cytochrome P450 94A2-like (A)	hypothetical protein CICLE_v10007123mg [Citrus clementina]	RecName: Full=Glu S.griseus protease inhibitor; AltName: Full=BGIA;	SubName: Full=Uncharacterized protein {ECO:0000313|EMBL:ESR33398.1};	--	GO:0004867,serine-type endopeptidase inhibitor activity; GO:0009611,response to wounding	Potato inhibitor I family
Cluster-21629.142917	23.1	31.69	34.41	5.58	8.09	7.31	232.12	206.55	227.48	--	hypothetical protein CISIN_1g045819mg, partial [Citrus sinensis]	--	SubName: Full=Uncharacterized protein {ECO:0000313|EMBL:KDO46430.1}; Flags: Fragment;	--	--	--
Cluster-21629.139555	231.59	222.68	236.81	83.32	90.44	97.36	860.98	773.63	810.69	K01626 3-deoxy-7-phosphoheptulonate synthase [EC:2.5.1.54] | (RefSeq) hypothetical protein (A)	hypothetical protein CISIN_1g043430mg, partial [Citrus sinensis]	RecName: Full=Phospho-2-dehydro-3-deoxyheptonate aldolase 1, chloroplastic; EC=2.5.1.54; AltName: Full=3-deoxy-D-arabino-heptulosonate 7-phosphate synthase 1; AltName: Full=DAHP synthase 1; AltName: Full=Phospho-2-keto-3-deoxyheptonate aldolase 1; Flags: Precursor;	RecName: Full=Phospho-2-dehydro-3-deoxyheptonate aldolase {ECO:0000256|RuleBase:RU363071}; EC=2.5.1.54 {ECO:0000256|RuleBase:RU363071}; Flags: Fragment;	--	GO:0009507,chloroplast; GO:0003849,3-deoxy-7-phosphoheptulonate synthase activity; GO:0009073,aromatic amino acid family biosynthetic process; GO:0009423,chorismate biosynthetic process	Class-II DAHP synthetase family
Cluster-21629.142639	5.81	5.24	5.38	1300.45	1425.03	1323.31	74.11	64.95	71.06	K10523 speckle-type POZ protein | (RefSeq) protein synthesis inhibitor II-like (A)	PREDICTED: protein synthesis inhibitor II-like [Phoenix dactylifera]	RecName: Full=Ribosome-inactivating protein charybdin; EC=3.2.2.22; AltName: Full=rRNA N-glycosidase;	RecName: Full=rRNA N-glycosidase {ECO:0000256|RuleBase:RU004915}; EC=3.2.2.22 {ECO:0000256|RuleBase:RU004915};	--	GO:0030598,rRNA N-glycosylase activity; GO:0090729,toxin activity; GO:0006952,defense response; GO:0017148,negative regulation of translation	Ribosome inactivating protein
Cluster-21629.141182	52.39	54.01	48.78	2070.67	1813.35	1908.64	174.7	204.69	213.44	K00799 glutathione S-transferase [EC:2.5.1.18] | (RefSeq) probable glutathione S-transferase (A)	probable glutathione S-transferase [Arachis ipaensis]	RecName: Full=Probable glutathione S-transferase; EC=2.5.1.18; AltName: Full=Auxin-induced protein PCNT107;	SubName: Full=Glutathione S-transferase, amino-terminal domain protein {ECO:0000313|EMBL:KEH38382.1};	Glutathione S-transferase	GO:0004364,glutathione transferase activity; GO:0009734,auxin-activated signaling pathway	--
Cluster-21629.134441	5.83	7.25	4.57	291.71	352.39	337.8	61.98	59.72	75.42	K22683 aspartyl protease family protein [EC:3.4.23.-] | (RefSeq) aspartyl protease family protein 2 (A)	hypothetical protein CISIN_1g014679mg [Citrus sinensis]	RecName: Full=Basic 7S globulin; AltName: Full=SBg7S; Short=Bg; Contains: RecName: Full=Basic 7S globulin high kDa subunit; Contains: RecName: Full=Basic 7S globulin low kDa subunit; Flags: Precursor;	SubName: Full=Uncharacterized protein {ECO:0000313|EMBL:KDO74789.1};	Aspartyl protease	GO:0004190,aspartic-type endopeptidase activity; GO:0042802,identical protein binding; GO:0045735,nutrient reservoir activity; GO:0030163,protein catabolic process; GO:0006508,proteolysis	Xylanase inhibitor C-terminal
Cluster-21629.139208	3.31	8.76	9.54	172.07	146.75	179.13	899.61	800.18	753.25	--	hypothetical protein CUMW_285450 [Citrus unshiu]	RecName: Full=Wound-induced protein WIN1; Flags: Precursor;	SubName: Full=Uncharacterized protein {ECO:0000313|EMBL:GAY32750.1};	Predicted chitinase	GO:0008061,chitin binding; GO:0042742,defense response to bacterium; GO:0050832,defense response to fungus	Barwin family
Cluster-21629.76591	3.34	3.39	3.76	908.49	980.34	925.94	127.89	106.6	119.5	K15718 linoleate 9S-lipoxygenase [EC:1.13.11.58] | (RefSeq) hypothetical protein (A)	PREDICTED: probable linoleate 9S-lipoxygenase 5 isoform X2 [Citrus sinensis]	RecName: Full=Linoleate 9S-lipoxygenase A; EC=1.13.11.58; AltName: Full=Lipoxygenase A;	RecName: Full=Lipoxygenase {ECO:0000256|RuleBase:RU003975}; EC=1.13.11.- {ECO:0000256|RuleBase:RU003975};	--	GO:0005737,cytoplasm; GO:0046872,metal ion binding; GO:0016702,oxidoreductase activity, acting on single donors with incorporation of molecular oxygen, incorporation of two atoms of oxygen; GO:0031408,oxylipin biosynthetic process	Lipoxygenase
Cluster-21629.163828	334.42	346.36	302.72	988.1	880.38	1091.46	57.08	58.7	61.94	K05278 flavonol synthase [EC:1.14.11.23] | (RefSeq) flavonol synthase/flavanone 3-hydroxylase (A)	RecName: Full=Flavonol synthase/flavanone 3-hydroxylase; AltName: Full=CitFLS; Short=FLS BAA36554.1 flavonol synthase [Citrus unshiu]	RecName: Full=Flavonol synthase/flavanone 3-hydroxylase; EC=1.14.11.23 {ECO:0000250|UniProtKB:Q7XZQ6}; EC=1.14.11.9 {ECO:0000250|UniProtKB:Q7XZQ6}; AltName: Full=CitFLS; Short=FLS;	SubName: Full=Uncharacterized protein {ECO:0000313|EMBL:GAY36622.1};	Iron/ascorbate family oxidoreductases	GO:0005737,cytoplasm; GO:0045431,flavonol synthase activity; GO:0031418,L-ascorbic acid binding; GO:0046872,metal ion binding; GO:0045486,naringenin 3-dioxygenase activity	non-haem dioxygenase in morphine synthesis N-terminal
Cluster-21629.142650	85.49	83.14	82.15	34.01	40.09	38.33	219.95	221.75	228.41	K20617 cytochrome P450 family 71 subfamily A | (RefSeq) cytochrome P450 71A1-like (A)	PREDICTED: cytochrome P450 71A1-like [Citrus sinensis]	RecName: Full=Cytochrome P450 71A1; EC=1.14.-.-; AltName: Full=ARP-2; AltName: Full=CYPLXXIA1;	SubName: Full=Uncharacterized protein {ECO:0000313|EMBL:KDO69448.1};	Cytochrome P450 CYP2 subfamily	GO:0005789,endoplasmic reticulum membrane; GO:0016021,integral component of membrane; GO:0031090,organelle membrane; GO:0020037,heme binding; GO:0005506,iron ion binding; GO:0004497,monooxygenase activity; GO:0016705,oxidoreductase activity, acting on paired donors, with incorporation or reduction of molecular oxygen; GO:0009835,fruit ripening	Cytochrome P450
Cluster-21629.138888	142.27	160.02	122.6	70.09	73.12	76.76	461.74	452.65	478.8	K20556 cytochrome P450 family 76 subfamily C | (RefSeq) hypothetical protein (A)	hypothetical protein CICLE_v10028268mg [Citrus clementina]	RecName: Full=Geraniol 8-hydroxylase; EC=1.14.13.152; AltName: Full=Cytochrome P450 76B6; AltName: Full=Geraniol 10-hydroxylase; Short=CrG10H;	SubName: Full=Uncharacterized protein {ECO:0000313|EMBL:ESR36918.1};	Cytochrome P450 CYP2 subfamily	GO:0005789,endoplasmic reticulum membrane; GO:0016021,integral component of membrane; GO:0102811,geraniol 10-hydroxylase activity; GO:0020037,heme binding; GO:0005506,iron ion binding; GO:0016709,oxidoreductase activity, acting on paired donors, with incorporation or reduction of molecular oxygen, NAD(P)H as one donor, and incorporation of one atom of oxygen; GO:0016099,monoterpenoid biosynthetic…	Cytochrome P450
Cluster-21629.187323	114.85	113.58	110.09	650.88	557.37	628.7	11.61	9.91	8.14	K00218 protochlorophyllide reductase [EC:1.3.1.33] | (RefSeq) hypothetical protein (A)	hypothetical protein CISIN_1g015844mg [Citrus sinensis]	RecName: Full=Protochlorophyllide reductase, chloroplastic; Short=PCR; EC=1.3.1.33; AltName: Full=NADPH-protochlorophyllide oxidoreductase; Short=POR; Flags: Precursor;	RecName: Full=NADPH-protochlorophyllide oxidoreductase {ECO:0000256|RuleBase:RU365001}; EC=1.3.1.33 {ECO:0000256|RuleBase:RU365001};	Dehydrogenases with different specificities (related to short-chain alcohol dehydrogenases)	GO:0009507,chloroplast; GO:0016630,protochlorophyllide reductase activity; GO:0015995,chlorophyll biosynthetic process; GO:0015979,photosynthesis	NAD(P)H binding domain of trans-2-enoyl-CoA reductase
Cluster-21629.186202	362.08	330.88	323.05	135.59	131.77	138.15	16.41	16.99	33.12	K13993 HSP20 family protein | (RefSeq) hypothetical protein (A)	hypothetical protein CICLE_v10029467mg [Citrus clementina]	RecName: Full=18.1 kDa class I heat shock protein; AltName: Full=18.1 kDa heat shock protein; Short=AtHsp18.1;	SubName: Full=Uncharacterized protein {ECO:0000313|EMBL:GAY38110.1};	Molecular chaperone (small heat-shock protein Hsp26/Hsp42)	GO:0005737,cytoplasm; GO:0010286,heat acclimation; GO:0009408,response to heat; GO:0009644,response to high light intensity; GO:0042542,response to hydrogen peroxide	Hsp20/alpha crystallin family
Cluster-21629.129198	1756.47	1683.31	1588.28	35.45	30.07	35.13	325.62	382.44	321.8	K03146 thiamine thiazole synthase | (RefSeq) thiamine thiazole synthase 2, chloroplastic (A)	PREDICTED: thiamine thiazole synthase 2, chloroplastic [Citrus sinensis]	RecName: Full=Thiamine thiazole synthase 1, chloroplastic {ECO:0000255|HAMAP-Rule:MF_03158}; AltName: Full=Thiazole biosynthetic enzyme 1 {ECO:0000255|HAMAP-Rule:MF_03158}; Flags: Precursor;	RecName: Full=Thiamine thiazole synthase, chloroplastic {ECO:0000256|HAMAP-Rule:MF_03158}; AltName: Full=Thiazole biosynthetic enzyme {ECO:0000256|HAMAP-Rule:MF_03158};	Protein involved in thiamine biosynthesis and DNA damage tolerance	GO:0009507,chloroplast; GO:0005829,cytosol; GO:0005506,iron ion binding; GO:0006950,response to stress; GO:0009228,thiamine biosynthetic process; GO:0052837,thiazole biosynthetic process	RNA polymerase Rpb1, domain 3
Cluster-21629.209170	23.67	22.31	19.34	759.75	763.19	808.07	123.91	132.08	133.69	K08332 vacuolar protein 8 | (RefSeq) U-box domain-containing protein 2-like (A)	hypothetical protein CICLE_v10028564mg [Citrus clementina]	RecName: Full=E3 ubiquitin-protein ligase PUB24; EC=2.3.2.27; AltName: Full=Plant U-box protein 24; AltName: Full=RING-type E3 ubiquitin transferase PUB24 {ECO:0000305}; AltName: Full=U-box domain-containing protein 24;	RecName: Full=RING-type E3 ubiquitin transferase {ECO:0000256|SAAS:SAAS00702733}; EC=2.3.2.27 {ECO:0000256|SAAS:SAAS00702733};	--	GO:0004842,ubiquitin-protein transferase activity; GO:0006952,defense response	Zinc-finger of nitric oxide synthase-interacting protein
Cluster-21629.153105	178.61	191.71	169.49	22.81	24.38	23.88	499.82	471.16	476.73	K08770 ubiquitin C | (RefSeq) polyubiquitin 11 (A)	PREDICTED: polyubiquitin 11, partial [Nicotiana tabacum]	RecName: Full=Polyubiquitin 11; Contains: RecName: Full=Ubiquitin; Flags: Precursor;	SubName: Full=polyubiquitin 11 {ECO:0000313|RefSeq:XP_016443954.1};	Ubiquitin and ubiquitin-like proteins	GO:0005737,cytoplasm; GO:0005634,nucleus; GO:0006511,ubiquitin-dependent protein catabolic process	RNA methyltransferase
Cluster-21629.142471	5.8	7.89	3.68	790.87	778.2	807.96	132.98	131.7	144.36	K00430 peroxidase [EC:1.11.1.7] | (RefSeq) peroxidase 51-like (A)	hypothetical protein CISIN_1g0211122mg, partial [Citrus sinensis]	RecName: Full=Peroxidase 51; Short=Atperox P51; EC=1.11.1.7; AltName: Full=ATP37; Flags: Precursor;	SubName: Full=Uncharacterized protein {ECO:0000313|EMBL:KDO78966.1}; Flags: Fragment;	--	GO:0005576,extracellular region; GO:0020037,heme binding; GO:0046872,metal ion binding; GO:0004601,peroxidase activity; GO:0042744,hydrogen peroxide catabolic process; GO:0006979,response to oxidative stress; GO:0009651,response to salt stress	Peroxidase
Cluster-21629.149032	54.78	55.26	40.11	4036.67	4098.41	4386.09	403.4	359.85	429.62	K00588 caffeoyl-CoA O-methyltransferase [EC:2.1.1.104] | (RefSeq) caffeoyl-CoA O-methyltransferase 1 (A)	PREDICTED: caffeoyl-CoA O-methyltransferase 1 [Tarenaya hassleriana]	RecName: Full=Caffeoyl-CoA O-methyltransferase 1; EC=2.1.1.104; AltName: Full=Trans-caffeoyl-CoA 3-O-methyltransferase 1; Short=CCoAMT-1; Short=CCoAOMT-1;	SubName: Full=Uncharacterized protein {ECO:0000313|EMBL:GAY54924.1};	O-methyltransferase	GO:0042409,caffeoyl-CoA O-methyltransferase activity; GO:0046872,metal ion binding; GO:0009809,lignin biosynthetic process	Methyltransferase domain
Cluster-21629.154352	79.16	81.07	73.42	11.94	16.35	17.16	245.68	225.11	247.55	K05658 ATP-binding cassette, subfamily B (MDR/TAP), member 1 [EC:7.6.2.2] | (RefSeq) uncharacterized protein LOC111781709 (A)	PREDICTED: protein SRG1-like isoform X1 [Citrus sinensis]	RecName: Full=Protein SRG1; Short=AtSRG1; AltName: Full=Protein SENESCENCE-RELATED GENE 1;	SubName: Full=Uncharacterized protein {ECO:0000313|EMBL:GAY53556.1};	Iron/ascorbate family oxidoreductases	GO:0046872,metal ion binding; GO:0016682,oxidoreductase activity, acting on diphenols and related substances as donors, oxygen as acceptor; GO:0010150,leaf senescence	non-haem dioxygenase in morphine synthesis N-terminal
Cluster-21629.113715	136.15	131.88	124.75	29.51	37.06	25.92	469.18	404.15	419.19	K09755 ferulate-5-hydroxylase [EC:1.14.-.-] | (RefSeq) cytochrome P450 84A1 (A)	Cytochrome P450 [Corchorus olitorius]	RecName: Full=Cytochrome P450 84A1; EC=1.14.-.-; AltName: Full=Ferulate-5-hydroxylase; Short=F5H;	SubName: Full=Cytochrome P450 {ECO:0000313|EMBL:OMO84577.1};	Cytochrome P450 CYP2 subfamily	GO:0005783,endoplasmic reticulum; GO:0016021,integral component of membrane; GO:0016020,membrane; GO:0020037,heme binding; GO:0005506,iron ion binding; GO:0004497,monooxygenase activity; GO:0016709,oxidoreductase activity, acting on paired donors, with incorporation or reduction of molecular oxygen, NAD(P)H as one donor, and incorporation of one atom of oxygen; GO:0009809,lignin biosynthetic proc…	Cytochrome P450
Cluster-21629.137856	1002.96	874.45	861.37	8.4	10.51	6.62	183.08	188.57	185.62	K01602 ribulose-bisphosphate carboxylase small chain [EC:4.1.1.39] | (RefSeq) ribulose bisphosphate carboxylase small chain, chloroplastic-like (A)	PREDICTED: ribulose bisphosphate carboxylase small chain, chloroplastic-like [Nelumbo nucifera]	RecName: Full=Ribulose bisphosphate carboxylase small chain 4, chloroplastic; Short=RuBisCO small subunit 4; EC=4.1.1.39; Flags: Precursor;	RecName: Full=Ribulose bisphosphate carboxylase small chain {ECO:0000256|RuleBase:RU003627}; EC=4.1.1.39 {ECO:0000256|RuleBase:RU003627};	--	GO:0009507,chloroplast; GO:0004497,monooxygenase activity; GO:0016984,ribulose-bisphosphate carboxylase activity; GO:0009853,photorespiration; GO:0019253,reductive pentose-phosphate cycle	Ribulose bisphosphate carboxylase, small chain
Cluster-21629.135513	108.59	129.1	127.53	308.49	322.87	269.71	383.55	392.68	372.48	K00083 cinnamyl-alcohol dehydrogenase [EC:1.1.1.195] | (RefSeq) probable mannitol dehydrogenase (A)	hypothetical protein CISIN_1g0180942mg, partial [Citrus sinensis]	RecName: Full=8-hydroxygeraniol dehydrogenase; Short=Cr10HGO; EC=1.1.1.324;	SubName: Full=Uncharacterized protein {ECO:0000313|EMBL:KDO60513.1}; Flags: Fragment;	Alcohol dehydrogenase, class V	GO:0102311,8-hydroxygeraniol dehydrogenase activity; GO:0008270,zinc ion binding	Alcohol dehydrogenase GroES-like domain
Cluster-21629.116486	351.59	339.76	326.14	1697.85	2066.02	2092.06	39.62	59.04	44.67	K02695 photosystem I subunit VI | (RefSeq) hypothetical protein (A)	hypothetical protein CICLE_v10026722mg [Citrus clementina]	RecName: Full=Photosystem I reaction center subunit VI-2, chloroplastic; AltName: Full=PSI-H1; Flags: Precursor;	SubName: Full=Uncharacterized protein {ECO:0000313|EMBL:ESR40193.1};	--	GO:0009507,chloroplast; GO:0009534,chloroplast thylakoid; GO:0009535,chloroplast thylakoid membrane; GO:0016021,integral component of membrane; GO:0016020,membrane; GO:0009538,photosystem I reaction center; GO:0010287,plastoglobule; GO:0009579,thylakoid; GO:0015979,photosynthesis; GO:0009735,response to cytokinin	Photosystem I reaction centre subunit VI
Cluster-21629.115490	421.42	431.74	408.17	1262.16	1221.84	1291.84	69.32	87.69	83.64	--	hypothetical protein CISIN_1g0306292mg, partial [Citrus sinensis]	--	SubName: Full=Uncharacterized protein {ECO:0000313|EMBL:KDO66751.1}; Flags: Fragment;	--	--	--
Cluster-21629.157278	64.8	78.36	59.09	230.05	250.18	234.49	2.93	4.06	3.3	K13993 HSP20 family protein | (RefSeq) hypothetical protein (A)	hypothetical protein CUMW_269860 [Citrus unshiu]	RecName: Full=22.7 kDa class IV heat shock protein; Flags: Precursor;	SubName: Full=Uncharacterized protein {ECO:0000313|EMBL:GAY69160.1};	Molecular chaperone (small heat-shock protein Hsp26/Hsp42)	GO:0005788,endoplasmic reticulum lumen	CS domain
Cluster-21629.137407	462.01	489.79	464.71	98.79	106.26	109.07	916.9	940.59	964.12	K03283 heat shock 70kDa protein 1/2/6/8 | (RefSeq) heat shock cognate 70 kDa protein 2-like (A)	unknown [Glycine max]	RecName: Full=Probable mediator of RNA polymerase II transcription subunit 37e; AltName: Full=Heat shock 70 kDa protein 1; AltName: Full=Heat shock cognate 70 kDa protein 1; AltName: Full=Heat shock cognate protein 70-1; Short=AtHsc70-1; AltName: Full=Heat shock protein 70-1; Short=AtHsp70-1; AltName: Full=Protein EARLY-RESPONSIVE TO DEHYDRATION 2;	SubName: Full=Uncharacterized protein {ECO:0000313|EMBL:ACU17965.1};	Molecular chaperones HSP70/HSC70, HSP70 superfamily	GO:0048046,apoplast; GO:0005618,cell wall; GO:0009507,chloroplast; GO:0005737,cytoplasm; GO:0005829,cytosol; GO:0022626,cytosolic ribosome; GO:0005794,Golgi apparatus; GO:0016020,membrane; GO:0005730,nucleolus; GO:0005634,nucleus; GO:0005886,plasma membrane; GO:0009506,plasmodesma; GO:0005774,vacuolar membrane; GO:0005524,ATP binding; GO:0002020,protease binding; GO:0042742,defense response to ba…	Hsp70 protein
Cluster-21629.138426	137.97	156.89	135.96	223.06	241.37	222.43	25.63	29.25	26.64	K13993 HSP20 family protein | (RefSeq) 17.3 kDa class II heat shock protein-like (A)	PREDICTED: 17.3 kDa class II heat shock protein-like [Citrus sinensis]	RecName: Full=17.9 kDa class II heat shock protein;	SubName: Full=Heat shock protein {ECO:0000313|EMBL:BAK61831.1};	Molecular chaperone (small heat-shock protein Hsp26/Hsp42)	GO:0005737,cytoplasm	BON domain
Cluster-21629.138292	144.16	133.14	153.79	54.7	51.75	52.01	458.71	419.82	450.42	K08770 ubiquitin C | (RefSeq) polyubiquitin 11 (A)	hypothetical protein SETIT_017023mg [Setaria italica]	RecName: Full=Polyubiquitin 11; Contains: RecName: Full=Ubiquitin; Flags: Precursor;	SubName: Full=Uncharacterized protein {ECO:0000313|EnsemblPlants:HORVU6Hr1G026260.9};	Ubiquitin and ubiquitin-like proteins	GO:0005737,cytoplasm; GO:0005634,nucleus; GO:0006511,ubiquitin-dependent protein catabolic process	ACT domain
Cluster-21629.118235	4.07	3.7	2.12	182.41	183.74	197.13	87.23	95.71	100.88	K16296 serine carboxypeptidase-like clade I [EC:3.4.16.-] | (RefSeq) hypothetical protein (A)	PREDICTED: serine carboxypeptidase-like 17 isoform X2 [Citrus sinensis]	RecName: Full=Serine carboxypeptidase-like 17; EC=3.4.16.-; Flags: Precursor;	SubName: Full=Uncharacterized protein {ECO:0000313|EMBL:KDO81474.1};	Serine carboxypeptidases (lysosomal cathepsin A)	GO:0005576,extracellular region; GO:0004180,carboxypeptidase activity; GO:0016747,transferase activity, transferring acyl groups other than amino-acyl groups; GO:0019748,secondary metabolic process	Serine carboxypeptidase
Cluster-21629.121710	47.82	36.66	42.64	463.12	482.66	502.7	177.66	166.26	149.65	K21396 ATP-binding cassette, subfamily G (WHITE), eye pigment precursor transporter | (RefSeq) ABC transporter G family member 7 (A)	hypothetical protein CISIN_1g000512mg [Citrus sinensis]	RecName: Full=Pleiotropic drug resistance protein 1; AltName: Full=NtPDR1;	SubName: Full=Uncharacterized protein {ECO:0000313|EMBL:KDO58221.1};	Pleiotropic drug resistance proteins (PDR1-15), ABC superfamily	GO:0016021,integral component of membrane; GO:0005524,ATP binding; GO:0016887,ATPase activity	ABC-2 type transporter
Cluster-21629.31069	94.33	107.42	102.32	326.94	406.56	303.08	4.36	5.4	5.27	K13993 HSP20 family protein | (RefSeq) hypothetical protein (A)	hypothetical protein CISIN_1g032282mg [Citrus sinensis]	RecName: Full=15.7 kDa heat shock protein, peroxisomal; Short=AtHsp15.7;	SubName: Full=Uncharacterized protein {ECO:0000313|EMBL:KDO50810.1};	Molecular chaperone (small heat-shock protein Hsp26/Hsp42)	GO:0005782,peroxisomal matrix; GO:0006457,protein folding; GO:0009408,response to heat; GO:0000302,response to reactive oxygen species	Hsp20/alpha crystallin family
Cluster-21629.101738	627.01	639.32	596.09	1557.53	1548.79	1967.58	87.82	82.89	90.03	K10525 allene oxide cyclase [EC:5.3.99.6] | (RefSeq) hypothetical protein (A)	hypothetical protein CICLE_v10012552mg [Citrus clementina]	RecName: Full=Allene oxide cyclase, chloroplastic {ECO:0000303|Ref.1, ECO:0000303|Ref.2}; Short=OsAOC {ECO:0000303|Ref.1}; EC=5.3.99.6 {ECO:0000269|PubMed:23347338}; AltName: Full=Protein COLEOPTILE PHOTOMORPHOGENESIS 2 {ECO:0000303|PubMed:23347338}; AltName: Full=Protein HEBIBA {ECO:0000303|PubMed:14605232}; Flags: Precursor;	SubName: Full=Uncharacterized protein {ECO:0000313|EMBL:ESR44055.1};	--	GO:0009507,chloroplast; GO:0046423,allene-oxide cyclase activity; GO:0009734,auxin-activated signaling pathway; GO:0007623,circadian rhythm; GO:0050832,defense response to fungus; GO:0080186,developmental vegetative growth; GO:0009908,flower development; GO:0009864,induced systemic resistance, jasmonic acid mediated signaling pathway; GO:0009695,jasmonic acid biosynthetic process; GO:0048573,phot…	Dirigent-like protein
Cluster-21629.137842	120	129.04	129.94	432.2	372.08	428.64	995.39	808.44	889.15	K05658 ATP-binding cassette, subfamily B (MDR/TAP), member 1 [EC:7.6.2.2] | (RefSeq) uncharacterized protein LOC111781709 (A)	hypothetical protein CICLE_v10001648mg [Citrus clementina]	RecName: Full=Protein SRG1; Short=AtSRG1; AltName: Full=Protein SENESCENCE-RELATED GENE 1;	SubName: Full=Uncharacterized protein {ECO:0000313|EMBL:ESR46147.1};	Iron/ascorbate family oxidoreductases	GO:0046872,metal ion binding; GO:0016682,oxidoreductase activity, acting on diphenols and related substances as donors, oxygen as acceptor; GO:0010150,leaf senescence	non-haem dioxygenase in morphine synthesis N-terminal
Cluster-21629.139183	35.66	34.05	36.82	228.34	239.57	218.27	112.84	123.24	117.93	K14638 solute carrier family 15 (peptide/histidine transporter), member 3/4 | (RefSeq) protein NRT1/ PTR FAMILY 2.11-like (A)	hypothetical protein CUMW_041050 [Citrus unshiu]	RecName: Full=Protein NRT1/ PTR FAMILY 2.11; Short=AtNPF2.11; AltName: Full=Nitrate transporter 1.10; AltName: Full=Protein GLUCOSINOLATE TRANSPORTER-2;	SubName: Full=Uncharacterized protein {ECO:0000313|EMBL:GAY39005.1};	H+/oligopeptide symporter	GO:0016021,integral component of membrane; GO:0005886,plasma membrane; GO:0009506,plasmodesma; GO:0090448,glucosinolate:proton symporter activity; GO:1901349,glucosinolate transport; GO:0090449,phloem glucosinolate loading; GO:0080167,response to karrikin	POT family
Cluster-21629.109174	184.34	191.42	181.33	442.56	445.66	457.51	13.65	25.74	28.07	K10257 acyl-lipid omega-3 desaturase [EC:1.14.19.25 1.14.19.35 1.14.19.36] | (RefSeq) hypothetical protein (A)	hypothetical protein CICLE_v10028941mg [Citrus clementina]	RecName: Full=Acyl-lipid omega-3 desaturase (cytochrome b5), endoplasmic reticulum {ECO:0000303|PubMed:1455229}; EC=1.14.19.25 {ECO:0000269|PubMed:1455229}; AltName: Full=Omega-3 fatty acid desaturase 3, endoplasmic reticulum {ECO:0000303|PubMed:1455229};	SubName: Full=Uncharacterized protein {ECO:0000313|EMBL:ESR38321.1};	--	GO:0005789,endoplasmic reticulum membrane; GO:0016021,integral component of membrane; GO:0016717,oxidoreductase activity, acting on paired donors, with oxidation of a pair of donors resulting in the reduction of molecular oxygen to two molecules of water; GO:0006636,unsaturated fatty acid biosynthetic process	Fatty acid desaturase
Cluster-21629.118830	523.69	518.7	515.58	225.95	217.53	234.02	77.69	86.33	85.55	K02636 cytochrome b6-f complex iron-sulfur subunit [EC:1.10.9.1] | (RefSeq) cytochrome b6-f complex iron-sulfur subunit, chloroplastic (A)	PREDICTED: cytochrome b6-f complex iron-sulfur subunit, chloroplastic [Citrus sinensis]	RecName: Full=Cytochrome b6-f complex iron-sulfur subunit, chloroplastic; EC=1.10.9.1; AltName: Full=Plastohydroquinone:plastocyanin oxidoreductase iron-sulfur protein; AltName: Full=Rieske iron-sulfur protein; Short=ISP; Short=RISP; Flags: Precursor;	SubName: Full=Uncharacterized protein {ECO:0000313|EMBL:GAY60711.1};	Ubiquinol cytochrome c reductase, subunit RIP1	GO:0009535,chloroplast thylakoid membrane; GO:0016021,integral component of membrane; GO:0051537,2 iron, 2 sulfur cluster binding; GO:0045158,electron transporter, transferring electrons within cytochrome b6/f complex of photosystem II activity; GO:0046872,metal ion binding; GO:0009496,plastoquinol--plastocyanin reductase activity; GO:0015979,photosynthesis	Rieske [2Fe-2S] domain
Cluster-21629.126317	19.6	15.7	23.33	3.31	6.55	4.27	147.47	149.14	158.45	K15920 xylan 1,4-beta-xylosidase [EC:3.2.1.37] | (RefSeq) beta-D-xylosidase 1-like (A)	hypothetical protein CISIN_1g0062241mg, partial [Citrus sinensis]	RecName: Full=Beta-D-xylosidase 1; Short=AtBXL1; EC=3.2.1.-; AltName: Full=Alpha-L-arabinofuranosidase; EC=3.2.1.55; Flags: Precursor;	SubName: Full=Uncharacterized protein {ECO:0000313|EMBL:KDO71851.1}; Flags: Fragment;	--	GO:0048046,apoplast; GO:0009505,plant-type cell wall; GO:0005578,NA; GO:0046556,alpha-L-arabinofuranosidase activity; GO:0005975,carbohydrate metabolic process; GO:0010214,seed coat development	Glycosyl hydrolase family 3 N terminal domain
Cluster-21629.87218	39.15	42.29	40.87	83.62	72.29	83.25	196.84	196.35	208.03	K00128 aldehyde dehydrogenase (NAD+) [EC:1.2.1.3] | (RefSeq) hypothetical protein (A)	hypothetical protein CISIN_1g009035mg [Citrus sinensis]	RecName: Full=Aldehyde dehydrogenase family 2 member B7, mitochondrial; Short=ALDH2b; EC=1.2.1.3; Flags: Precursor;	SubName: Full=Uncharacterized protein {ECO:0000313|EMBL:KDO82494.1};	Aldehyde dehydrogenase	GO:0005759,mitochondrial matrix; GO:0004029,aldehyde dehydrogenase (NAD) activity	Aldehyde dehydrogenase family
Cluster-21629.137535	147.78	143.63	124.07	57.44	62.26	58.9	431.42	538.16	545.56	K00588 caffeoyl-CoA O-methyltransferase [EC:2.1.1.104] | (RefSeq) hypothetical protein (A)	hypothetical protein CICLE_v10026731mg [Citrus clementina]	RecName: Full=Caffeoyl-CoA O-methyltransferase; EC=2.1.1.104; AltName: Full=Trans-caffeoyl-CoA 3-O-methyltransferase; Short=CCoAMT; Short=CCoAOMT;	SubName: Full=Uncharacterized protein {ECO:0000313|EMBL:ESR40502.1};	O-methyltransferase	GO:0042409,caffeoyl-CoA O-methyltransferase activity; GO:0046872,metal ion binding; GO:0009809,lignin biosynthetic process	O-methyltransferase
Cluster-21629.139886	89.44	84.26	82.89	468.82	463.99	482.37	196.86	208.19	207.56	K00297 methylenetetrahydrofolate reductase (NADPH) [EC:1.5.1.20] | (RefSeq) methylenetetrahydrofolate reductase 2-like (A)	hypothetical protein CISIN_1g008423mg [Citrus sinensis]	RecName: Full=Methylenetetrahydrofolate reductase 2; Short=AtMTHFR2; EC=1.5.1.20;	RecName: Full=Methylenetetrahydrofolate reductase {ECO:0000256|RuleBase:RU003862}; EC=1.5.1.20 {ECO:0000256|RuleBase:RU003862};	5,10-methylenetetrahydrofolate reductase	GO:0005829,cytosol; GO:0004489,methylenetetrahydrofolate reductase (NAD(P)H) activity; GO:0006555,methionine metabolic process; GO:0006730,one-carbon metabolic process; GO:0035999,tetrahydrofolate interconversion	--
Cluster-21629.145411	54.45	47.97	43.8	2887.64	2723.91	3488.04	203.44	204.04	236.78	K01388 matrix metalloproteinase-1 (interstitial collagenase) [EC:3.4.24.7] | (RefSeq) metalloendoproteinase 3-MMP-like (A)	PREDICTED: metalloendoproteinase 3-MMP-like [Citrus sinensis]	RecName: Full=Metalloendoproteinase 5-MMP {ECO:0000303|PubMed:10574937}; Short=At5-MMP {ECO:0000303|PubMed:10574937}; EC=3.4.24.- {ECO:0000305}; Flags: Precursor;	SubName: Full=Uncharacterized protein {ECO:0000313|EMBL:KDO37621.1};	Gelatinase A and related matrix metalloproteases	GO:0031225,anchored component of membrane; GO:0031012,extracellular matrix; GO:0005886,plasma membrane; GO:0004222,metalloendopeptidase activity; GO:0008270,zinc ion binding	Matrixin
Cluster-21629.112411	100.44	100.32	105.68	47.46	41.55	42.37	8.06	8.89	7.78	K14332 photosystem I subunit PsaO | (RefSeq) hypothetical protein (A)	hypothetical protein CUMW_208070 [Citrus unshiu]	RecName: Full=Photosystem I subunit O; Short=PSI-O; Flags: Precursor;	SubName: Full=Uncharacterized protein {ECO:0000313|EMBL:GAY61209.1};	--	GO:0009507,chloroplast; GO:0009535,chloroplast thylakoid membrane; GO:0016021,integral component of membrane; GO:0009522,photosystem I; GO:0009579,thylakoid; GO:0009768,photosynthesis, light harvesting in photosystem I; GO:0009767,photosynthetic electron transport chain	--
Cluster-21629.145519	327.28	305.4	328.19	1242.4	1473.54	1286.41	108.46	104.19	113.77	K09571 FK506-binding protein 4/5 [EC:5.2.1.8] | (RefSeq) peptidyl-prolyl cis-trans isomerase FKBP62 (A)	hypothetical protein CISIN_1g008113mg [Citrus sinensis]	RecName: Full=Peptidyl-prolyl cis-trans isomerase FKBP62; Short=PPIase FKBP62; EC=5.2.1.8; AltName: Full=70 kDa peptidyl-prolyl isomerase; AltName: Full=FK506-binding protein 62; Short=AtFKBP62; AltName: Full=Immunophilin FKBP62; AltName: Full=Peptidylprolyl isomerase ROF1; AltName: Full=Protein ROTAMASE FKBP 1; AltName: Full=Rotamase;	RecName: Full=Peptidylprolyl isomerase {ECO:0000256|PROSITE-ProRule:PRU00277}; EC=5.2.1.8 {ECO:0000256|PROSITE-ProRule:PRU00277};	FKBP-type peptidyl-prolyl cis-trans isomerase	GO:0005737,cytoplasm; GO:0005634,nucleus; GO:0005516,calmodulin binding; GO:0005528,FK506 binding; GO:0003755,peptidyl-prolyl cis-trans isomerase activity; GO:0070370,cellular heat acclimation; GO:0061077,chaperone-mediated protein folding	Tetratricopeptide repeat
Cluster-21629.134583	13.87	12.83	13.07	25.05	26.39	29.81	62.64	64.21	65.33	K18980 2-methylene-furan-3-one reductase [EC:1.3.1.105] | (RefSeq) 2-methylene-furan-3-one reductase-like (A)	hypothetical protein CISIN_1g021628mg [Citrus sinensis]	RecName: Full=2-methylene-furan-3-one reductase; EC=1.3.1.105 {ECO:0000269|PubMed:16517758}; AltName: Full=Enone oxidoreductase; Short=SlEO; Flags: Precursor;	SubName: Full=Uncharacterized protein {ECO:0000313|EMBL:KDO66210.1};	Zinc-binding oxidoreductase	GO:0009507,chloroplast; GO:0102978,furaneol oxidoreductase activity; GO:0008270,zinc ion binding	Alcohol dehydrogenase GroES-like domain
Cluster-21629.134962	166.82	197.4	177.24	1540.99	1862.94	1656.48	3.16	3.12	5.64	K03327 multidrug resistance protein, MATE family | (RefSeq) protein DETOXIFICATION 14-like (A)	hypothetical protein CICLE_v10016694mg [Citrus clementina]	--	SubName: Full=Uncharacterized protein {ECO:0000313|EMBL:ESR61551.1};	--	--	Domain of unknown function (DUF4228)
Cluster-21629.139746	13.23	12.05	11.94	432.27	465.11	445.21	42.13	43.33	43.21	K00666 fatty-acyl-CoA synthase [EC:6.2.1.-] | (RefSeq) POPTRDRAFT_208301; hypothetical protein (A)	hypothetical protein CUMW_194030 [Citrus unshiu]	RecName: Full=Probable acyl-activating enzyme 1, peroxisomal; EC=6.2.1.-; AltName: Full=AMP-binding protein 1; Short=AtAMPBP1;	SubName: Full=Uncharacterized protein {ECO:0000313|EMBL:GAY59370.1};	Acyl-CoA synthetase	GO:0005777,peroxisome; GO:0016874,ligase activity; GO:0006631,fatty acid metabolic process	AMP-binding enzyme C-terminal domain
Cluster-21629.158571	89.2	75.49	75.88	40.39	43.98	45.13	3.19	6.51	4.93	K22048 mechanosensitive ion channel protein 4/5/6/7/8/9/10 | (RefSeq) uncharacterized protein LOC8268448 (A)	PREDICTED: uncharacterized protein LOC8268448 [Ricinus communis]	--	SubName: Full=Uncharacterized protein {ECO:0000313|EMBL:EEF48017.1};	--	GO:0016021,integral component of membrane; GO:0009523,photosystem II; GO:0015979,photosynthesis	Photosystem II reaction centre X protein (PsbX)
Cluster-21629.169743	56.39	49.47	52.47	136.25	111.55	112.26	295.68	300.79	329.68	K00487 trans-cinnamate 4-monooxygenase [EC:1.14.13.11] | (RefSeq) hypothetical protein (A)	hypothetical protein CUMW_281480, partial [Citrus unshiu]	RecName: Full=Trans-cinnamate 4-monooxygenase; EC=1.14.13.11; AltName: Full=Cinnamic acid 4-hydroxylase; Short=C4H; Short=CA4H; AltName: Full=Cytochrome P450 73; AltName: Full=Cytochrome P450C4H;	SubName: Full=Uncharacterized protein {ECO:0000313|EMBL:GAY32866.1}; Flags: Fragment;	Cytochrome P450 CYP2 subfamily	GO:0020037,heme binding; GO:0005506,iron ion binding; GO:0016710,trans-cinnamate 4-monooxygenase activity	C-terminal AAA-associated domain
Cluster-21629.145290	14.05	15.89	14.93	803.11	665.8	821.22	81.1	93.41	91.17	K00430 peroxidase [EC:1.11.1.7] | (RefSeq) peroxidase 3 (A)	hypothetical protein CUMW_054800 [Citrus unshiu]	RecName: Full=Peroxidase 24; Short=Atperox P24; EC=1.11.1.7; AltName: Full=ATP47; Flags: Precursor;	SubName: Full=Uncharacterized protein {ECO:0000313|EMBL:GAY40824.1};	--	GO:0005576,extracellular region; GO:0009505,plant-type cell wall; GO:0009506,plasmodesma; GO:0020037,heme binding; GO:0046872,metal ion binding; GO:0004601,peroxidase activity; GO:0042744,hydrogen peroxide catabolic process; GO:0009664,plant-type cell wall organization; GO:0006979,response to oxidative stress	Peroxidase
Cluster-21629.116284	56.17	60.05	58.96	179.77	145.72	166.31	3.05	4.81	5.91	K22312 hydroxyjasmonate sulfotransferase [EC:2.8.2.39] | (RefSeq) cytosolic sulfotransferase 15-like (A)	hypothetical protein CISIN_1g019118mg [Citrus sinensis]	RecName: Full=Cytosolic sulfotransferase 15; Short=AtSOT15; EC=2.8.2.39 {ECO:0000269|PubMed:12637544}; AltName: Full=Sulfotransferase 2a; Short=AtST2a;	RecName: Full=Sulfotransferase {ECO:0000256|RuleBase:RU361155}; EC=2.8.2.- {ECO:0000256|RuleBase:RU361155};	Sulfotransferase	GO:0005737,cytoplasm; GO:0080131,hydroxyjasmonate sulfotransferase activity; GO:0009694,jasmonic acid metabolic process; GO:0009753,response to jasmonic acid	Sulfotransferase family
Cluster-21629.59878	229.31	210.63	203.11	53.77	56.17	54.11	7.76	13.3	16.8	K02638 plastocyanin | (RefSeq) plastocyanin B'/B'' (A)	hypothetical protein COLO4_26078 [Corchorus olitorius]	RecName: Full=Plastocyanin;	RecName: Full=Plastocyanin {ECO:0000256|RuleBase:RU363020};	--	GO:0009535,chloroplast thylakoid membrane; GO:0005507,copper ion binding; GO:0009055,electron transfer activity	Cupredoxin-like domain
Cluster-21629.134687	243.6	263.04	245.05	258.16	263.56	262.71	729.95	884.95	880.7	K22733 magnesium transporter | (RefSeq) uncharacterized LOC100244618 (A)	hypothetical protein CUMW_064340 [Citrus unshiu]	RecName: Full=BON1-associated protein 2; AltName: Full=Protein BON1-ASSOCIATED PROTEIN 1-LIKE;	SubName: Full=Uncharacterized protein {ECO:0000313|EMBL:GAY42109.1};	--	GO:0016020,membrane; GO:0006952,defense response	C2 domain
Cluster-21629.146024	1091.93	1042.64	1029.53	223.48	203.87	240.76	2708.7	3213.48	3285.06	K05658 ATP-binding cassette, subfamily B (MDR/TAP), member 1 [EC:7.6.2.2] | (RefSeq) uncharacterized protein LOC111781709 (A)	hypothetical protein CISIN_1g0264531mg, partial [Citrus sinensis]	RecName: Full=Protein SRG1; Short=AtSRG1; AltName: Full=Protein SENESCENCE-RELATED GENE 1;	SubName: Full=Uncharacterized protein {ECO:0000313|EMBL:KDO41914.1}; Flags: Fragment;	Iron/ascorbate family oxidoreductases	GO:0046872,metal ion binding; GO:0016682,oxidoreductase activity, acting on diphenols and related substances as donors, oxygen as acceptor; GO:0010150,leaf senescence	--
Cluster-21629.138350	55.11	50.6	16.98	1366.98	1152.46	1301.22	4620.96	5031.16	4677.37	K04733 interleukin-1 receptor-associated kinase 4 [EC:2.7.11.1] | (RefSeq) LOC109742393; G-type lectin S-receptor-like serine/threonine-protein kinase At1g34300 (A)	PREDICTED: thaumatin-like protein [Eucalyptus grandis]	RecName: Full=Pathogenesis-related protein R major form; AltName: Full=Thaumatin-like protein E22; Flags: Precursor;	SubName: Full=Uncharacterized protein {ECO:0000313|EMBL:KCW61091.1};	--	GO:0005773,vacuole; GO:0006952,defense response; GO:0009607,response to biotic stimulus	Thaumatin family
Cluster-21629.146969	16.51	15.2	18.75	68.47	82.06	79.81	65.08	63.56	67.68	K14173 alpha-farnesene synthase [EC:4.2.3.46] | (RefSeq) alpha-farnesene synthase-like (A)	PREDICTED: alpha-farnesene synthase-like, partial [Citrus sinensis]	RecName: Full=Alpha-farnesene synthase; EC=4.2.3.46; AltName: Full=(E,E)-alpha-farnesene synthase; AltName: Full=Terpene synthase 7; Short=RcSeTPS7;	SubName: Full=Uncharacterized protein {ECO:0000313|EMBL:GAY34260.1};	--	GO:0000287,magnesium ion binding; GO:0010334,sesquiterpene synthase activity; GO:0051762,sesquiterpene biosynthetic process	Terpene synthase, N-terminal domain
Cluster-21629.126929	92.26	88.83	84.94	499.32	512.95	512.3	258.79	263.98	277.45	K08770 ubiquitin C | (RefSeq) polyubiquitin (A)	polyubiquitin, partial [Cicer arietinum]	RecName: Full=Polyubiquitin; Contains: RecName: Full=Ubiquitin; Flags: Precursor; Fragment;	SubName: Full=Polyubiquitin {ECO:0000313|EMBL:JAT62755.1}; Flags: Fragment;	Ubiquitin and ubiquitin-like proteins	GO:0005737,cytoplasm; GO:0005634,nucleus	Ubiquitin-2 like Rad60 SUMO-like
Cluster-21629.132295	532.5	528.91	505.84	144.65	139.66	137.26	1014.83	1095.13	1119.32	K03283 heat shock 70kDa protein 1/2/6/8 | (RefSeq) hypothetical protein (A)	hypothetical protein CISIN_1g0092461mg, partial [Citrus sinensis]	RecName: Full=Heat shock cognate 70 kDa protein;	SubName: Full=Uncharacterized protein {ECO:0000313|EMBL:KDO67641.1}; Flags: Fragment;	Molecular chaperones HSP70/HSC70, HSP70 superfamily	GO:0005524,ATP binding	FGGY family of carbohydrate kinases, C-terminal domain
Cluster-21629.142525	48.77	46.88	46.96	535.91	588.77	507.54	188.15	173.17	203.26	K00487 trans-cinnamate 4-monooxygenase [EC:1.14.13.11] | (RefSeq) trans-cinnamate 4-monooxygenase (A)	cinnamic acid 4-hydroxylase [Camellia chekiangoleosa]	RecName: Full=Trans-cinnamate 4-monooxygenase; EC=1.14.13.11; AltName: Full=Cinnamic acid 4-hydroxylase; Short=C4H; Short=CA4H; AltName: Full=Cytochrome P450 73; AltName: Full=Cytochrome P450C4H;	SubName: Full=Cinnamic acid 4-hydroxylase {ECO:0000313|EMBL:AGH32777.1};	Cytochrome P450 CYP2 subfamily	GO:0020037,heme binding; GO:0005506,iron ion binding; GO:0016710,trans-cinnamate 4-monooxygenase activity	Cytochrome P450
Cluster-21629.155030	14.74	13.38	22.06	160.41	137.49	164.23	171.07	177.62	160.49	K13066 caffeic acid 3-O-methyltransferase [EC:2.1.1.68] | (RefSeq) caffeic acid 3-O-methyltransferase-like isoform X1 (A)	hypothetical protein CISIN_1g046424mg, partial [Citrus sinensis]	RecName: Full=Caffeic acid 3-O-methyltransferase; Short=CAOMT; Short=COMT; EC=2.1.1.68; AltName: Full=S-adenosysl-L-methionine:caffeic acid 3-O-methyltransferase;	SubName: Full=Uncharacterized protein {ECO:0000313|EMBL:KDO62977.1}; Flags: Fragment;	Hydroxyindole-O-methyltransferase and related SAM-dependent methyltransferases	GO:0047763,caffeate O-methyltransferase activity; GO:0046983,protein dimerization activity; GO:0009809,lignin biosynthetic process	O-methyltransferase
Cluster-21629.138881	132.17	151.82	151.08	420.16	399.59	413.59	385.11	364.01	399.12	K00083 cinnamyl-alcohol dehydrogenase [EC:1.1.1.195] | (RefSeq) putative cinnamyl alcohol dehydrogenase (A)	putative cinnamyl alcohol dehydrogenase [Citrus sinensis]	RecName: Full=Cinnamyl alcohol dehydrogenase 1; Short=CAD 1; Short=ObaCAD1; EC=1.1.1.195;	SubName: Full=Putative cinnamyl alcohol dehydrogenase {ECO:0000313|EMBL:AEK32396.1};	Alcohol dehydrogenase, class V	GO:0045551,cinnamyl-alcohol dehydrogenase activity; GO:0052747,sinapyl alcohol dehydrogenase activity; GO:0008270,zinc ion binding; GO:0009699,phenylpropanoid biosynthetic process	NAD binding domain of 6-phosphogluconate dehydrogenase
Cluster-21629.139110	343.73	348.58	356.14	270.04	285.15	292.17	130.46	129.13	130.46	K04077 chaperonin GroEL | (RefSeq) Chaperonine 60 (A)	hypothetical protein CUMW_196850 [Citrus unshiu]	RecName: Full=RuBisCO large subunit-binding protein subunit alpha, chloroplastic; AltName: Full=60 kDa chaperonin subunit alpha; AltName: Full=CPN-60 alpha; Flags: Precursor;	SubName: Full=Uncharacterized protein {ECO:0000313|EMBL:GAY59746.1};	Mitochondrial chaperonin, Cpn60/Hsp60p	GO:0009507,chloroplast; GO:0005524,ATP binding; GO:0042026,protein refolding	TCP-1/cpn60 chaperonin family
Cluster-21629.138993	12.75	15.87	15.22	60.38	54.78	53.62	150.18	121.52	149.8	--	stress-related protein [Citrus sinensis]	RecName: Full=Major allergen Pru ar 1; AltName: Allergen=Pru ar 1;	SubName: Full=Stress-related protein {ECO:0000313|EMBL:ABK06393.1};	--	GO:0006952,defense response; GO:0009607,response to biotic stimulus	Pathogenesis-related protein Bet v I family
Cluster-21629.157165	10.71	11.44	10.33	113.69	132.72	118.58	63.95	65.23	70.79	K07119 uncharacterized protein | (RefSeq) 2-alkenal reductase (NADP(+)-dependent)-like isoform X1 (A)	hypothetical protein CICLE_v10017567mg, partial [Citrus clementina]	RecName: Full=2-alkenal reductase (NADP(+)-dependent); EC=1.3.1.102 {ECO:0000269|PubMed:17945329, ECO:0000269|Ref.3, ECO:0000269|Ref.4}; AltName: Full=Alkenal double bound reductase; AltName: Full=Allylic alcohol dehydrogenase 1 {ECO:0000303|PubMed:11117876}; Short=allyl-ADH1 {ECO:0000303|PubMed:11117876}; AltName: Full=Flavin-free double bond reductase {ECO:0000303|Ref.4}; Short=NtDBR; AltName: …	SubName: Full=Uncharacterized protein {ECO:0000313|EMBL:ESR60813.1}; Flags: Fragment;	Predicted NAD-dependent oxidoreductase	GO:0016491,oxidoreductase activity	Zinc-binding dehydrogenase
Cluster-21629.138921	41.69	48	45.94	1748.55	1323.22	1837.15	200.77	219.49	224.17	--	hypothetical protein CUMW_115180, partial [Citrus unshiu]	--	SubName: Full=Uncharacterized protein {ECO:0000313|EMBL:GAY48899.1}; Flags: Fragment;	--	--	--
Cluster-21629.127722	3125.29	2656.34	3145.73	1488.95	1426.63	1456.1	690.86	719.82	753.8	K05277 leucoanthocyanidin dioxygenase [EC:1.14.11.19] | (RefSeq) leucoanthocyanidin dioxygenase-like (A)	Oxoglutarate/iron-dependent dioxygenase [Macleaya cordata]	RecName: Full=Protein DOWNY MILDEW RESISTANCE 6 {ECO:0000303|PubMed:15986928}; Short=AtDMR6 {ECO:0000303|PubMed:15986928}; EC=1.14.11.- {ECO:0000255|PROSITE-ProRule:PRU00805}; AltName: Full=2-oxoglutarate (2OG)-Fe(II) oxygenase-like protein DMR6 {ECO:0000303|PubMed:18248595}; AltName: Full=Salicylate 3-hydroxylase DMR6 {ECO:0000305}; Short=S3H DMR6 {ECO:0000305}; Short=SA 3-hydroxylase DMR6 {ECO:…	SubName: Full=Oxoglutarate/iron-dependent dioxygenase {ECO:0000313|EMBL:OVA06777.1};	Iron/ascorbate family oxidoreductases	GO:0033759,flavone synthase activity; GO:0046872,metal ion binding; GO:0034785,salicylate 5-hydroxylase activity; GO:0042742,defense response to bacterium; GO:0002229,defense response to oomycetes; GO:0009813,flavonoid biosynthetic process; GO:0010150,leaf senescence; GO:0009617,response to bacterium; GO:0009620,response to fungus; GO:0002239,response to oomycetes; GO:0009751,response to salicyli…	--
Cluster-21629.135079	54.1	59.69	53.32	126.53	131.15	123.77	160.69	164.36	157.06	K04077 chaperonin GroEL | (RefSeq) LOW QUALITY PROTEIN: chaperonin CPN60-like 2, mitochondrial (A)	hypothetical protein CICLE_v10012533mg [Citrus clementina]	RecName: Full=NDR1/HIN1-like protein 6 {ECO:0000303|PubMed:26849212};	SubName: Full=Uncharacterized protein {ECO:0000313|EMBL:ESR42971.1};	--	GO:0005829,cytosol; GO:0016021,integral component of membrane; GO:0005886,plasma membrane; GO:0009738,abscisic acid-activated signaling pathway; GO:0010116,positive regulation of abscisic acid biosynthetic process; GO:0009737,response to abscisic acid; GO:0006970,response to osmotic stress; GO:1902074,response to salt	Late embryogenesis abundant protein
Cluster-21629.138505	489.67	489.63	468.77	35.34	36.83	29.99	1070.55	1369.89	1351.02	K20547 basic endochitinase B [EC:3.2.1.14] | (RefSeq) endochitinase-like (A)	PREDICTED: endochitinase-like [Citrus sinensis]	RecName: Full=Endochitinase 1; EC=3.2.1.14; Flags: Precursor;	SubName: Full=Uncharacterized protein {ECO:0000313|EMBL:ESR35715.1};	Predicted chitinase	GO:0005773,vacuole; GO:0008061,chitin binding; GO:0004568,chitinase activity; GO:0016998,cell wall macromolecule catabolic process; GO:0006032,chitin catabolic process; GO:0006952,defense response; GO:0000272,polysaccharide catabolic process	Chitin recognition protein
Cluster-21629.125579	843.64	822.68	728.95	190.52	190.27	177.87	199.23	190.58	192.23	K05658 ATP-binding cassette, subfamily B (MDR/TAP), member 1 [EC:7.6.2.2] | (RefSeq) uncharacterized protein LOC111781709 (A)	hypothetical protein CICLE_v10002117mg [Citrus clementina]	RecName: Full=Thebaine 6-O-demethylase; EC=1.14.11.31;	SubName: Full=Uncharacterized protein {ECO:0000313|EMBL:ESR46140.1};	Iron/ascorbate family oxidoreductases	GO:0046872,metal ion binding; GO:0008168,methyltransferase activity; GO:0102804,oripavine 6-O-demethylase activity; GO:0102802,thebaine 6-O-demethylase activity; GO:0009820,alkaloid metabolic process	2OG-Fe(II) oxygenase superfamily
Cluster-21629.134813	20.21	24.62	18.62	101.37	92.72	88.94	111.58	130.15	123.25	K05658 ATP-binding cassette, subfamily B (MDR/TAP), member 1 [EC:7.6.2.2] | (RefSeq) uncharacterized protein LOC111781709 (A)	hypothetical protein CISIN_1g047368mg [Citrus sinensis]	RecName: Full=Protein SRG1; Short=AtSRG1; AltName: Full=Protein SENESCENCE-RELATED GENE 1;	SubName: Full=Uncharacterized protein {ECO:0000313|EMBL:KDO69142.1};	Iron/ascorbate family oxidoreductases	GO:0046872,metal ion binding; GO:0016682,oxidoreductase activity, acting on diphenols and related substances as donors, oxygen as acceptor; GO:0010150,leaf senescence	2OG-Fe(II) oxygenase superfamily
Cluster-21629.143412	28.52	31.05	28.04	314.22	268.27	249.12	96.83	95.27	100.05	K14209 solute carrier family 36 (proton-coupled amino acid transporter) | (RefSeq) lysine histidine transporter-like 1 (A)	PREDICTED: lysine histidine transporter 1 [Gossypium raimondii]	RecName: Full=Lysine histidine transporter 1;	SubName: Full=Uncharacterized protein {ECO:0000313|EMBL:KJB33932.1};	Amino acid transporters	GO:0016021,integral component of membrane; GO:0005886,plasma membrane; GO:0015171,amino acid transmembrane transporter activity; GO:0015293,symporter activity; GO:0043090,amino acid import; GO:0080167,response to karrikin	Transmembrane amino acid transporter protein
Cluster-21629.124015	4.85	6.24	5.99	299.2	278.99	305.08	49.92	66.58	65.49	K04733 interleukin-1 receptor-associated kinase 4 [EC:2.7.11.1] | (RefSeq) LOC109742393; G-type lectin S-receptor-like serine/threonine-protein kinase At1g34300 (A)	thaumatin-like protein [Olea europaea var. sylvestris]	RecName: Full=Thaumatin-like protein; AltName: Allergen=Act d 2; Flags: Precursor;	SubName: Full=Uncharacterized protein {ECO:0000313|EMBL:EMJ11788.1};	--	GO:0005576,extracellular region; GO:0050832,defense response to fungus; GO:0031640,killing of cells of other organism	Thaumatin family
Cluster-21629.149733	7.71	4.87	4.22	18.06	19.71	22.18	68.52	70.82	64.92	K20617 cytochrome P450 family 71 subfamily A | (RefSeq) hypothetical protein (A)	PREDICTED: cytochrome P450 71A1-like [Citrus sinensis]	RecName: Full=Cytochrome P450 71A9; EC=1.14.-.-; AltName: Full=Cytochrome P450 CP1;	SubName: Full=Uncharacterized protein {ECO:0000313|EMBL:GAY44001.1};	Cytochrome P450 CYP2 subfamily	GO:0016021,integral component of membrane; GO:0016020,membrane; GO:0020037,heme binding; GO:0005506,iron ion binding; GO:0016709,oxidoreductase activity, acting on paired donors, with incorporation or reduction of molecular oxygen, NAD(P)H as one donor, and incorporation of one atom of oxygen; GO:0044550,secondary metabolite biosynthetic process	Cytochrome P450
Cluster-21629.116018	35.49	36.76	37.44	124.76	175.88	134.21	143.06	139.85	152.54	K21374 7-deoxyloganetin glucosyltransferase [EC:2.4.1.324] | (RefSeq) 7-deoxyloganetin glucosyltransferase-like (A)	PREDICTED: 7-deoxyloganetin glucosyltransferase-like [Citrus sinensis]	RecName: Full=7-deoxyloganetin glucosyltransferase; EC=2.4.1.324; AltName: Full=Genipin glucosyltransferase; AltName: Full=UDP-glucose glucosyltransferase 2; Short=GjUGT2; AltName: Full=UDP-glycosyltransferase 85A24;	RecName: Full=Glycosyltransferase {ECO:0000256|RuleBase:RU362057}; EC=2.4.1.- {ECO:0000256|RuleBase:RU362057};	UDP-glucuronosyl and UDP-glucosyl transferase	GO:0035251,UDP-glucosyltransferase activity; GO:0008152,metabolic process	--
Cluster-21629.139095	36.9	38.99	29.7	78.56	79.49	87.52	234.13	243.92	244.76	K09422 transcription factor MYB, plant | (RefSeq) myb-related protein Myb4-like (A)	PREDICTED: myb-related protein Myb4-like [Citrus sinensis]	RecName: Full=Transcription factor MYB4 {ECO:0000305}; AltName: Full=Myb-related protein 4 {ECO:0000305}; Short=OsMyb4 {ECO:0000303|PubMed:14675437}; AltName: Full=Transcription factor RLTR1 {ECO:0000312|EMBL:AAP92750.1};	SubName: Full=Myb-like protein Myb15 {ECO:0000313|EMBL:AKE14363.1};	Transcription factor, Myb superfamily	GO:0005634,nucleus; GO:0000981,DNA-binding transcription factor activity, RNA polymerase II-specific; GO:0043565,sequence-specific DNA binding; GO:0001135,RNA polymerase II transcription regulator recruiting activity; GO:0044212,transcription regulatory region DNA binding; GO:0030154,cell differentiation; GO:0045893,positive regulation of transcription, DNA-templated; GO:0006357,regulation of tra…	SLIDE
Cluster-21629.137843	238.5	247.98	200.37	110.96	117.79	107.61	689.55	834.67	914.09	--	hypothetical protein CISIN_1g035123mg [Citrus sinensis]	--	SubName: Full=Uncharacterized protein {ECO:0000313|EMBL:GAY53698.1};	--	--	--
Cluster-21629.136297	114.86	132.53	124.82	58.81	60.1	59.73	322.41	321.46	327.71	K00083 cinnamyl-alcohol dehydrogenase [EC:1.1.1.195] | (RefSeq) probable mannitol dehydrogenase (A)	hypothetical protein CISIN_1g0180941mg [Citrus sinensis]	RecName: Full=Probable mannitol dehydrogenase; EC=1.1.1.255; AltName: Full=NAD-dependent mannitol dehydrogenase;	SubName: Full=Uncharacterized protein {ECO:0000313|EMBL:KDO60514.1};	Alcohol dehydrogenase, class V	GO:0046029,mannitol dehydrogenase activity; GO:0008270,zinc ion binding	3-hydroxyacyl-CoA dehydrogenase, NAD binding domain
Cluster-21629.129201	151.91	150.6	152.45	307.4	384.64	295.28	29.28	32.75	34.04	K03146 thiamine thiazole synthase | (RefSeq) thiamine thiazole synthase 2, chloroplastic (A)	PREDICTED: thiamine thiazole synthase 2, chloroplastic [Citrus sinensis]	RecName: Full=Thiamine thiazole synthase 2, chloroplastic {ECO:0000255|HAMAP-Rule:MF_03158}; AltName: Full=Thiazole biosynthetic enzyme 2 {ECO:0000255|HAMAP-Rule:MF_03158}; Flags: Precursor;	RecName: Full=Thiamine thiazole synthase, chloroplastic {ECO:0000256|HAMAP-Rule:MF_03158}; AltName: Full=Thiazole biosynthetic enzyme {ECO:0000256|HAMAP-Rule:MF_03158};	Protein involved in thiamine biosynthesis and DNA damage tolerance	GO:0009507,chloroplast; GO:0005829,cytosol; GO:0005506,iron ion binding; GO:0006950,response to stress; GO:0009228,thiamine biosynthetic process; GO:0052837,thiazole biosynthetic process	Thi4 family
Cluster-21629.137829	169.85	154.56	151.56	9.61	7.42	11.12	649.57	790.5	758.27	K13066 caffeic acid 3-O-methyltransferase [EC:2.1.1.68] | (RefSeq) hypothetical protein (A)	hypothetical protein CUMW_278150 [Citrus unshiu]	RecName: Full=Caffeic acid 3-O-methyltransferase; Short=CAOMT; Short=COMT; EC=2.1.1.68; AltName: Full=S-adenosysl-L-methionine:caffeic acid 3-O-methyltransferase;	SubName: Full=Uncharacterized protein {ECO:0000313|EMBL:GAY35229.1};	Hydroxyindole-O-methyltransferase and related SAM-dependent methyltransferases	GO:0047763,caffeate O-methyltransferase activity; GO:0046983,protein dimerization activity; GO:0009809,lignin biosynthetic process	Dimerisation domain
Cluster-21629.129865	60.24	75.15	58.8	13.59	7.96	8.21	197.33	220.39	208.95	K00799 glutathione S-transferase [EC:2.5.1.18] | (RefSeq) probable glutathione S-transferase (A)	PREDICTED: probable glutathione S-transferase [Citrus sinensis]	RecName: Full=Probable glutathione S-transferase; EC=2.5.1.18; AltName: Full=G2-4; AltName: Full=Heat shock protein 26A;	SubName: Full=Uncharacterized protein {ECO:0000313|EMBL:ESR33681.1};	Glutathione S-transferase	GO:0005737,cytoplasm; GO:0004364,glutathione transferase activity; GO:0006749,glutathione metabolic process; GO:0009737,response to abscisic acid; GO:0009733,response to auxin; GO:0009735,response to cytokinin; GO:0009739,response to gibberellin; GO:0009408,response to heat; GO:0010038,response to metal ion; GO:0009407,toxin catabolic process	Glutathione S-transferase, N-terminal domain
Cluster-21629.146059	18.45	17.65	21.28	118.89	121.73	110.57	210.16	188.17	194.23	K16296 serine carboxypeptidase-like clade I [EC:3.4.16.-] | (RefSeq) hypothetical protein (A)	hypothetical protein CISIN_1g012276mg [Citrus sinensis]	RecName: Full=Serine carboxypeptidase-like 19; AltName: Full=Protein SINAPOYLGLUCOSE ACCUMULATOR 2; AltName: Full=Sinapoylglucose--choline O-sinapoyltransferase; Short=SCT; EC=2.3.1.91; Contains: RecName: Full=Serine carboxypeptidase-like 19 chain A; Contains: RecName: Full=Serine carboxypeptidase-like 19 chain B; Flags: Precursor;	SubName: Full=Uncharacterized protein {ECO:0000313|EMBL:KDO81469.1};	Serine carboxypeptidases (lysosomal cathepsin A)	GO:0005576,extracellular region; GO:0047202,sinapoylglucose-choline O-sinapoyltransferase activity; GO:0016752,sinapoyltransferase activity; GO:0006508,proteolysis; GO:0019748,secondary metabolic process	Serine carboxypeptidase
Cluster-21629.136157	9.3	4.8	6.76	527.27	517.82	555.95	131.69	111.24	124.11	--	--	--	--	--	--	--
Cluster-21629.135615	7.99	5.07	6.88	3681.94	2651.17	3440.72	71.6	81.85	83.01	K13449 pathogenesis-related protein 1 | (RefSeq) pathogenesis-related protein 1-like (A)	pathogenesis-related protein 1-like [Durio zibethinus]	RecName: Full=Pathogenesis-related protein 1 {ECO:0000303|PubMed:11725949}; Short=AtPRB1 {ECO:0000303|PubMed:11725949}; Flags: Precursor;	SubName: Full=Uncharacterized protein {ECO:0000313|EMBL:GAY61367.1};	Defense-related protein containing SCP domain	GO:0005576,extracellular region; GO:0009814,defense response, incompatible interaction; GO:0009617,response to bacterium; GO:0009723,response to ethylene; GO:0080027,response to herbivore; GO:0009753,response to jasmonic acid; GO:0009751,response to salicylic acid; GO:0009611,response to wounding	Cysteine-rich secretory protein family
Cluster-21629.136855	462.84	583.59	459.07	328.77	357.73	362.5	10252	8887.77	8781.71	--	PREDICTED: extensin-3-like [Citrus sinensis]	--	SubName: Full=Uncharacterized protein {ECO:0000313|EMBL:GAY33100.1};	--	--	--
Cluster-21629.177982	2.4	3.75	3	377.11	443.37	427.58	108.28	118.54	110	K21568 pinoresinol/lariciresinol reductase [EC:1.23.1.1 1.23.1.2 1.23.1.3 1.23.1.4] | (RefSeq) hypothetical protein (A)	hypothetical protein CICLE_v10001913mg [Citrus clementina]	RecName: Full=Isoflavone reductase homolog; EC=1.3.1.-;	SubName: Full=Uncharacterized protein {ECO:0000313|EMBL:ESR45868.1};	--	GO:0016491,oxidoreductase activity	--
Cluster-21629.138204	3966.67	4329.21	4452.24	165.25	161.32	168.59	1089.44	1258.5	1210.57	K14976 thebaine 6-O-demethylase [EC:1.14.11.31] | (RefSeq) thebaine 6-O-demethylase (A)	PREDICTED: naringenin,2-oxoglutarate 3-dioxygenase-like isoform X2 [Phoenix dactylifera]	RecName: Full=Probable 2-oxoglutarate/Fe(II)-dependent dioxygenase; EC=1.14.11.-;	SubName: Full=naringenin,2-oxoglutarate 3-dioxygenase-like isoform X2 {ECO:0000313|RefSeq:XP_017696365.1};	Iron/ascorbate family oxidoreductases	GO:0051213,dioxygenase activity; GO:0046872,metal ion binding; GO:0016740,transferase activity	2OG-Fe(II) oxygenase superfamily
Cluster-21629.136373	43.6	9.44	48.42	162.7	167.26	159.38	2387.3	2310.77	2311.09	--	--	--	--	--	--	--
Cluster-21629.136514	444.34	458.51	434.77	36.66	31.66	40.27	2526	2976.03	3160.15	K03860 phosphatidylinositol glycan, class Q | (RefSeq) N-acetylglucosaminyl-phosphatidylinositol biosynthetic protein gpi1-like (A)	hypothetical protein CUMW_070650 [Citrus unshiu]	RecName: Full=Snakin-2; Flags: Precursor;	SubName: Full=Uncharacterized protein {ECO:0000313|EMBL:GAY42917.1};	--	GO:0005618,cell wall; GO:0005576,extracellular region; GO:0006952,defense response	Gibberellin regulated protein
Cluster-21629.140662	26.26	30.08	31.9	277.8	281.89	259.6	135.86	125.86	123.05	--	hypothetical protein CISIN_1g033184mg [Citrus sinensis]	--	SubName: Full=Uncharacterized protein {ECO:0000313|EMBL:KDO37888.1};	--	GO:0016021,integral component of membrane	Stress up-regulated Nod 19
Cluster-21629.128476	10.61	11.17	12.71	645.77	571.02	636.66	63.46	61.77	65.51	K12309 beta-galactosidase [EC:3.2.1.23] | (RefSeq) beta-galactosidase 2 (A)	hypothetical protein CICLE_v10007531mg [Citrus clementina]	RecName: Full=Beta-galactosidase; EC=3.2.1.23; AltName: Full=Acid beta-galactosidase; Short=Lactase; AltName: Full=Exo-(1-->4)-beta-D-galactanase; Flags: Precursor;	SubName: Full=Uncharacterized protein {ECO:0000313|EMBL:ESR64702.1};	Beta-galactosidase	GO:0048046,apoplast; GO:0004565,beta-galactosidase activity; GO:0005975,carbohydrate metabolic process	--
Cluster-21629.131106	54.54	51.64	52.27	746.66	804.03	782.46	9.05	6.42	7.1	K00901 diacylglycerol kinase (ATP) [EC:2.7.1.107] | (RefSeq) diacylglycerol kinase 1 (A)	diacylglycerol kinase 1, partial [Jatropha curcas]	RecName: Full=Diacylglycerol kinase 1; Short=AtDGK1; Short=DAG kinase 1; EC=2.7.1.107; AltName: Full=Diglyceride kinase 1; Short=DGK 1;	SubName: Full=Diacylglycerol kinase 1 {ECO:0000313|EMBL:ALB76832.1}; Flags: Fragment;	Diacylglycerol kinase	GO:0016021,integral component of membrane; GO:0005622,intracellular; GO:0005524,ATP binding; GO:0005509,calcium ion binding; GO:0003951,NAD+ kinase activity; GO:0006952,defense response; GO:0035556,intracellular signal transduction; GO:0007205,protein kinase C-activating G protein-coupled receptor signaling pathway	Diacylglycerol kinase accessory domain
Cluster-21629.133115	130.54	124.91	112.82	1058.95	1094.98	1081.7	536.85	442.58	509.95	K09419 heat shock transcription factor, other eukaryote | (RefSeq) heat shock factor protein HSF24 (A)	hypothetical protein CISIN_1g026263mg [Citrus sinensis]	RecName: Full=Heat shock factor protein HSF24; AltName: Full=Heat shock transcription factor 24; Short=HSTF 24; AltName: Full=Heat stress transcription factor;	SubName: Full=Uncharacterized protein {ECO:0000313|EMBL:KDO79222.1};	Heat shock transcription factor	GO:0005634,nucleus; GO:0003700,DNA-binding transcription factor activity; GO:0043565,sequence-specific DNA binding; GO:0006351,transcription, DNA-templated	HAP1 N-terminal conserved region
Cluster-21629.129626	9.91	10.62	8.15	21.17	12.01	13.52	38.5	37.2	38.73	K22889 trichothecene 3-O-acetyltransferase [EC:2.3.1.-] | (RefSeq) protein ENHANCED PSEUDOMONAS SUSCEPTIBILTY 1-like (A)	hypothetical protein CISIN_1g044173mg [Citrus sinensis]	RecName: Full=Uncharacterized acetyltransferase At3g50280; EC=2.3.1.-;	SubName: Full=Uncharacterized protein {ECO:0000313|EMBL:KDO84111.1};	--	GO:0016747,transferase activity, transferring acyl groups other than amino-acyl groups	Transferase family
Cluster-21629.122957	18.42	23.13	23.06	2071.14	2452.08	2138.19	90	97.66	100.82	K16573 gamma-tubulin complex component 6 | (RefSeq) uncharacterized LOC103722329 (A)	hypothetical protein CICLE_v10015634mg [Citrus clementina]	RecName: Full=Protein trichome birefringence-like 39;	SubName: Full=Uncharacterized protein {ECO:0000313|EMBL:ESR60002.1};	--	GO:0005794,Golgi apparatus; GO:0016021,integral component of membrane; GO:0009506,plasmodesma; GO:0005773,vacuole; GO:0016413,O-acetyltransferase activity; GO:0071554,cell wall organization or biogenesis	GDSL/SGNH-like Acyl-Esterase family found in Pmr5 and Cas1p
Cluster-21629.129642	6.33	5.61	7.99	75.71	78.36	70	37.14	32.49	35.37	K10775 phenylalanine ammonia-lyase [EC:4.3.1.24] | (RefSeq) hypothetical protein (A)	hypothetical protein CISIN_1g004955mg [Citrus sinensis]	RecName: Full=Phenylalanine ammonia-lyase; EC=4.3.1.24;	RecName: Full=Phenylalanine ammonia-lyase {ECO:0000256|RuleBase:RU003955}; EC=4.3.1.24 {ECO:0000256|RuleBase:RU003955};	Phenylalanine and histidine ammonia-lyase	GO:0005737,cytoplasm; GO:0045548,phenylalanine ammonia-lyase activity; GO:0009800,cinnamic acid biosynthetic process; GO:0006559,L-phenylalanine catabolic process	Aromatic amino acid lyase
Cluster-21629.131658	37.07	39.47	42.14	12.92	11.4	13.38	169.55	156.82	167.73	K05681 ATP-binding cassette, subfamily G (WHITE), member 2 | (Kazusa) Lj5g3v0659620.1; - (A)	hypothetical protein CUMW_193190 [Citrus unshiu]	RecName: Full=Pleiotropic drug resistance protein 1; AltName: Full=NtPDR1;	SubName: Full=Uncharacterized protein {ECO:0000313|EMBL:GAY59264.1};	Pleiotropic drug resistance proteins (PDR1-15), ABC superfamily	GO:0016021,integral component of membrane; GO:0005524,ATP binding; GO:0016887,ATPase activity	ATPase family associated with various cellular activities (AAA)
Cluster-21629.134377	10.43	8.87	6.94	1783.66	1899.79	1912.62	221.16	304.83	269.81	K06892 feruloyl-CoA ortho-hydroxylase [EC:1.14.11.-] | (RefSeq) feruloyl CoA ortho-hydroxylase 1-like (A)	hypothetical protein CUMW_172450 [Citrus unshiu]	RecName: Full=1-aminocyclopropane-1-carboxylate oxidase homolog 5; EC=1.14.-.-;	SubName: Full=Uncharacterized protein {ECO:0000313|EMBL:GAY56509.1};	Iron/ascorbate family oxidoreductases	GO:0046872,metal ion binding; GO:0016491,oxidoreductase activity	2OG-Fe(II) oxygenase superfamily
Cluster-21629.139903	201.68	192.85	165.62	48.65	50.2	51.66	25.5	26.52	24.46	K02716 photosystem II oxygen-evolving enhancer protein 1 | (RefSeq) oxygen-evolving enhancer protein 1, chloroplastic (A)	oxygen evolving enhancer protein 1 [Litchi chinensis]	RecName: Full=Oxygen-evolving enhancer protein 1, chloroplastic; Short=OEE1; AltName: Full=33 kDa subunit of oxygen evolving system of photosystem II; AltName: Full=33 kDa thylakoid membrane protein; AltName: Full=OEC 33 kDa subunit; Flags: Precursor;	SubName: Full=Oxygen evolving enhancer protein 1 {ECO:0000313|EMBL:ADZ75466.1};	--	GO:0009535,chloroplast thylakoid membrane; GO:0019898,extrinsic component of membrane; GO:0016021,integral component of membrane; GO:0009654,photosystem II oxygen evolving complex; GO:0005509,calcium ion binding; GO:0015979,photosynthesis; GO:0042549,photosystem II stabilization	Manganese-stabilising protein / photosystem II polypeptide
Cluster-21629.142822	6.48	5.19	5.5	308.6	319.55	299.16	60.62	62.53	71.31	K00430 peroxidase [EC:1.11.1.7] | (RefSeq) peroxidase 51-like (A)	hypothetical protein CISIN_1g0211122mg, partial [Citrus sinensis]	RecName: Full=Peroxidase 51; Short=Atperox P51; EC=1.11.1.7; AltName: Full=ATP37; Flags: Precursor;	SubName: Full=Uncharacterized protein {ECO:0000313|EMBL:KDO78966.1}; Flags: Fragment;	--	GO:0005576,extracellular region; GO:0020037,heme binding; GO:0046872,metal ion binding; GO:0004601,peroxidase activity; GO:0042744,hydrogen peroxide catabolic process; GO:0006979,response to oxidative stress; GO:0009651,response to salt stress	Peroxidase
Cluster-21629.88387	9.46	5.84	7.26	874.87	889.8	885.19	109.88	118.27	121.8	--	hypothetical protein CICLE_v10030194mg [Citrus clementina]	--	SubName: Full=Uncharacterized protein {ECO:0000313|EMBL:ESR36004.1};	--	--	--
Cluster-21629.122904	269.47	252.49	245.45	202.57	224.08	207.87	38.31	32.19	33.74	K02639 ferredoxin | (RefSeq) ferredoxin, leaf L-A-like (A)	hypothetical protein CISIN_1g032230mg [Citrus sinensis]	RecName: Full=Ferredoxin-2, chloroplastic; Short=AtFd2; Flags: Precursor;	RecName: Full=Ferredoxin {ECO:0000256|RuleBase:RU364001};	--	GO:0009507,chloroplast; GO:0051537,2 iron, 2 sulfur cluster binding; GO:0009055,electron transfer activity; GO:0046872,metal ion binding; GO:0009643,photosynthetic acclimation; GO:0009767,photosynthetic electron transport chain	2Fe-2S iron-sulfur cluster binding domain
Cluster-21629.136971	117.06	114.29	124.67	72.19	69.59	69.5	470.8	497.1	503.07	--	hypothetical protein CICLE_v10012678mg [Citrus clementina]	RecName: Full=NDR1/HIN1-like protein 3 {ECO:0000303|Ref.1};	SubName: Full=Uncharacterized protein {ECO:0000313|EMBL:ESR43321.1};	--	GO:0046658,anchored component of plasma membrane; GO:0005794,Golgi apparatus; GO:0016021,integral component of membrane; GO:0005886,plasma membrane; GO:0009506,plasmodesma; GO:0005774,vacuolar membrane; GO:0004871,NA; GO:0042742,defense response to bacterium; GO:0009816,defense response to bacterium, incompatible interaction; GO:0051607,defense response to virus; GO:0009617,response to bacterium;…	--
Cluster-21629.141475	77.21	78.04	80.05	18.73	14.44	15.1	165.73	174.42	163.79	K10534 nitrate reductase (NAD(P)H) [EC:1.7.1.1 1.7.1.2 1.7.1.3] | (RefSeq) nitrate reductase [NADH] (A)	nitrate reductase 2 [Phellodendron amurense]	RecName: Full=Nitrate reductase [NADH]; Short=NR; EC=1.7.1.1;	RecName: Full=Nitrate reductase {ECO:0000256|PIRNR:PIRNR000233};	NADH-cytochrome b-5 reductase	GO:0020037,heme binding; GO:0030151,molybdenum ion binding; GO:0043546,molybdopterin cofactor binding; GO:0009703,nitrate reductase (NADH) activity; GO:0050464,nitrate reductase (NADPH) activity; GO:0042128,nitrate assimilation; GO:0006809,nitric oxide biosynthetic process	Ferric reductase NAD binding domain
Cluster-21629.138179	3.87	2.71	2.96	2664.47	2915.98	3013.41	29.76	29	31.41	K00059 3-oxoacyl-[acyl-carrier protein] reductase [EC:1.1.1.100] | (RefSeq) hypothetical protein (A)	hypothetical protein CISIN_1g046600mg, partial [Citrus sinensis]	RecName: Full=NADPH-dependent aldehyde reductase-like protein, chloroplastic {ECO:0000250|UniProtKB:Q9SQR2}; EC=1.1.1.- {ECO:0000250|UniProtKB:Q9SQR2}; Flags: Precursor;	SubName: Full=Uncharacterized protein {ECO:0000313|EMBL:KDO55064.1}; Flags: Fragment;	Reductases with broad range of substrate specificities	GO:0009507,chloroplast; GO:0016491,oxidoreductase activity	KR domain
Cluster-21629.121440	989.27	920.23	827.75	375.15	335.88	352.44	1922.74	2248.03	2316.7	K14504 xyloglucan:xyloglucosyl transferase TCH4 [EC:2.4.1.207] | (RefSeq) hypothetical protein (A)	hypothetical protein CICLE_v10009119mg [Citrus clementina]	RecName: Full=Probable xyloglucan endotransglucosylase/hydrolase protein 23; Short=At-XTH23; Short=XTH-23; EC=2.4.1.207; Flags: Precursor;	RecName: Full=Xyloglucan endotransglucosylase/hydrolase {ECO:0000256|RuleBase:RU361120}; EC=2.4.1.207 {ECO:0000256|RuleBase:RU361120};	--	GO:0048046,apoplast; GO:0005618,cell wall; GO:0005794,Golgi apparatus; GO:0004553,hydrolase activity, hydrolyzing O-glycosyl compounds; GO:0016762,xyloglucan:xyloglucosyl transferase activity; GO:0042546,cell wall biogenesis; GO:0071555,cell wall organization; GO:0010411,xyloglucan metabolic process	Glycosyl hydrolases family 16
Cluster-21629.119985	8.95	7.84	9.1	20.2	12.33	8.68	66.23	72.83	75.12	K01915 glutamine synthetase [EC:6.3.1.2] | (RefSeq) glutamine synthetase nodule isozyme-like (A)	glutamine synthetase nodule isozyme-like [Carica papaya]	RecName: Full=Glutamine synthetase nodule isozyme; Short=GS; EC=6.3.1.2; AltName: Full=Glutamate--ammonia ligase;	SubName: Full=Uncharacterized protein {ECO:0000313|EMBL:KDO52771.1};	Glutamine synthetase	GO:0005737,cytoplasm; GO:0005524,ATP binding; GO:0004356,glutamate-ammonia ligase activity; GO:0006542,glutamine biosynthetic process; GO:0009399,nitrogen fixation	Glutamine synthetase, catalytic domain
Cluster-21629.124932	5.37	11.27	8.49	496.1	491.83	514.44	105.62	111.78	96	K20617 cytochrome P450 family 71 subfamily A | (RefSeq) hypothetical protein (A)	PREDICTED: cytochrome P450 71A1-like [Citrus sinensis]	RecName: Full=Cytochrome P450 71A1; EC=1.14.-.-; AltName: Full=ARP-2; AltName: Full=CYPLXXIA1;	SubName: Full=Uncharacterized protein {ECO:0000313|EMBL:GAY44001.1};	Cytochrome P450 CYP2 subfamily	GO:0005789,endoplasmic reticulum membrane; GO:0016021,integral component of membrane; GO:0031090,organelle membrane; GO:0020037,heme binding; GO:0005506,iron ion binding; GO:0004497,monooxygenase activity; GO:0016705,oxidoreductase activity, acting on paired donors, with incorporation or reduction of molecular oxygen; GO:0009835,fruit ripening	Cytochrome P450
Cluster-21629.77806	255.01	248.82	224.11	63.52	64.19	63.4	17.13	24.79	22.86	K13993 HSP20 family protein | (RefSeq) hypothetical protein (A)	hypothetical protein CICLE_v10029467mg [Citrus clementina]	RecName: Full=17.4 kDa class I heat shock protein; AltName: Full=17.4 kDa heat shock protein 1; Short=AtHsp17.4A;	SubName: Full=Uncharacterized protein {ECO:0000313|EMBL:GAY38110.1};	Molecular chaperone (small heat-shock protein Hsp26/Hsp42)	GO:0005737,cytoplasm; GO:0009408,response to heat	Hsp20/alpha crystallin family
Cluster-21629.131124	360.18	362.05	334.3	2988.85	3029.33	3048.17	750.29	780.9	810.58	K00083 cinnamyl-alcohol dehydrogenase [EC:1.1.1.195] | (RefSeq) probable mannitol dehydrogenase (A)	hypothetical protein CISIN_1g0180941mg [Citrus sinensis]	RecName: Full=Probable mannitol dehydrogenase; EC=1.1.1.255; AltName: Full=NAD-dependent mannitol dehydrogenase;	SubName: Full=Uncharacterized protein {ECO:0000313|EMBL:KDO60515.1};	Alcohol dehydrogenase, class V	GO:0046029,mannitol dehydrogenase activity; GO:0008270,zinc ion binding	Alcohol dehydrogenase GroES-like domain
Cluster-21629.71822	196.5	204.83	186.53	15.54	20.11	21.58	43.78	49.12	41.98	K01648 ATP citrate (pro-S)-lyase [EC:2.3.3.8] | (RefSeq) ATP-citrate synthase alpha chain protein 1 (A)	ATP-citrate synthase alpha chain protein 1, partial [Carica papaya]	RecName: Full=ATP-citrate synthase alpha chain protein 1; Short=ATP-citrate synthase A-1; EC=2.3.3.8; AltName: Full=ATP-citrate lyase A-1; AltName: Full=Citrate cleavage enzyme A-1;	SubName: Full=Uncharacterized protein {ECO:0000313|EMBL:KJB78338.1};	ATP-citrate lyase	GO:0005829,cytosol; GO:0005524,ATP binding; GO:0003878,ATP citrate synthase activity; GO:0006629,lipid metabolic process	ATP-grasp domain
Cluster-21629.126790	137.32	134.18	146.85	511.21	456.2	516.5	12.72	21.38	20.73	K20617 cytochrome P450 family 71 subfamily A | (RefSeq) cytochrome P450 71A9-like (A)	PREDICTED: LOW QUALITY PROTEIN: cytochrome P450 71A9-like [Citrus sinensis]	RecName: Full=Cytochrome P450 71A9; EC=1.14.-.-; AltName: Full=Cytochrome P450 CP1;	SubName: Full=Uncharacterized protein {ECO:0000313|EMBL:GAY47267.1};	Cytochrome P450 CYP2 subfamily	GO:0016021,integral component of membrane; GO:0016020,membrane; GO:0020037,heme binding; GO:0005506,iron ion binding; GO:0016709,oxidoreductase activity, acting on paired donors, with incorporation or reduction of molecular oxygen, NAD(P)H as one donor, and incorporation of one atom of oxygen; GO:0044550,secondary metabolite biosynthetic process	Cytochrome P450
Cluster-21629.132307	10.72	14.24	13	588.23	607.76	635.83	157.78	156.69	189.39	K15718 linoleate 9S-lipoxygenase [EC:1.13.11.58] | (RefSeq) hypothetical protein (A)	PREDICTED: probable linoleate 9S-lipoxygenase 5 isoform X2 [Citrus sinensis]	RecName: Full=Linoleate 9S-lipoxygenase 1; EC=1.13.11.58; AltName: Full=Lipoxygenase 1; Short=AtLOX1;	RecName: Full=Lipoxygenase {ECO:0000256|RuleBase:RU003975}; EC=1.13.11.- {ECO:0000256|RuleBase:RU003975};	--	GO:0009536,plastid; GO:1990136,linoleate 9S-lipoxygenase activity; GO:0046872,metal ion binding; GO:0010311,lateral root formation; GO:0034440,lipid oxidation; GO:0031408,oxylipin biosynthetic process; GO:0009737,response to abscisic acid; GO:0009753,response to jasmonic acid; GO:0048364,root development	Lipoxygenase
Cluster-21629.150541	28.39	19.67	29.17	10.82	10.92	14.21	161.72	176.51	166.79	--	neurofilament heavy protein, putative [Medicago truncatula]	--	SubName: Full=Neurofilament heavy protein, putative {ECO:0000313|EMBL:KEH40672.1};	--	--	--
Cluster-21629.123807	13.05	19.88	13.03	1442.14	1578.01	1489.45	107.38	100.55	112.21	K09419 heat shock transcription factor, other eukaryote | (RefSeq) heat stress transcription factor B-3-like (A)	heat stress transcription factor B-3-like [Durio zibethinus]	RecName: Full=Heat stress transcription factor B-3; Short=AtHsfB3; AltName: Full=AtHsf-05;	SubName: Full=Heat shock factor (HSF)-type, DNA-binding protein {ECO:0000313|EMBL:OMO71395.1};	Heat shock transcription factor	GO:0005737,cytoplasm; GO:0005634,nucleus; GO:0003700,DNA-binding transcription factor activity; GO:0043565,sequence-specific DNA binding; GO:0046686,response to cadmium ion; GO:0006351,transcription, DNA-templated	HSF-type DNA-binding
Cluster-21629.134784	24.64	23.69	21.27	143.53	129.22	134.65	259.97	307.16	295.51	--	--	--	--	--	--	--
Cluster-21629.187603	146.81	142.07	135.99	253.52	298.73	260.6	26.92	23.41	25.33	K02636 cytochrome b6-f complex iron-sulfur subunit [EC:1.10.9.1] | (RefSeq) cytochrome b6-f complex iron-sulfur subunit, chloroplastic (A)	PREDICTED: cytochrome b6-f complex iron-sulfur subunit, chloroplastic [Citrus sinensis]	RecName: Full=Cytochrome b6-f complex iron-sulfur subunit, chloroplastic; EC=1.10.9.1; AltName: Full=Plastohydroquinone:plastocyanin oxidoreductase iron-sulfur protein; AltName: Full=Rieske iron-sulfur protein; Short=ISP; Short=RISP; Flags: Precursor;	SubName: Full=Uncharacterized protein {ECO:0000313|EMBL:GAY60711.1};	Ubiquinol cytochrome c reductase, subunit RIP1	GO:0009535,chloroplast thylakoid membrane; GO:0016021,integral component of membrane; GO:0051537,2 iron, 2 sulfur cluster binding; GO:0045158,electron transporter, transferring electrons within cytochrome b6/f complex of photosystem II activity; GO:0046872,metal ion binding; GO:0009496,plastoquinol--plastocyanin reductase activity; GO:0015979,photosynthesis	Rieske [2Fe-2S] domain
Cluster-21629.133492	95.96	112.23	110.03	329.28	297.22	328.74	6.09	10.93	6.47	K13993 HSP20 family protein | (RefSeq) 17.9 kDa class II heat shock protein (A)	PREDICTED: 17.9 kDa class II heat shock protein [Ziziphus jujuba]	RecName: Full=17.3 kDa class II heat shock protein; AltName: Full=Hsp17.3; AltName: Full=Hsp20.2;	SubName: Full=Heat-shock protein, putative {ECO:0000313|EMBL:EEF46108.1};	Molecular chaperone (small heat-shock protein Hsp26/Hsp42)	GO:0005737,cytoplasm	BON domain
Cluster-21629.140635	33.29	30.54	30.98	72.85	78.67	77.52	2.13	3.28	2.03	K13993 HSP20 family protein | (RefSeq) hypothetical protein (A)	hypothetical protein CICLE_v10029428mg [Citrus clementina]	RecName: Full=17.8 kDa class I heat shock protein; AltName: Full=17.8 kDa heat shock protein; Short=AtHsp17.8;	SubName: Full=Uncharacterized protein {ECO:0000313|EMBL:GAY37960.1};	Molecular chaperone (small heat-shock protein Hsp26/Hsp42)	GO:0005737,cytoplasm; GO:0043621,protein self-association; GO:0009408,response to heat; GO:0006979,response to oxidative stress	Hsp20/alpha crystallin family
Cluster-21629.99280	40.42	45.38	40.7	109.3	109.84	121.57	2.89	3.02	3.91	--	hypothetical protein CICLE_v10025544mg [Citrus clementina]	RecName: Full=Photosynthetic NDH subunit of subcomplex B 1, chloroplastic {ECO:0000303|PubMed:21785130}; Short=Protein PnsB1 {ECO:0000303|PubMed:21785130}; AltName: Full=NAD(P)H DEHYDROGENASE SUBUNIT 48 {ECO:0000303|PubMed:18974055}; AltName: Full=NDH-DEPENDENT CYCLIC ELECTRON FLOW 1 {ECO:0000303|PubMed:18785996}; Flags: Precursor;	SubName: Full=Uncharacterized protein {ECO:0000313|EMBL:ESR40865.1};	--	GO:0009507,chloroplast; GO:0009534,chloroplast thylakoid; GO:0009535,chloroplast thylakoid membrane; GO:0010598,NAD(P)H dehydrogenase complex (plastoquinone); GO:0009773,photosynthetic electron transport in photosystem I	--
Cluster-21629.141643	64.48	65.71	66.09	201.59	226.58	221.12	167.67	149.67	150.22	K00029 malate dehydrogenase (oxaloacetate-decarboxylating)(NADP+) [EC:1.1.1.40] | (RefSeq) NADP-dependent malic enzyme (A)	PREDICTED: NADP-dependent malic enzyme isoform X2 [Citrus sinensis]	RecName: Full=NADP-dependent malic enzyme; Short=NADP-ME; EC=1.1.1.40;	RecName: Full=Malic enzyme {ECO:0000256|RuleBase:RU003426};	NADP+-dependent malic enzyme	GO:0005737,cytoplasm; GO:0004471,malate dehydrogenase (decarboxylating) (NAD+) activity; GO:0004473,malate dehydrogenase (decarboxylating) (NADP+) activity; GO:0046872,metal ion binding; GO:0051287,NAD binding; GO:0008948,oxaloacetate decarboxylase activity; GO:0006108,malate metabolic process; GO:0051260,protein homooligomerization	Malic enzyme, N-terminal domain
Cluster-21629.123334	36.09	25.57	36.42	3.24	2.11	3.59	199.47	189.74	204.54	K15718 linoleate 9S-lipoxygenase [EC:1.13.11.58] | (RefSeq) hypothetical protein (A)	PREDICTED: probable linoleate 9S-lipoxygenase 5 isoform X2 [Citrus sinensis]	RecName: Full=Linoleate 9S-lipoxygenase 1; EC=1.13.11.58; AltName: Full=Lipoxygenase 1; Short=AtLOX1;	RecName: Full=Lipoxygenase {ECO:0000256|RuleBase:RU003975}; EC=1.13.11.- {ECO:0000256|RuleBase:RU003975};	--	GO:0009536,plastid; GO:1990136,linoleate 9S-lipoxygenase activity; GO:0046872,metal ion binding; GO:0010311,lateral root formation; GO:0034440,lipid oxidation; GO:0031408,oxylipin biosynthetic process; GO:0009737,response to abscisic acid; GO:0009753,response to jasmonic acid; GO:0048364,root development	Lipoxygenase
Cluster-21629.137703	282.01	277.93	268.22	1177.13	1062.99	1220.45	539.69	594.85	574.95	K00031 isocitrate dehydrogenase [EC:1.1.1.42] | (RefSeq) isocitrate dehydrogenase [NADP] (A)	NADP-dependent isocitrate dehydrogenase [Passiflora edulis]	RecName: Full=Isocitrate dehydrogenase [NADP]; Short=IDH; EC=1.1.1.42; AltName: Full=IDP; AltName: Full=NADP(+)-specific ICDH; AltName: Full=Oxalosuccinate decarboxylase;	RecName: Full=Isocitrate dehydrogenase [NADP] {ECO:0000256|PIRNR:PIRNR000108}; EC=1.1.1.42 {ECO:0000256|PIRNR:PIRNR000108};	NADP-dependent isocitrate dehydrogenase	GO:0005737,cytoplasm; GO:0004450,isocitrate dehydrogenase (NADP+) activity; GO:0000287,magnesium ion binding; GO:0051287,NAD binding; GO:0006097,glyoxylate cycle; GO:0006102,isocitrate metabolic process; GO:0006099,tricarboxylic acid cycle	Isocitrate/isopropylmalate dehydrogenase
Cluster-21629.104527	309.93	299.06	276.42	79.81	78.54	70.47	37.45	38.19	35.67	K00660 chalcone synthase [EC:2.3.1.74] | (RefSeq) hypothetical protein (A)	chalcone synthase, partial [Citrus jambhiri]	RecName: Full=Chalcone synthase 2; EC=2.3.1.74; AltName: Full=Naringenin-chalcone synthase 2;	SubName: Full=Chalcone synthase {ECO:0000313|EMBL:BAB71815.1}; Flags: Fragment;	--	GO:0016210,naringenin-chalcone synthase activity; GO:0009813,flavonoid biosynthetic process	FAE1/Type III polyketide synthase-like protein
Cluster-21629.127767	216.32	224.35	187.58	65.84	47.7	64.95	539.54	655.85	670.49	K05658 ATP-binding cassette, subfamily B (MDR/TAP), member 1 [EC:7.6.2.2] | (RefSeq) uncharacterized protein LOC111781709 (A)	hypothetical protein CISIN_1g040795mg, partial [Citrus sinensis]	RecName: Full=Codeine O-demethylase; EC=1.14.11.32;	SubName: Full=Uncharacterized protein {ECO:0000313|EMBL:KDO37449.1}; Flags: Fragment;	Iron/ascorbate family oxidoreductases	GO:0102805,codeine O-demethylase activity; GO:0046872,metal ion binding; GO:0008168,methyltransferase activity; GO:0102803,thebane O-demethylase activity; GO:0009820,alkaloid metabolic process	--
Cluster-21629.89520	184.2	187.67	172.66	1858.43	2308.8	1979.77	40.19	48.35	48.02	K05298 glyceraldehyde-3-phosphate dehydrogenase (NADP+) (phosphorylating) [EC:1.2.1.13] | (RefSeq) glyceraldehyde-3-phosphate dehydrogenase A, chloroplastic (A)	PREDICTED: glyceraldehyde-3-phosphate dehydrogenase A, chloroplastic [Citrus sinensis]	RecName: Full=Glyceraldehyde-3-phosphate dehydrogenase A, chloroplastic; EC=1.2.1.13; AltName: Full=NADP-dependent glyceraldehydephosphate dehydrogenase subunit A; Flags: Precursor;	RecName: Full=Glyceraldehyde-3-phosphate dehydrogenase {ECO:0000256|RuleBase:RU361160}; EC=1.2.1.- {ECO:0000256|RuleBase:RU361160};	Glyceraldehyde 3-phosphate dehydrogenase	GO:0009507,chloroplast; GO:0047100,glyceraldehyde-3-phosphate dehydrogenase (NADP+) (phosphorylating) activity; GO:0051287,NAD binding; GO:0050661,NADP binding; GO:0006006,glucose metabolic process; GO:0019253,reductive pentose-phosphate cycle	Glyceraldehyde 3-phosphate dehydrogenase, NAD binding domain
Cluster-21629.139796	13.47	10.77	10.03	69.13	75.46	77.98	145.63	108.35	147.28	K21587 coumarin 8-geranyltransferase [EC:2.5.1.138] | (RefSeq) homogentisate phytyltransferase 1, chloroplastic (A)	RecName: Full=Coumarin 8-geranyltransferase 1b, chloroplastic; AltName: Full=Prenyltransferase 1b; Short=ClPT1ba; Flags: Precursor BAP27989.1 umbelliferone 8-geranyltransferase [Citrus limon]	RecName: Full=Coumarin 8-geranyltransferase 1b, chloroplastic; EC=2.5.1.138 {ECO:0000269|PubMed:25077796}; AltName: Full=Prenyltransferase 1b {ECO:0000303|PubMed:25077796}; Short=ClPT1ba {ECO:0000303|PubMed:25077796}; Flags: Precursor;	SubName: Full=Uncharacterized protein {ECO:0000313|EMBL:KDO46801.1};	--	GO:0009507,chloroplast; GO:0031969,chloroplast membrane; GO:0016021,integral component of membrane; GO:0004659,prenyltransferase activity	UbiA prenyltransferase family
Cluster-21629.141350	50.03	52.62	44.85	197.1	201.83	224.83	269.47	240.3	246.83	K01569 oxalate decarboxylase [EC:4.1.1.2] | (RefSeq) hypothetical protein (A)	PREDICTED: glutelin type-B 2-like isoform X2 [Citrus sinensis]	--	SubName: Full=Uncharacterized protein {ECO:0000313|EMBL:GAY64875.1};	--	--	Cupin
Cluster-21629.119987	2.44	3.64	2.31	107.18	133.17	104.52	58.73	58.33	64.38	K01915 glutamine synthetase [EC:6.3.1.2] | (RefSeq) glutamine synthetase nodule isozyme-like (A)	glutamine synthetase nodule isozyme-like [Carica papaya]	RecName: Full=Glutamine synthetase nodule isozyme; Short=GS; EC=6.3.1.2; AltName: Full=Glutamate--ammonia ligase;	RecName: Full=Glutamine synthetase {ECO:0000256|RuleBase:RU004356}; EC=6.3.1.2 {ECO:0000256|RuleBase:RU004356};	Glutamine synthetase	GO:0005737,cytoplasm; GO:0005524,ATP binding; GO:0004356,glutamate-ammonia ligase activity; GO:0006542,glutamine biosynthetic process; GO:0009399,nitrogen fixation	Glutamine synthetase, catalytic domain
Cluster-21629.139176	34.13	31.77	30.21	166.2	171.15	161.75	79.59	81.08	84.14	K04733 interleukin-1 receptor-associated kinase 4 [EC:2.7.11.1] | (RefSeq) L-type lectin-domain containing receptor kinase I.8-like (A)	hypothetical protein CISIN_1g003278mg [Citrus sinensis]	RecName: Full=Receptor like protein kinase S.2; Short=LecRK-S.2; EC=2.7.11.1;	SubName: Full=Uncharacterized protein {ECO:0000313|EMBL:KDO61179.1};	Serine/threonine protein kinase	GO:0005886,plasma membrane; GO:0005524,ATP binding; GO:0004674,protein serine/threonine kinase activity; GO:0071395,cellular response to jasmonic acid stimulus; GO:0071446,cellular response to salicylic acid stimulus; GO:0009617,response to bacterium; GO:0009611,response to wounding	Phosphotransferase enzyme family
Cluster-21629.133933	1704.95	1696.38	1479.82	68.23	59.37	67.58	370.26	438.71	474.2	--	--	--	--	--	--	--
Cluster-21629.151814	1350.29	1328.96	1221.7	12.31	10.54	10.92	241.61	303.82	299.62	K13993 HSP20 family protein | (RefSeq) hypothetical protein (A)	hypothetical protein CICLE_v10029437mg [Citrus clementina]	RecName: Full=18.2 kDa class I heat shock protein;	SubName: Full=Uncharacterized protein {ECO:0000313|EMBL:GAY37961.1};	Molecular chaperone (small heat-shock protein Hsp26/Hsp42)	GO:0005737,cytoplasm	--
Cluster-21629.169853	55.23	55.59	55.17	526.77	457.26	559.78	10.27	10.61	11.4	K23108 benzoate---CoA ligase [EC:6.2.1.25] | (RefSeq) BZO1; benzoyloxyglucosinolate 1 (A)	hypothetical protein CICLE_v10011382mg [Citrus clementina]	RecName: Full=Butyrate--CoA ligase AAE11, peroxisomal; EC=6.2.1.2; AltName: Full=Acyl-activating enzyme 11; AltName: Full=Butyryl-CoA synthetase;	SubName: Full=Uncharacterized protein {ECO:0000313|EMBL:ESR43598.1};	Acyl-CoA synthetase	GO:0005777,peroxisome; GO:0047760,butyrate-CoA ligase activity; GO:0019605,butyrate metabolic process	AMP-binding enzyme C-terminal domain
Cluster-21629.101192	154.34	153.72	138.64	45.22	55.96	46.51	14.27	12.58	11.18	K02716 photosystem II oxygen-evolving enhancer protein 1 | (RefSeq) hypothetical protein (A)	hypothetical protein CICLE_v10026034mg [Citrus clementina]	RecName: Full=Oxygen-evolving enhancer protein 1, chloroplastic; Short=OEE1; AltName: Full=33 kDa subunit of oxygen evolving system of photosystem II; AltName: Full=33 kDa thylakoid membrane protein; AltName: Full=OEC 33 kDa subunit; Flags: Precursor;	SubName: Full=Uncharacterized protein {ECO:0000313|EMBL:ESR39018.1};	--	GO:0009535,chloroplast thylakoid membrane; GO:0019898,extrinsic component of membrane; GO:0016021,integral component of membrane; GO:0009654,photosystem II oxygen evolving complex; GO:0005509,calcium ion binding; GO:0015979,photosynthesis; GO:0042549,photosystem II stabilization	Manganese-stabilising protein / photosystem II polypeptide
Cluster-21629.142411	16.12	15.55	17.01	397.36	350.98	369.37	78.99	95.1	96.4	K14976 thebaine 6-O-demethylase [EC:1.14.11.31] | (RefSeq) thebaine 6-O-demethylase (A)	hypothetical protein CICLE_v10015577mg [Citrus clementina]	RecName: Full=1-aminocyclopropane-1-carboxylate oxidase homolog 11; EC=1.14.-.-;	SubName: Full=Uncharacterized protein {ECO:0000313|EMBL:ESR61417.1};	Iron/ascorbate family oxidoreductases	GO:0046872,metal ion binding; GO:0016491,oxidoreductase activity	2OG-Fe(II) oxygenase superfamily
Cluster-21629.160489	36.54	37.87	34.61	1849.95	2105.71	1925.88	130.51	110.56	125.1	K09754 coumaroylquinate(coumaroylshikimate) 3'-monooxygenase [EC:1.14.13.36] | (RefSeq) cytochrome P450 98A2 (A)	hypothetical protein CUMW_076060 [Citrus unshiu]	RecName: Full=Cytochrome P450 98A2; EC=1.14.-.-;	SubName: Full=Uncharacterized protein {ECO:0000313|EMBL:GAY43640.1};	Cytochrome P450 CYP2 subfamily	GO:0016021,integral component of membrane; GO:0016020,membrane; GO:0020037,heme binding; GO:0005506,iron ion binding; GO:0016709,oxidoreductase activity, acting on paired donors, with incorporation or reduction of molecular oxygen, NAD(P)H as one donor, and incorporation of one atom of oxygen; GO:0009809,lignin biosynthetic process	Cytochrome P450
Cluster-21629.142972	22.42	27.7	23.11	229.12	296.19	177.61	79.88	79.13	92.91	K08150 MFS transporter, SP family, solute carrier family 2 (myo-inositol transporter), member 13 | (RefSeq) inositol transporter 1 isoform X1 (A)	hypothetical protein CICLE_v10008044mg [Citrus clementina]	RecName: Full=Sugar transport protein 14; AltName: Full=Hexose transporter 14;	SubName: Full=Uncharacterized protein {ECO:0000313|EMBL:GAY49621.1};	Predicted transporter (major facilitator superfamily)	GO:0016021,integral component of membrane; GO:0005886,plasma membrane; GO:0005355,glucose transmembrane transporter activity; GO:0005351,carbohydrate:proton symporter activity; GO:0046323,glucose import	Major Facilitator Superfamily
Cluster-21629.130461	12.62	13.03	15.07	690.94	611.82	811.62	83.72	76.75	62.97	K15718 linoleate 9S-lipoxygenase [EC:1.13.11.58] | (RefSeq) hypothetical protein (A)	hypothetical protein CICLE_v10000236mg [Citrus clementina]	RecName: Full=Probable linoleate 9S-lipoxygenase 5; EC=1.13.11.58; AltName: Full=Leaf lipoxygenase;	RecName: Full=Lipoxygenase {ECO:0000256|RuleBase:RU003975}; EC=1.13.11.- {ECO:0000256|RuleBase:RU003975};	--	GO:0005737,cytoplasm; GO:0046872,metal ion binding; GO:0016702,oxidoreductase activity, acting on single donors with incorporation of molecular oxygen, incorporation of two atoms of oxygen; GO:0031408,oxylipin biosynthetic process	Lipoxygenase
Cluster-21629.137373	42.4	43.29	48.76	383.21	356.75	400.19	137.91	135.61	136.89	K08150 MFS transporter, SP family, solute carrier family 2 (myo-inositol transporter), member 13 | (RefSeq) inositol transporter 4-like (A)	hypothetical protein CISIN_1g010433mg [Citrus sinensis]	RecName: Full=Sugar transport protein 14; AltName: Full=Hexose transporter 14;	SubName: Full=Uncharacterized protein {ECO:0000313|EMBL:KDO66497.1};	Predicted transporter (major facilitator superfamily)	GO:0016021,integral component of membrane; GO:0005886,plasma membrane; GO:0005355,glucose transmembrane transporter activity; GO:0005351,carbohydrate:proton symporter activity; GO:0046323,glucose import	Major Facilitator Superfamily
Cluster-21629.193271	253.72	239.43	264.66	95.78	90.01	104.18	24.6	19.18	19.91	K02638 plastocyanin | (RefSeq) plastocyanin (A)	hypothetical protein COLO4_26078 [Corchorus olitorius]	RecName: Full=Plastocyanin, chloroplastic; Flags: Precursor;	RecName: Full=Plastocyanin {ECO:0000256|RuleBase:RU363020};	--	GO:0009535,chloroplast thylakoid membrane; GO:0005507,copper ion binding; GO:0009055,electron transfer activity	Copper binding proteins, plastocyanin/azurin family
Cluster-21629.134800	14.54	20.18	19.26	63.45	45.92	58.97	167.71	177.33	161.78	K00588 caffeoyl-CoA O-methyltransferase [EC:2.1.1.104] | (RefSeq) caffeoyl-CoA O-methyltransferase 1 (A)	hypothetical protein DCAR_001630 [Daucus carota subsp. sativus]	RecName: Full=Caffeoyl-CoA O-methyltransferase; EC=2.1.1.104; AltName: Full=Trans-caffeoyl-CoA 3-O-methyltransferase; Short=CCOAMT; Short=CCOAOMT;	SubName: Full=Uncharacterized protein {ECO:0000313|EMBL:KZN08974.1};	O-methyltransferase	GO:0042409,caffeoyl-CoA O-methyltransferase activity; GO:0046872,metal ion binding; GO:0009809,lignin biosynthetic process	Methyltransferase domain
Cluster-21629.137771	348.33	302.85	363.89	69.37	78.88	79.69	1112.85	963.32	1171.35	K01626 3-deoxy-7-phosphoheptulonate synthase [EC:2.5.1.54] | (RefSeq) hypothetical protein (A)	hypothetical protein CISIN_1g043430mg, partial [Citrus sinensis]	RecName: Full=Phospho-2-dehydro-3-deoxyheptonate aldolase 1, chloroplastic; EC=2.5.1.54; AltName: Full=3-deoxy-D-arabino-heptulosonate 7-phosphate synthase 1; AltName: Full=DAHP synthase 1; AltName: Full=Phospho-2-keto-3-deoxyheptonate aldolase 1; Flags: Precursor;	RecName: Full=Phospho-2-dehydro-3-deoxyheptonate aldolase {ECO:0000256|RuleBase:RU363071}; EC=2.5.1.54 {ECO:0000256|RuleBase:RU363071}; Flags: Fragment;	--	GO:0009507,chloroplast; GO:0003849,3-deoxy-7-phosphoheptulonate synthase activity; GO:0009073,aromatic amino acid family biosynthetic process; GO:0009423,chorismate biosynthetic process	Class-II DAHP synthetase family
Cluster-21629.114480	589.92	508.85	523.66	317.29	370.49	294.64	17.49	45.24	47.62	K08912 light-harvesting complex II chlorophyll a/b binding protein 1 | (RefSeq) hypothetical protein (A)	hypothetical protein CICLE_v10016074mg [Citrus clementina]	RecName: Full=Chlorophyll a-b binding protein 1B, chloroplastic; AltName: Full=LHCII type I CAB-1B; Short=LHCP; Flags: Precursor;	RecName: Full=Chlorophyll a-b binding protein, chloroplastic {ECO:0000256|RuleBase:RU363080};	--	GO:0009941,chloroplast envelope; GO:0009535,chloroplast thylakoid membrane; GO:0016021,integral component of membrane; GO:0009522,photosystem I; GO:0009523,photosystem II; GO:0010287,plastoglobule; GO:0016168,chlorophyll binding; GO:0046872,metal ion binding; GO:0031409,pigment binding; GO:0009768,photosynthesis, light harvesting in photosystem I; GO:0018298,protein-chromophore linkage; GO:000941…	Chlorophyll A-B binding protein
Cluster-21629.109079	199.68	208.38	181.41	74.43	75.74	72.26	23.21	17.35	31.93	K08916 light-harvesting complex II chlorophyll a/b binding protein 5 | (RefSeq) chlorophyll a-b binding protein CP26, chloroplastic (A)	PREDICTED: chlorophyll a-b binding protein CP26, chloroplastic [Eucalyptus grandis]	RecName: Full=Chlorophyll a-b binding protein CP26, chloroplastic; AltName: Full=LHCB5; AltName: Full=LHCIIc; AltName: Full=Light-harvesting complex II protein 5; Flags: Precursor;	RecName: Full=Chlorophyll a-b binding protein, chloroplastic {ECO:0000256|RuleBase:RU363080};	--	GO:0009507,chloroplast; GO:0009941,chloroplast envelope; GO:0009534,chloroplast thylakoid; GO:0009535,chloroplast thylakoid membrane; GO:0016021,integral component of membrane; GO:0016020,membrane; GO:0009522,photosystem I; GO:0009783,photosystem II antenna complex; GO:0010287,plastoglobule; GO:0009517,PSII associated light-harvesting complex II; GO:0009579,thylakoid; GO:0042651,thylakoid membran…	Chlorophyll A-B binding protein
Cluster-21629.115859	280.83	255.31	253.62	955.25	878.49	959.55	45.18	51.39	40.71	K05658 ATP-binding cassette, subfamily B (MDR/TAP), member 1 [EC:7.6.2.2] | (RefSeq) uncharacterized protein LOC111781709 (A)	hypothetical protein CUMW_149950 [Citrus unshiu]	RecName: Full=Protein SRG1; Short=AtSRG1; AltName: Full=Protein SENESCENCE-RELATED GENE 1;	SubName: Full=Uncharacterized protein {ECO:0000313|EMBL:GAY53554.1};	Iron/ascorbate family oxidoreductases	GO:0046872,metal ion binding; GO:0016682,oxidoreductase activity, acting on diphenols and related substances as donors, oxygen as acceptor; GO:0010150,leaf senescence	Late competence development protein ComFB
Cluster-21629.129313	15.97	16.78	12.41	147.34	169.87	157.5	59.54	57.2	54.19	K07119 uncharacterized protein | (RefSeq) 2-alkenal reductase (NADP(+)-dependent) (A)	PREDICTED: 2-alkenal reductase (NADP(+)-dependent)-like [Citrus sinensis]	RecName: Full=NADPH-dependent oxidoreductase 2-alkenal reductase {ECO:0000303|PubMed:16299173}; Short=AtAER {ECO:0000303|PubMed:16299173}; EC=1.3.1.- {ECO:0000269|PubMed:10848984}; EC=1.3.1.74 {ECO:0000269|PubMed:12514241, ECO:0000269|PubMed:16299173, ECO:0000269|PubMed:17028190, ECO:0000269|PubMed:26678323}; AltName: Full=NADP-dependent alkenal double bond reductase P1 {ECO:0000303|PubMed:170281…	SubName: Full=Uncharacterized protein {ECO:0000313|EMBL:GAY56792.1};	Predicted NAD-dependent oxidoreductase	GO:0005829,cytosol; GO:0005654,nucleoplasm; GO:0005634,nucleus; GO:0032440,2-alkenal reductase [NAD(P)] activity; GO:0046686,response to cadmium ion; GO:0006979,response to oxidative stress	Zinc-binding dehydrogenase
Cluster-21629.166769	3.87	5.72	3.14	757.81	883.44	795.21	69.87	78.43	75.44	K00430 peroxidase [EC:1.11.1.7] | (RefSeq) peroxidase 51-like (A)	hypothetical protein CISIN_1g0211122mg, partial [Citrus sinensis]	RecName: Full=Peroxidase 51; Short=Atperox P51; EC=1.11.1.7; AltName: Full=ATP37; Flags: Precursor;	SubName: Full=Uncharacterized protein {ECO:0000313|EMBL:KDO78966.1}; Flags: Fragment;	--	GO:0005576,extracellular region; GO:0020037,heme binding; GO:0046872,metal ion binding; GO:0004601,peroxidase activity; GO:0042744,hydrogen peroxide catabolic process; GO:0006979,response to oxidative stress; GO:0009651,response to salt stress	Peroxidase
Cluster-21629.152948	15.41	13.87	15.27	4.12	6.01	4.3	262.22	283.99	334.83	K09755 ferulate-5-hydroxylase [EC:1.14.-.-] | (RefSeq) cytochrome P450 84A1-like (A)	hypothetical protein CUMW_181920 [Citrus unshiu]	RecName: Full=Cytochrome P450 84A1; EC=1.14.-.-; AltName: Full=Ferulate-5-hydroxylase; Short=F5H;	SubName: Full=Uncharacterized protein {ECO:0000313|EMBL:GAY57759.1};	Cytochrome P450 CYP2 subfamily	GO:0005783,endoplasmic reticulum; GO:0016021,integral component of membrane; GO:0016020,membrane; GO:0020037,heme binding; GO:0005506,iron ion binding; GO:0004497,monooxygenase activity; GO:0016709,oxidoreductase activity, acting on paired donors, with incorporation or reduction of molecular oxygen, NAD(P)H as one donor, and incorporation of one atom of oxygen; GO:0009809,lignin biosynthetic proc…	Cytochrome P450
Cluster-21629.127222	432.71	432.51	387.98	142.39	90.06	87.63	102.08	111.65	110.8	K01602 ribulose-bisphosphate carboxylase small chain [EC:4.1.1.39] | (RefSeq) ribulose bisphosphate carboxylase small chain, chloroplastic-like isoform X1 (A)	ribulose bisphosphate carboxylase small chain, chloroplastic-like isoform X1 [Carica papaya]	RecName: Full=Ribulose bisphosphate carboxylase small chain, chloroplastic; Short=RuBisCO small subunit; EC=4.1.1.39; Flags: Precursor;	RecName: Full=Ribulose bisphosphate carboxylase small chain {ECO:0000256|RuleBase:RU003627}; EC=4.1.1.39 {ECO:0000256|RuleBase:RU003627};	--	GO:0009507,chloroplast; GO:0004497,monooxygenase activity; GO:0016984,ribulose-bisphosphate carboxylase activity; GO:0009853,photorespiration; GO:0019253,reductive pentose-phosphate cycle	Ribulose-1,5-bisphosphate carboxylase small subunit
Cluster-21629.117611	8.17	8.26	8.14	123.32	106.78	124.13	31.57	32.74	32.66	K03362 F-box and WD-40 domain protein 1/11 | (RefSeq) protein JINGUBANG-like (A)	hypothetical protein CISIN_1g013717mg [Citrus sinensis]	RecName: Full=Protein JINGUBANG {ECO:0000303|PubMed:27468890};	SubName: Full=Uncharacterized protein {ECO:0000313|EMBL:KDO82144.1};	FOG: WD40 repeat	GO:0005737,cytoplasm; GO:0005634,nucleus; GO:0009846,pollen germination	PQQ-like domain
Cluster-13740.0	3.92	4.51	4.53	1121.89	1277.16	1113.29	53.41	47.87	57.39	K07418 cytochrome P450 family 2 subfamily J [EC:1.14.14.1] | (RefSeq) cytochrome P450 71A4-like (A)	hypothetical protein CISIN_1g010638mg [Citrus sinensis]	RecName: Full=Cytochrome P450 71A6; EC=1.14.-.-; Flags: Fragment;	SubName: Full=Uncharacterized protein {ECO:0000313|EMBL:KDO43502.1};	Cytochrome P450 CYP2 subfamily	GO:0016021,integral component of membrane; GO:0020037,heme binding; GO:0005506,iron ion binding; GO:0004497,monooxygenase activity; GO:0016705,oxidoreductase activity, acting on paired donors, with incorporation or reduction of molecular oxygen	Cytochrome P450
Cluster-21629.142236	28.4	24.13	26.12	62.07	63.66	66.35	319	302.41	305.88	K09753 cinnamoyl-CoA reductase [EC:1.2.1.44] | (RefSeq) hypothetical protein (A)	hypothetical protein CICLE_v10026007mg [Citrus clementina]	RecName: Full=Cinnamoyl-CoA reductase 1; Short=AtCCR1; EC=1.2.1.44; AltName: Full=Protein IRREGULAR XYLEM 4;	SubName: Full=Uncharacterized protein {ECO:0000313|EMBL:ESR40856.1};	Flavonol reductase/cinnamoyl-CoA reductase	GO:0005829,cytosol; GO:0016621,cinnamoyl-CoA reductase activity; GO:0050662,coenzyme binding; GO:0007623,circadian rhythm; GO:0009809,lignin biosynthetic process; GO:0009409,response to cold	3-beta hydroxysteroid dehydrogenase/isomerase family
Cluster-21629.130023	29.72	47.76	19.5	456.37	408.86	466.96	817.62	769.68	710.77	--	hypothetical protein CICLE_v10007187mg [Citrus clementina]	RecName: Full=Basic 7S globulin; AltName: Full=SBg7S; Short=Bg; Contains: RecName: Full=Basic 7S globulin high kDa subunit; Contains: RecName: Full=Basic 7S globulin low kDa subunit; Flags: Precursor;	SubName: Full=Uncharacterized protein {ECO:0000313|EMBL:ESR33062.1};	Aspartyl protease	GO:0004190,aspartic-type endopeptidase activity; GO:0042802,identical protein binding; GO:0045735,nutrient reservoir activity; GO:0030163,protein catabolic process; GO:0006508,proteolysis	Xylanase inhibitor C-terminal
Cluster-21629.145991	11.23	17.4	13.73	533.53	566.34	590.6	98.03	111.78	88.96	--	--	--	--	--	--	--
Cluster-21629.121516	150.59	159.5	156.33	1491.99	1320.04	1536.54	381.33	367.04	389.59	K00549 5-methyltetrahydropteroyltriglutamate--homocysteine methyltransferase [EC:2.1.1.14] | (RefSeq) 5-methyltetrahydropteroyltriglutamate-- homocysteine methyltransferase-like (A)	hypothetical protein CISIN_1g0202292mg, partial [Citrus sinensis]	RecName: Full=5-methyltetrahydropteroyltriglutamate--homocysteine methyltransferase 2; EC=2.1.1.14; AltName: Full=Cobalamin-independent methionine synthase 2;	SubName: Full=Uncharacterized protein {ECO:0000313|EMBL:KDO54954.1}; Flags: Fragment;	Methionine synthase II (cobalamin-independent)	GO:0005829,cytosol; GO:0005576,extracellular region; GO:0003871,5-methyltetrahydropteroyltriglutamate-homocysteine S-methyltransferase activity; GO:0008705,methionine synthase activity; GO:0008270,zinc ion binding; GO:0050667,homocysteine metabolic process	Cobalamin-independent synthase, N-terminal domain
Cluster-21629.150037	13.83	16.82	12.39	349.68	336.29	373.15	53.46	53.4	61.45	K14638 solute carrier family 15 (peptide/histidine transporter), member 3/4 | (RefSeq) protein NRT1/ PTR FAMILY 7.2 (A)	PREDICTED: protein NRT1/ PTR FAMILY 7.2 [Citrus sinensis]	RecName: Full=Protein NRT1/ PTR FAMILY 7.3; Short=AtNPF7.3; AltName: Full=Nitrate transporter 1.5;	SubName: Full=Uncharacterized protein {ECO:0000313|EMBL:KDO85368.1};	H+/oligopeptide symporter	GO:0016021,integral component of membrane; GO:0005886,plasma membrane; GO:0015112,nitrate transmembrane transporter activity; GO:0015386,potassium:proton antiporter activity; GO:0015293,symporter activity; GO:1902600,proton transmembrane transport; GO:0010150,leaf senescence; GO:0015706,nitrate transport; GO:0055075,potassium ion homeostasis; GO:0010167,response to nitrate	Major Facilitator Superfamily
Cluster-21629.108587	13.47	18.89	16.23	135.75	167.29	120.67	109.4	116.16	120.97	K19892 glucan endo-1,3-beta-glucosidase 4 [EC:3.2.1.39] | (RefSeq) hypothetical protein (A)	PREDICTED: glucan endo-1,3-beta-glucosidase 11 [Citrus sinensis]	RecName: Full=Glucan endo-1,3-beta-glucosidase 11; EC=3.2.1.39; AltName: Full=(1->3)-beta-glucan endohydrolase 11; Short=(1->3)-beta-glucanase 11; AltName: Full=Beta-1,3-endoglucanase 11; Short=Beta-1,3-glucanase 11; Flags: Precursor;	SubName: Full=Uncharacterized protein {ECO:0000313|EMBL:KDO78186.1};	--	GO:0031225,anchored component of membrane; GO:0046658,anchored component of plasma membrane; GO:0005576,extracellular region; GO:0009505,plant-type cell wall; GO:0005886,plasma membrane; GO:0042973,glucan endo-1,3-beta-D-glucosidase activity; GO:0030247,polysaccharide binding; GO:0005975,carbohydrate metabolic process; GO:0007154,cell communication; GO:0071555,cell wall organization; GO:0006952,d…	Glycosyl hydrolases family 17
Cluster-21629.155418	585.82	525.16	605.76	80.69	69.97	62.12	181.09	182.32	190.62	K18819 inositol 3-alpha-galactosyltransferase [EC:2.4.1.123] | (RefSeq) hypothetical protein (A)	hypothetical protein CISIN_1g020230mg [Citrus sinensis]	RecName: Full=Galactinol synthase 1; Short=AtGolS1; Short=GolS-1; EC=2.4.1.123;	RecName: Full=Hexosyltransferase {ECO:0000256|RuleBase:RU362027}; EC=2.4.1.- {ECO:0000256|RuleBase:RU362027};	Glycosyl transferase, family 8 - glycogenin	GO:0005737,cytoplasm; GO:0047216,inositol 3-alpha-galactosyltransferase activity; GO:0046872,metal ion binding; GO:0006012,galactose metabolic process; GO:0009737,response to abscisic acid; GO:0009409,response to cold; GO:0009408,response to heat; GO:0009644,response to high light intensity; GO:0042542,response to hydrogen peroxide; GO:0006979,response to oxidative stress; GO:0009651,response to …	Mannosyltransferase putative
Cluster-21629.133611	17.63	20.89	23.64	284.48	232.62	281.4	109.69	103.27	98.03	K18834 WRKY transcription factor 1 | (RefSeq) WRKY transcription factor 1 (A)	hypothetical protein CISIN_1g007099mg [Citrus sinensis]	RecName: Full=WRKY transcription factor 42 {ECO:0000303|Ref.1}; AltName: Full=WRKY DNA-binding protein 42 {ECO:0000303|Ref.1};	SubName: Full=Uncharacterized protein {ECO:0000313|EMBL:KDO78306.1};	--	GO:0005634,nucleus; GO:0003700,DNA-binding transcription factor activity; GO:0043565,sequence-specific DNA binding; GO:0044212,transcription regulatory region DNA binding; GO:0045892,negative regulation of transcription, DNA-templated; GO:0006351,transcription, DNA-templated	WRKY DNA -binding domain
Cluster-21629.114287	688.78	633.98	656.89	3851.19	4165.17	4335.98	136.3	171.39	153.18	K08912 light-harvesting complex II chlorophyll a/b binding protein 1 | (RefSeq) chlorophyll a-b binding protein of LHCII type 1 (A)	hypothetical protein CISIN_1g044971mg, partial [Citrus sinensis]	RecName: Full=Chlorophyll a-b binding protein 3C, chloroplastic; AltName: Full=LHCII type I CAB-3C; Short=LHCP; Flags: Precursor;	RecName: Full=Chlorophyll a-b binding protein, chloroplastic {ECO:0000256|RuleBase:RU363080}; Flags: Fragment;	--	GO:0009941,chloroplast envelope; GO:0009535,chloroplast thylakoid membrane; GO:0016021,integral component of membrane; GO:0009522,photosystem I; GO:0009523,photosystem II; GO:0010287,plastoglobule; GO:0016168,chlorophyll binding; GO:0046872,metal ion binding; GO:0031409,pigment binding; GO:0009768,photosynthesis, light harvesting in photosystem I; GO:0018298,protein-chromophore linkage; GO:000941…	Chlorophyll A-B binding protein
Cluster-21629.116218	108.99	94.81	101.52	366.52	362.1	378.69	11.49	7.72	8.73	K08905 photosystem I subunit V | (RefSeq) hypothetical protein (A)	hypothetical protein CICLE_v10009769mg [Citrus clementina]	RecName: Full=Photosystem I reaction center subunit V, chloroplastic; AltName: Full=PSI-G; Flags: Precursor;	SubName: Full=Uncharacterized protein {ECO:0000313|EMBL:ESR66009.1};	--	GO:0009507,chloroplast; GO:0009941,chloroplast envelope; GO:0031969,chloroplast membrane; GO:0030093,chloroplast photosystem I; GO:0009534,chloroplast thylakoid; GO:0009535,chloroplast thylakoid membrane; GO:0016021,integral component of membrane; GO:0009579,thylakoid; GO:0016168,chlorophyll binding; GO:0015979,photosynthesis; GO:0009773,photosynthetic electron transport in photosystem I; GO:0009…	Photosystem I psaG / psaK
Cluster-21629.145613	15.81	13.42	14.64	309.17	283.4	316.41	81.88	92	97.93	K01051 pectinesterase [EC:3.1.1.11] | (RefSeq) putative pectinesterase/pectinesterase inhibitor 28 (A)	hypothetical protein CICLE_v10005926mg [Citrus clementina]	RecName: Full=21 kDa protein; AltName: Full=1.2 protein; Flags: Precursor;	SubName: Full=Uncharacterized protein {ECO:0000313|EMBL:ESR34946.1};	--	GO:0004857,enzyme inhibitor activity	Plant invertase/pectin methylesterase inhibitor
Cluster-21629.126019	11	9.29	6.89	64.44	66.98	63.68	125.02	128.52	129.7	--	PREDICTED: LOW QUALITY PROTEIN: 60 kDa jasmonate-induced protein-like [Elaeis guineensis]	RecName: Full=60 kDa jasmonate-induced protein; EC=3.2.2.22; AltName: Full=rRNA N-glycosidase;	SubName: Full=60 kDa jasmonate-induced protein-like {ECO:0000313|RefSeq:XP_008775611.1};	--	GO:0030598,rRNA N-glycosylase activity; GO:0090729,toxin activity; GO:0006952,defense response; GO:0017148,negative regulation of translation	--
Cluster-21629.150689	8.16	16.87	11.29	778.5	726.97	828.99	115.55	106.04	117.11	K16815 calcium-independent phospholipase A2-gamma | (RefSeq) hypothetical protein (A)	hypothetical protein CICLE_v10030450mg, partial [Citrus clementina]	RecName: Full=Patatin-like protein 2; Short=AtPLP2; EC=3.1.1.-; AltName: Full=Patatin-related phospholipase A IIalpha; Short=pPLAIIa; AltName: Full=Phospholipase A IIA; Short=AtPLAIIA;	RecName: Full=Patatin {ECO:0000256|RuleBase:RU361262}; EC=3.1.1.- {ECO:0000256|RuleBase:RU361262}; Flags: Fragment;	Ca2+-independent phospholipase A2	GO:0005737,cytoplasm; GO:0016020,membrane; GO:0047372,acylglycerol lipase activity; GO:0016298,lipase activity; GO:0004620,phospholipase activity; GO:0071456,cellular response to hypoxia; GO:0051607,defense response to virus; GO:0016042,lipid catabolic process; GO:0006629,lipid metabolic process; GO:0031408,oxylipin biosynthetic process; GO:0009626,plant-type hypersensitive response; GO:0046686,r…	Patatin-like phospholipase
Cluster-21629.142438	12.06	9.69	10.13	111.84	94.32	119.88	57.14	62.38	65.32	K13418 somatic embryogenesis receptor kinase 1 [EC:2.7.10.1 2.7.11.1] | (RefSeq) hypothetical protein (A)	somatic embryogenesis receptor-like kinase precursor [Citrus sinensis]	RecName: Full=Somatic embryogenesis receptor kinase 2; Short=AtSERK2; EC=2.7.11.1; AltName: Full=Somatic embryogenesis receptor-like kinase 2; Flags: Precursor;	SubName: Full=Uncharacterized protein {ECO:0000313|EMBL:ESR47897.1};	--	GO:0016021,integral component of membrane; GO:0005886,plasma membrane; GO:0005524,ATP binding; GO:0008289,lipid binding; GO:0033612,receptor serine/threonine kinase binding; GO:0004675,transmembrane receptor protein serine/threonine kinase activity; GO:0009742,brassinosteroid mediated signaling pathway; GO:0007166,cell surface receptor signaling pathway; GO:0009556,microsporogenesis; GO:0010152,p…	Leucine Rich Repeat
Cluster-21629.136699	53.57	40.69	41.81	128.08	119.57	121.46	342.24	341.24	372.74	K20240 spermidine dicoumaroyl transferase [EC:2.3.1.249] | (RefSeq) spermidine coumaroyl-CoA acyltransferase (A)	hypothetical protein CICLE_v100153091mg, partial [Citrus clementina]	--	SubName: Full=Uncharacterized protein {ECO:0000313|EMBL:ESR62709.1}; Flags: Fragment;	--	GO:0016747,transferase activity, transferring acyl groups other than amino-acyl groups	Transferase family
Cluster-21629.146856	21.76	19.54	21.8	2024.07	1881.58	2049.79	74.66	88.95	87.66	K10664 E3 ubiquitin-protein ligase ATL6/9/15/31/42/55 [EC:2.3.2.27] | (RefSeq) hypothetical protein (A)	hypothetical protein CICLE_v10001478mg [Citrus clementina]	RecName: Full=E3 ubiquitin-protein ligase ATL6; EC=2.3.2.27 {ECO:0000269|PubMed:15644464}; AltName: Full=RING-H2 finger protein ATL6; AltName: Full=RING-type E3 ubiquitin transferase ATL6 {ECO:0000305}; Flags: Precursor;	SubName: Full=Uncharacterized protein {ECO:0000313|EMBL:ESR46502.1};	FOG: Predicted E3 ubiquitin ligase	GO:0016021,integral component of membrane; GO:0005886,plasma membrane; GO:0046872,metal ion binding; GO:0061630,ubiquitin protein ligase activity; GO:0004842,ubiquitin-protein transferase activity; GO:0009816,defense response to bacterium, incompatible interaction; GO:0009814,defense response, incompatible interaction; GO:0043161,proteasome-mediated ubiquitin-dependent protein catabolic process; …	RING-variant domain
Cluster-21629.129209	4.26	4.19	3.89	151.85	115.99	148.87	18.81	19.86	19.01	K00025 malate dehydrogenase [EC:1.1.1.37] | (RefSeq) malate dehydrogenase, cytoplasmic-like (A)	hypothetical protein CUMW_151470 [Citrus unshiu]	RecName: Full=Oligopeptide transporter 7; Short=AtOPT7;	SubName: Full=Uncharacterized protein {ECO:0000313|EMBL:GAY53755.1};	Sexual differentiation process protein ISP4	GO:0005887,integral component of plasma membrane; GO:0016020,membrane; GO:0035673,oligopeptide transmembrane transporter activity; GO:0015031,protein transport	OPT oligopeptide transporter protein
Cluster-21629.139476	18.28	14.12	24.5	472.55	473.34	516.63	910.37	767.92	728.25	--	PREDICTED: loricrin-like [Citrus sinensis]	--	SubName: Full=Uncharacterized protein {ECO:0000313|EMBL:GAY54286.1};	--	--	--
Cluster-21629.141781	7.51	8.42	6.03	67.11	67.88	61.01	249.78	218.18	258.3	--	--	--	--	--	--	--
Cluster-21629.54645	22.4	18.09	21.63	110.62	127.64	109.65	178.09	154.47	143.83	K01593 aromatic-L-amino-acid/L-tryptophan decarboxylase [EC:4.1.1.28 4.1.1.105] | (RefSeq) hypothetical protein (A)	hypothetical protein CISIN_1g048643mg [Citrus sinensis]	RecName: Full=Tyrosine/DOPA decarboxylase 5; Includes: RecName: Full=DOPA decarboxylase; Short=DDC; EC=4.1.1.28; Includes: RecName: Full=Tyrosine decarboxylase; EC=4.1.1.25;	SubName: Full=Uncharacterized protein {ECO:0000313|EMBL:KDO84012.1};	Aromatic-L-amino-acid/L-histidine decarboxylase	GO:0004058,aromatic-L-amino-acid decarboxylase activity; GO:0030170,pyridoxal phosphate binding; GO:0004837,tyrosine decarboxylase activity; GO:0006520,cellular amino acid metabolic process	Beta-eliminating lyase
Cluster-21629.162043	175.75	156.98	166.77	300.79	275.11	324.14	25.51	35.81	32.11	K09419 heat shock transcription factor, other eukaryote | (RefSeq) hypothetical protein (A)	hypothetical protein CISIN_1g016091mg [Citrus sinensis]	RecName: Full=Heat stress transcription factor A-2; Short=AtHsfA2; AltName: Full=AtHsf-04;	SubName: Full=Uncharacterized protein {ECO:0000313|EMBL:KDO80137.1};	Heat shock transcription factor	GO:0005737,cytoplasm; GO:0005634,nucleus; GO:0003700,DNA-binding transcription factor activity; GO:0043565,sequence-specific DNA binding; GO:0044212,transcription regulatory region DNA binding; GO:0034605,cellular response to heat; GO:0071456,cellular response to hypoxia; GO:0034620,cellular response to unfolded protein; GO:0010286,heat acclimation; GO:0045893,positive regulation of transcription…	HSF-type DNA-binding
Cluster-21629.103771	21.89	34.67	18.8	137.03	156.84	133.87	245.28	248.17	281.07	K00799 glutathione S-transferase [EC:2.5.1.18] | (RefSeq) hypothetical protein (A)	hypothetical protein CICLE_v10005833mg [Citrus clementina]	RecName: Full=Probable glutathione S-transferase; EC=2.5.1.18; AltName: Full=Pathogenesis-related protein 1;	SubName: Full=Uncharacterized protein {ECO:0000313|EMBL:GAY52950.1};	Glutathione S-transferase	GO:0004364,glutathione transferase activity; GO:0006952,defense response; GO:0009607,response to biotic stimulus	Glutathione S-transferase, N-terminal domain
Cluster-21629.101056	64.31	72.14	69.15	119.01	119.28	126.02	204.67	197.69	175.15	K08770 ubiquitin C | (RefSeq) polyubiquitin 11-like (A)	Putative ubiquitin family protein [Zea mays]	RecName: Full=Polyubiquitin 11; Contains: RecName: Full=Ubiquitin; Flags: Precursor;	SubName: Full=Uncharacterized protein {ECO:0000313|EnsemblPlants:HORVU6Hr1G026260.9};	Ubiquitin and ubiquitin-like proteins	GO:0005737,cytoplasm; GO:0005634,nucleus; GO:0006511,ubiquitin-dependent protein catabolic process	DUF2407 ubiquitin-like domain
Cluster-21629.151101	55.72	60.39	48.82	286.66	254.13	310.56	159.7	152.53	171.86	K14794 ribosomal RNA-processing protein 12 | (RefSeq) hypothetical protein (A)	hypothetical protein CICLE_v10030988mg [Citrus clementina]	RecName: Full=Protein NUCLEAR FUSION DEFECTIVE 4 {ECO:0000303|PubMed:16698901};	SubName: Full=Uncharacterized protein {ECO:0000313|EMBL:GAY54506.1};	--	GO:0016021,integral component of membrane; GO:0000741,karyogamy; GO:0010197,polar nucleus fusion; GO:0009651,response to salt stress	Major Facilitator Superfamily
Cluster-21629.135172	135.99	137.97	115.98	43.16	41.06	42.1	6.37	10.41	13.93	K06892 feruloyl-CoA ortho-hydroxylase [EC:1.14.11.-] | (RefSeq) feruloyl CoA ortho-hydroxylase 1-like (A)	hypothetical protein CUMW_172450 [Citrus unshiu]	RecName: Full=1-aminocyclopropane-1-carboxylate oxidase homolog 12; EC=1.14.-.-;	SubName: Full=Uncharacterized protein {ECO:0000313|EMBL:GAY56508.1};	Iron/ascorbate family oxidoreductases	GO:0046872,metal ion binding; GO:0016491,oxidoreductase activity	2OG-Fe(II) oxygenase superfamily
Cluster-21629.145133	3.68	4.6	4.02	16.7	12.96	12.48	34.9	30.14	30.73	K21396 ATP-binding cassette, subfamily G (WHITE), eye pigment precursor transporter | (RefSeq) ABC transporter G family member 41-like (A)	PREDICTED: ABC transporter G family member 29-like isoform X1 [Citrus sinensis]	RecName: Full=ABC transporter G family member 29; Short=ABC transporter ABCG.29; Short=AtABCG29; AltName: Full=Pleiotropic drug resistance protein 1;	SubName: Full=Uncharacterized protein {ECO:0000313|EMBL:ESR40124.1};	Pleiotropic drug resistance proteins (PDR1-15), ABC superfamily	GO:0016021,integral component of membrane; GO:0005886,plasma membrane; GO:0005524,ATP binding; GO:0042626,ATPase activity, coupled to transmembrane movement of substances; GO:0006855,drug transmembrane transport; GO:0015850,organic hydroxy compound transport; GO:1901140,p-coumaryl alcohol transport; GO:1901141,regulation of lignin biosynthetic process	ABC-2 family transporter protein
[truncated: 17,180 more rows]

## Sheet: G-vs-Y
ID	G1	G2	G3	G	Y1	Y2	Y3	Y	FoldChange	log2FoldChange	regulated	KEGG	NR	Swissprot	Tremble	KOG	GO	Pfam
[truncated: 17,799 more rows]

## Sheet: Y-vs-R
ID	Y1	Y2	Y3	Y	R1	R2	R3	R	FoldChange	log2FoldChange	regulated	KEGG	NR	Swissprot	Tremble	KOG	GO	Pfam
[truncated: 17,799 more rows]

## Sheet: G-vs-R
Table S5.The transcriptome data of ‘Hancheng Dahongpao’ peels during the three development stages
[truncated: 17,800 more rows]
