# Supplementary material for: Regulation mechanisms of flavonoids biosynthesis of Hancheng Dahongpao peels (Zanthoxylum bungeanum Maxim) at different development stages by integrated metabolomics and transcriptomics analysis
Source: BMC Plant Biol. 2022 May 21;22:251. doi: 10.1186/s12870-022-03642-5 (PMC9123719; doi:10.1186/s12870-022-03642-5)
Supplement: Supplementary file 2 — Additional file 2: Table S1. The primers and UBQ gene. Table S2. Differentially accumulated flavonoid compounds in the green and yellow peels. Table S3. Differentially accumulated flavonoid compounds in the green and full red peels. Table S4. Differentially accumulated flavonoid compounds in the yellow and full red peels. Table S5. The transcriptome data of ‘Hancheng Dahongpao’ peels and the differentially expressed genes identified in G-vs-Y, Y-vs-R and G-vs-R. Table S6. Differentially expressed transcription factors identified in G-vs-R. Table S7. RT-qPCR data of 10 structure differentially expressed genes and 5 MYB transcription factors expression levels. [file 12870_2022_3642_MOESM2_ESM.zip › Table S4_ESM.xlsx]

## Sheet: Sheet1
Table S4. Differentially accumulated flavonoid compounds in the yellow and full red peels.
Metabolite name	Component name	Content		VIP	LogFC
		Y	R
Protocatechuic acid	Flavanols	653923	1837300	1.15971	1.49039
Naringin	Dihydroflavone	261943	69877.7	1.20478	-1.90635
Isorhamnetin-O-Pentoside	Flavonols	6.18533e+06	2.21877e+06	1.1531	-1.47909
Isorhamnetin-O-Hexoside-O-malonyl-O-Hexoside	Flavonols	41527.7	8252.93	1.44768	-2.33109
Isorhamnetin O-acetyl-hexoside	Flavonols	1.44347e+07	5.70677e+06	1.09793	-1.33879
Isovitexin	Flavonoid carbonoside	193810	520167	1.11836	1.42433
Hesperetin 7-O-neohesperidoside(Neohesperidin)	Dihydroflavone	17382000	5.90687e+06	1.17831	-1.55713
Diosmetin-7-O-galactoside	Flavonoid	1.71463e+07	5831400	1.16078	-1.55599
Pelargonidin 3,5-diglucoside	Anthocyanins	13634	9	3.08781	-10.565
Tetrahydroxyflavone-C-rhamnosyl-glucoside	Flavonoid carbonoside	9	6586.1	2.92286	9.51528
Peonidin O-hexoside	Anthocyanins	406077	4.82707e+06	1.79573	3.57132
Peonidin 3-O-glucoside	Anthocyanins	456653	4.39763e+06	1.71668	3.26756
Peonidin	Anthocyanins	1569850	394089	1.14866	-1.99403
Kaempferol-3-arabinopyranoside	Flavonols	10773400	3668400	1.1741	-1.55425
Kaempferol glucuronic acid	Flavonols	1923.8	9	1.12778	-7.73982
Kaempferol-O-Pentoside-O-hexoside	Flavonols	334773	114560	1.17553	-1.54708
Kaempferol-O-rhamnoside-O-Pentoside	Flavonols	43213.7	7023.6	1.79619	-2.62121
Kaempferol 3-O-α-L-rhamnoside(X)	Flavonols	58907	147173	1.09085	1.32101
Kaempferol acetyl-glucoside	Flavonols	1.57007e+07	5259800	1.19269	-1.57775
Kaempferol pen	Flavonols	1.09236e+07	3540000	1.20708	-1.62563
Kaempferol glc-rha	Flavonols	109516	40466	1.11588	-1.43636
Limocitrin-O-Pentoside	Flavonoid	123273	27102	1.40106	-2.18539
Limocitrin-O-rhamnoside-O-rhamnoside	Flavonoid	134497	315193	1.02932	1.22867
Luteolin 7-O-glucuronide	Flavonoid	13620.3	5508.5	1.02818	-1.30602
Vitexin	Flavonoid carbonoside	246290	578937	1.0437	1.23305
Gallocatechin-Gallocatechin	Flavanols	58575.3	9	3.37577	-12.6681
Tricin 7-O-hexoside	Flavonoid	2.50817e+06	5.98877e+06	1.05954	1.25563
Tricin 5-O-rutinoside	Flavonoid	34782.7	6176.33	2.35565	-2.49355
Chrysoeriol O-hexosyl-O-rutinoside	Flavonoid	321560	97556	1.24088	-1.72079
Chrysoeriol 7-O-rutinoside	Flavonoid	1.77663e+07	7651900	1.03873	-1.21526
Acacetin-O-glucuronic acid	Flavonoid	9201.17	319393	2.14824	5.11737
Quercetin-3-arabinoylglucoside	Flavonols	968710	251777	1.32392	-1.94392
Quercetin-O-glucuronate	Flavonols	3439900	796973	1.37552	-2.10976
Quercetin-O-feruloyl-Pentoside	Flavonols	523347	182007	1.1577	-1.52378
Quercetin 3-O-(2''-trans-p-Coumaroyl)-β-D-glucopyranoside	Flavonols	288847	122077	1.05395	-1.24252
Quercetin glucuronic acid	Flavonols	64439.3	29493	1.00215	-1.12757
Quercetin glucoside-rhamnoside	Flavonols	520023	170020	1.20139	-1.61287
Quercetin glucoside-glucuronic acid	Flavonols	79335.3	25171.7	1.14038	-1.65616
quercetin galactoside-rhamnoside	Flavonols	529437	193083	1.138	-1.45523
Phloretin 2'-O-glucoside	Isoflavones	1.05067e+06	375630	1.15615	-1.48392
Kaempferin	Flavonols	1.91133e+07	8.82243e+06	1.00302	-1.11533
Catechin-(7,8-bc)-4α-(3,4-dihydroxyphenyl)-dihydro-2-(3H)-pyranone	Flavanols	32583000	1.18841e+07	1.13857	-1.45509
Catechin	Flavanols	1.15157e+07	1.79773e+06	1.55575	-2.67935
Hesperetin-7-O-glucoside	Flavonoid	3.81033e+06	1.49523e+06	1.09863	-1.34955
Aracarpene 2	Isoflavones	899600	367333	1.07993	-1.29219
Aracarpene 1	Isoflavones	887503	323907	1.14569	-1.45417
7,8-Dihydroxy-5,6,4'-tetramethoxyflavone	Flavonoid	9	480833	3.76673	15.7053
6-Hydroxykaempferol-7,6-O-Diglucoside	Flavonols	49984	15022.2	1.21957	-1.73437
6,7,8-Tetrahydroxy-5-methoxyflavone	Flavonoid	487550	137077	1.25595	-1.83056
5,7-Dihydroxy-3',4',5'-trimethoxyflavone	Flavonoid	9	20383.7	3.17142	11.1452
3-Hydroxy-4',5,7-Trimethoxyflavanone	Flavonoid	21182.7	52472.3	1.47123	1.30867
Di-O-methylquercetin	Flavonols	1.00078e+06	10053300	1.7342	3.32847
(+)-Gallocatechin	Flavanols	7.48287e+06	1.04154e+06	1.60308	-2.84488
