# Supplementary material for: Regulation mechanisms of flavonoids biosynthesis of Hancheng Dahongpao peels (Zanthoxylum bungeanum Maxim) at different development stages by integrated metabolomics and transcriptomics analysis
Source: BMC Plant Biol. 2022 May 21;22:251. doi: 10.1186/s12870-022-03642-5 (PMC9123719; doi:10.1186/s12870-022-03642-5)
Supplement: Supplementary file 2 — Additional file 2: Table S1. The primers and UBQ gene. Table S2. Differentially accumulated flavonoid compounds in the green and yellow peels. Table S3. Differentially accumulated flavonoid compounds in the green and full red peels. Table S4. Differentially accumulated flavonoid compounds in the yellow and full red peels. Table S5. The transcriptome data of ‘Hancheng Dahongpao’ peels and the differentially expressed genes identified in G-vs-Y, Y-vs-R and G-vs-R. Table S6. Differentially expressed transcription factors identified in G-vs-R. Table S7. RT-qPCR data of 10 structure differentially expressed genes and 5 MYB transcription factors expression levels. [file 12870_2022_3642_MOESM2_ESM.zip › Table S3_ESM.xlsx]

## Sheet: Sheet1
Table S3. Differentially accumulated flavonoid compounds in the green and full red peels.
Metabolite name	Component name	Content		VIP	LogFC
		G	R
Isorhamnetin-O-Hexoside-O-malonyl-O-Hexoside	Flavonols	33768	8252.93	1.12795	-2.03268
Quercetin-O-rhamnoside-O-Pentoside	Flavonols	170197	37854.7	1.15569	-2.16866
Kaempferol-O-rhamnoside-O-Pentoside	Flavonols	49471	7023.6	1.54477	-2.8163
Quercetin-O-glucuronate	Flavonols	3.84827e+06	796973	1.19927	-2.27161
Quercetin-O-feruloyl-Pentoside	Flavonols	658430	182007	1.08253	-1.85504
Quercetin-3-arabinoylglucoside	Flavonols	1084000	251777	1.15336	-2.10615
Quercetin glucoside-rhamnoside	Flavonols	707190	170020	1.13452	-2.05639
Kaempferol glucuronic acid	Flavonols	7198.7	9	2.46677	-9.6436
quercetin galactoside-rhamnoside	Flavonols	628067	193083	1.03704	-1.70169
Kaempferol 3-O-α-L-rhamnoside(X)	Flavonols	43313	147173	1.05634	1.76464
Isorhamnetin	Flavonols	2908400	9.04627e+06	1.01789	1.6371
Di-O-methylquercetin	Flavonols	1.29843e+06	10053300	1.36742	2.95283
Kaempferol 3-O-β-(2''-O-acetyl-β-D-glucuronide)	Flavonols	136737	9	2.95531	-13.8911
6-Hydroxykaempferol-7,6-O-Diglucoside	Flavonols	55192.7	15022.2	1.06763	-1.87738
Vitexin	Flavonoid carbonoside	140667	578937	1.13437	2.04113
Isovitexin	Flavonoid carbonoside	153550	520167	1.04554	1.76027
Limocitrin-O-Pentoside	Flavonoid	203000	27102	1.35434	-2.90501
Naringenin-7-O-triglycoside	Flavonoid	9	5699.3	1.7181	9.30664
7,8-Dihydroxy-5,6,4'-tetramethoxyflavone	Flavonoid	9	480833	3.15331	15.7053
5,7-Dihydroxy-3',4',5'-trimethoxyflavone	Flavonoid	9	20383.7	2.65501	11.1452
Tricin 7-O-hexoside	Flavonoid	1.38017e+06	5.98877e+06	1.15433	2.11742
Acacetin-O-glucuronic acid	Flavonoid	1983.97	319393	2.59475	7.3308
Tricin 5-O-rutinoside	Flavonoid	32346.3	6176.33	1.95197	-2.38878
Apigenin-7,4'-dimethylether	Flavonoid	1486.67	8385.77	1.25654	2.49586
Gallocatechin-Gallocatechin	Flavanols	43007.3	9	2.7678	-12.2224
(+)-Gallocatechin	Flavanols	1.98023e+07	1.04154e+06	1.64019	-4.24888
Catechin	Flavanols	1.94637e+07	1.79773e+06	1.47514	-3.43653
Protocatechuic acid	Flavanols	269257	1837300	1.32441	2.77053
(-)-Epicatechin gallate	Flavanols	5942.8	9	1.71066	-9.367
Eriodictiol-O-rhamnoside-O-Pentoside-O-glucuronate	Dihydroflavone	9	96813.7	2.90909	13.393
Naringin	Dihydroflavone	274520	69877.7	1.069	-1.97401
Hesperetin 7-O-neohesperidoside(Neohesperidin)	Dihydroflavone	1.96223e+07	5.90687e+06	1.0451	-1.73203
Peonidin O-hexoside	Anthocyanins	9	4.82707e+06	3.47147	19.0328
Cyanidin O-syringic acid	Anthocyanins	2.23443e+06	1.77917e+07	1.37681	2.99322
Pelargonidin 3,5-diglucoside	Anthocyanins	13618.3	9	2.58135	-10.5633
Peonidin 3-O-glucoside	Anthocyanins	9	4.39763e+06	3.459	18.8984
