# Supplementary material for: Regulation mechanisms of flavonoids biosynthesis of Hancheng Dahongpao peels (Zanthoxylum bungeanum Maxim) at different development stages by integrated metabolomics and transcriptomics analysis
Source: BMC Plant Biol. 2022 May 21;22:251. doi: 10.1186/s12870-022-03642-5 (PMC9123719; doi:10.1186/s12870-022-03642-5)
Supplement: Supplementary file 2 — Additional file 2: Table S1. The primers and UBQ gene. Table S2. Differentially accumulated flavonoid compounds in the green and yellow peels. Table S3. Differentially accumulated flavonoid compounds in the green and full red peels. Table S4. Differentially accumulated flavonoid compounds in the yellow and full red peels. Table S5. The transcriptome data of ‘Hancheng Dahongpao’ peels and the differentially expressed genes identified in G-vs-Y, Y-vs-R and G-vs-R. Table S6. Differentially expressed transcription factors identified in G-vs-R. Table S7. RT-qPCR data of 10 structure differentially expressed genes and 5 MYB transcription factors expression levels. [file 12870_2022_3642_MOESM2_ESM.zip › Table S2_ESM.xlsx]

## Sheet: Sheet1
Table S2. Differentially accumulated flavonoid compounds in the green and yellow peels.
Compounds	Component	Content		VIP	LogFC
		G	Y
Aracarpene 2	Isoflavones	240727	899600	1.56719	1.90189
Aracarpene 1	Isoflavones	247103	887503	1.54295	1.84464
(+)-Gallocatechin	Flavanols	1.98023e+07	7.48287e+06	1.34613	-1.40401
Protocatechuic acid	Flavanols	269257	653923	1.28529	1.28014
(-)-Epicatechin gallate	Flavanols	5942.8	9	2.44603	-9.367
Tetrahydroxyflavone-C-rhamnosyl-glucoside	Flavonoid carbonoside	5398.67	9	2.42039	-9.22846
Quercetin-O-rhamnoside-O-Pentoside	Flavonols	170197	76882	1.1377	-1.14649
Isorhamnetin-O-Hexoside-O-malonyl-O-rhamnoside	Flavonols	14314.5	49620	1.48485	1.79344
Kaempferol glucuronic acid	Flavonols	7198.7	1923.8	2.48081	-1.90378
Kampferol 3-O-(6″-galloyl)-β-D-glucopyranoside	Flavonols	1833.4	9	1.31707	-7.67038
Quercetin rha-galactoside-rhamnoside	Flavonols	1904.7	9	1.36011	-7.72542
Kaempferol	Flavonols	86314.3	191793	1.2177	1.15188
Quercetin	Flavonols	259650	746120	1.39486	1.52284
Kaempferol-3,7-O-α-L-rhamnoside	Flavonols	43352	100112	1.23483	1.20745
Kaempferol 3-O-β-(2''-O-acetyl-β-D-glucuronide)	Flavonols	136737	9	4.22086	-13.8911
Naringenin-7-O-triglycoside	Flavonoid	9	7454.67	2.49336	9.694
6,7,8-Tetrahydroxy-5-methoxyflavone	Flavonoid	158470	487550	1.41217	1.62134
Acacetin-O-glucuronic acid	Flavonoid	1983.97	9201.17	2.57885	2.21343
Apigenin-7,4'-dimethylether	Flavonoid	1486.67	6587.43	1.66592	2.14764
Peonidin O-hexoside	Anthocyanins	9	406077	4.47008	15.4615
Cyanidin 3-O-glucoside (Kuromanin)	Anthocyanins	5.13103e+07	1.14867e+08	1.22553	1.16264
Cyanidin O-syringic acid	Anthocyanins	2.23443e+06	13170000	1.81524	2.55927
Cyanidin 3-O-galactoside	Anthocyanins	51215000	1.12897e+08	1.21373	1.14036
Peonidin 3-O-glucoside	Anthocyanins	9	456653	4.49486	15.6308
Eriodictiol-O-rhamnoside-O-Pentoside-O-glucuronate	Dihydroflavone	9	49244.3	4.00606	12.4177
Hesperetin	Dihydroflavone	39233	104207	1.34564	1.40931
Phloretin	Chalcones	62359	163397	1.33959	1.38971
