# Supplementary material for: Regulation mechanisms of flavonoids biosynthesis of Hancheng Dahongpao peels (Zanthoxylum bungeanum Maxim) at different development stages by integrated metabolomics and transcriptomics analysis
Source: BMC Plant Biol. 2022 May 21;22:251. doi: 10.1186/s12870-022-03642-5 (PMC9123719; doi:10.1186/s12870-022-03642-5)
Supplement: Supplementary file 2 — Additional file 2: Table S1. The primers and UBQ gene. Table S2. Differentially accumulated flavonoid compounds in the green and yellow peels. Table S3. Differentially accumulated flavonoid compounds in the green and full red peels. Table S4. Differentially accumulated flavonoid compounds in the yellow and full red peels. Table S5. The transcriptome data of ‘Hancheng Dahongpao’ peels and the differentially expressed genes identified in G-vs-Y, Y-vs-R and G-vs-R. Table S6. Differentially expressed transcription factors identified in G-vs-R. Table S7. RT-qPCR data of 10 structure differentially expressed genes and 5 MYB transcription factors expression levels. [file 12870_2022_3642_MOESM2_ESM.zip › Table S1_ESM.xlsx]

## Sheet: Sheet1
Table S1.The primers and UBQ gene
Gene Name	Seq ID	Forward Primer (5'→3')	Reverse Primer (5'→3')
UBQ	Reference gene	TCGAAGATGGCCGTACATTG	TCCTCTAAGCCTCAGCACCA
C4H (ZM-137279)	Cluster-21629.137279	TCTCTGACACTGCTCGAGGA	AATATGGTGTCGTTGGGCGT
CHS(ZM-72714)	Cluster-21629.72714	GCTTTTGGACCGCTTTTCGT	GTCAAACGGCAGCGTATTCG
CHI(ZM-141078)	Cluster-21629.141078	GGATCTTCGAAACCCCCGTT	GCCTTCTTCGTTGGACTCCA
F3H(ZM-130087)	Cluster-21629.130087	GGGAAAATTGGCTACAGCGC	CACCTCCATGCATATCCTGGT
F3'H(ZM-63210)	Cluster-21629.63210	CACTCCATGGACTTTGGCCA	ATGGGGGTAGTCAGCTGAGT
FLS(ZM-163828)	Cluster-21629.163828	TTCCCTCACACGCCAGTTAC	GCACTTGTATGGCAGTTGGC
DFR(ZM-17311)	Cluster-21629.17311	GCTAGACTCTGATCGCTGCA	CACACTTGCCATTCCGAAGC
LAR(ZM-62532)	Cluster-21629.62532	ATCCACAGGCATTGCACAGA	AGGGACATGGGAAAGCAAGG
UFGT(ZM-140426)	Cluster-21629.140426	CAGGTCAGGATTCGAGGACG	AAACTTGCACTCGAACACGG
MYB-ZM1(ZM-10723)	Cluster-21629.10723	TTTCCATCCTGGCCCTTGAC	AGAGCGAGAGAGAGGAAGCA
MYB-ZM3(ZM-213334)	Cluster-21629.213334	TCTTCACGGCAGAGTGTTCC	TGTTGTTCCGACGAGCATCA
MYB-ZM6(ZM-166024)	Cluster-21629.166024	CCTGGCAGGTTGGACGTAAT	CCAGGGCATGTTTCCAGAGT
